# Supplementary material for: IGF2BP1 phosphorylation in the disordered linkers regulates ribonucleoprotein condensate formation and RNA metabolism
Source: Nat Commun. 2024 Oct 20;15:9054. doi: 10.1038/s41467-024-53400-4 (PMC11490574; doi:10.1038/s41467-024-53400-4)
Supplement: Supplementary file 4 — Supplementary Data 1 [file 41467_2024_53400_MOESM4_ESM.xlsx]

## Sheet: Coverage
Protein enriched from human cells using antibody
Sequence coverage: 87.9%
1 MNKLYIGNLN ESVTPADLEK VFAEHKISYS GQFLVKSGYA FVDCPDEHWA
51 MKAIETFSGK VELQGKRLEI EHSVPKKQRS RKIQIRNIPP QLRWEVLDSL
101 LAQYGTVENC EQVNTESETA VVNVTYSNRE QTRQAIMKLN GHQLENHALK
151 VSYIPDEQIA QGPENGRRGG FGSRGQPRQG SPVAAGAPAK QQQVDIPLRL
201 LVPTQYVGAI IGKEGATIRN ITKQTQSKID VHRKENAGAA EKAISVHSTP
251 EGCSSACKMI LEIMHKEAKD TKTADEVPLK ILAHNNFVGR LIGKEGRNLK
301 KVEQDTETKI TISSLQDLTL YNPERTITVK GAIENCCRAE QEIMKKVREA
351 YENDVAAMSL QSHLIPGLNL AAVGLFPASS SAVPPPPSSV TGAAPYSSFM
401 QAPEQEMVQV FIPAQAVGAI IGKKGQHIKQ LSRFASASIK IAPPETPDSK
451 VRMVIITGPP EAQFKAQGRI YGKLKEENFF GPKEEVKLET HIRVPASAAG
501 RVIGKGGKTV NELQNLTAAE VVVPRDQTPD ENDQVIVKII GHFYASQMAQ
551 RKIRDILAQV KQQHQKGQSN QAQARRK

## Sheet: ProAlanase LC MS-MS
Recombinant IGF2BP1 in-vitro phosphorylated with Src: Intensities of all peptides covering Y396, as reported by FragPipe, as reported by FragPipe, normalized to IGF2BP1 total signal
						Spectral Count	MaxLFQ Intensity
Peptide Sequence	Modified Sequence	Start	End	Charges	Assigned Modifications	wt Spectral Count	wt Intensity
SSVTGAAP	SSVTGAAP	388	395	1		7	6937984500	wild-type
SSVTGAAPYSSFMQAP	SSVTGAAPYSSFMQAP	388	403	1,2		2	501328960
SSVTGAAPYSSFMQAP	SSVTGAAPYSSFM[15.9949]QAP	388	403	2	13M(15.9949)	2	66407868
SSVTGAAPYSSFMQAP	SSVTGAAPY[79.9663]SSFMQAP	388	403	1,2	9Y(79.9663)	7	1529745410
SSVTGAAPYSSFMQAP	SSVTGAAPY[79.9663]SSFM[15.9949]QAP	388	403	2	13M(15.9949),9Y(79.9663)	4	325236736
PYSSFMQAPEQEMVQVFIP	PYSSFM[15.9949]QAPEQEMVQVFIP	395	413	2	6M(15.9949)	1	0
PYSSFMQAPEQEMVQVFIP	PY[79.9663]SSFM[15.9949]QAPEQEMVQVFIP	395	413	2	2Y(79.9663),6M(15.9949)	2	0
YSSFMQA	YSSFMQA	396	402	1		2	11733338
YSSFMQAP	YSSFMQAP	396	403	1,2		12	46879769000
YSSFMQAP	YSSFM[15.9949]QAP	396	403	1,2	5M(15.9949)	80	2262914050
YSSFMQAP	YS[79.9663]SFMQAP*	396	403	1	2S(79.9663)	1	4380454900
YSSFMQAP	Y[79.9663]SSFMQAP*	396	403	1,2	1Y(79.9663)	15	9249181700
YSSFMQAP	Y[79.9663]SSFM[15.9949]QAP*	396	403	1,2	1Y(79.9663),5M(15.9949)	21	1038153470
*Phosphopeptides
IGF2BP1 purified from human cells: Intensities of all peptides covering Y396, as reported by FragPipe, normalized to IGF2BP1 total signal
						Spectral Count						MaxLFQ Intensity
Peptide Sequence	Modified Sequence	Start	End	Charges	Assigned Modifications	Ar_1	Ar_2	Ctrl_1	Ctrl_2	Tg_1	Tg_2	Ar_1	Ar_2	Ctrl_1	Ctrl_2	Tg_1	Tg_2
SSVTGAAP	SSVTGAAP	388	395	1		4	3	2	0	1	3	8869605400	9470455800	17495365600	6315148800	15314568200	4287449090
SSVTGAAPYSSFMQAP	SSVTGAAPYSSFMQAP	388	403	2		0	0	0	1	1	0	14938691	0	210847552	117387360	305089728	576216830
YSSFMQAP	YSSFMQAP	396	403	1,2		7	5	5	2	3	5	19369300000	18813792300	45879456000	1904734460	49433575000	21493583900
YSSFMQAP	YSSFM[15.9949]QAP	396	403	1	5M(15.9949)	4	2	2	0	0	1	373958528	922736830	2558123010	253988304	227560848	643943550

## Sheet: Intact MS
Recombinant IGF2BP1 in-vitro phosphorylated with Src
Deconvoluted spectrum
(conversion of the averaged m/z spectrum into the actual mass)
					Sample	Experimental masses	Delta mass (Da)	Interpretation	Mass error (Da)
					IGF2BP1 full-length wild-type w/ Src w/ ATP/MgCl2	64313.4	+ 0.6	IGF2BP1 unmodified	+ 0.6
						64393.3	+ 80.4	IGF2BP1 + P	+ 0.4
					IGF2BP1 full-length wild-type w/o Src w/ ATP/MgCl2	64313.7	+ 0.9	IGF2BP1 unmodified	+ 0.9
					1.Samples are diluted to 1:5/1:10 with H2O
					2.2 – 4 uL on column (approx. 120 ng)
					3.LC-MS-system:
					Vanquish™ Horizon UHPLC System, Waters XBridge C4 column, flow rate 250 uL/min, step gradient 12-40-72% ACN
					Synapt G2Si, resolution mode
					4.Reconstruction of average mass with MaxEnt1
