# Supplementary material for: IGF2BP1 phosphorylation in the disordered linkers regulates ribonucleoprotein condensate formation and RNA metabolism
Source: Nat Commun. 2024 Oct 20;15:9054. doi: 10.1038/s41467-024-53400-4 (PMC11490574; doi:10.1038/s41467-024-53400-4)
Supplement: Supplementary file 5 — Supplementary Data 2 [file 41467_2024_53400_MOESM5_ESM.xlsx]

## Sheet: FACS HCT116 cells
HCT116 cells expressing mCherry-IGF2BP1 wild type											HCT116 cells expressing mCherry-IGF2BP1 S181E											HCT116 cells expressing mCherry-IGF2BP1 Y396E
	Several single cells were expanded from the high and the low gate of these cell lines. The expression level of mCherry-IGF2BP1 was tested via Western Blot and 2 clones per constructs were selected for RNP granule quantification assays.
