# Supplementary material for: IGF2BP1 phosphorylation in the disordered linkers regulates ribonucleoprotein condensate formation and RNA metabolism
Source: Nat Commun. 2024 Oct 20;15:9054. doi: 10.1038/s41467-024-53400-4 (PMC11490574; doi:10.1038/s41467-024-53400-4)
Supplement: Supplementary file 6 — Supplementary Data 3 [file 41467_2024_53400_MOESM6_ESM.xlsx]

## Sheet: FACS U2OS cells
U2OS cells expressing mCherry-IGF2BP1 wild type and GFP-G3BP1											U2OS cells expressing mCherry-IGF2BP1 S181E and GFP-G3BP1											U2OS cells expressing mCherry-IGF2BP1 Y396E and GFP-G3BP1
mCherry FACS:											mCherry FACS:											mCherry FACS:
GFP FACS:											GFP FACS:											GFP FACS:
In the first FACS round, U2OS cells were selected that were selected by the "high" gate. In the secound round, we selected cells expressing GFP-G3BP1 in the "low" gate to obtain cells with homogeneous levels of mCherry-IGF2BP1 and GFP-G3BP1.
