# Supplementary material for: IGF2BP1 phosphorylation in the disordered linkers regulates ribonucleoprotein condensate formation and RNA metabolism
Source: Nat Commun. 2024 Oct 20;15:9054. doi: 10.1038/s41467-024-53400-4 (PMC11490574; doi:10.1038/s41467-024-53400-4)
Supplement: Supplementary file 7 — Supplementary Data 4 [file 41467_2024_53400_MOESM7_ESM.xlsx]

## Sheet: FACS U2OS cells
HCT116 cells expressing mCherry-IGF2BP1 wild type													HCT116 cells expressing mCherry-IGF2BP1 S181E												HCT116 cells expressing mCherry-IGF2BP1 Y396E													HCT116 cells expressing mCherry-IGF2BP1 RQ
After lentivirus transfection, a first FACS round was used to select mCherrry-positive HCT116 cells and then, to achieve homogenous expression levels, another round of FACS was performed and cells from the "mid" gate were selected for further experiments.
