# Supplementary material for: IGF2BP1 phosphorylation in the disordered linkers regulates ribonucleoprotein condensate formation and RNA metabolism
Source: Nat Commun. 2024 Oct 20;15:9054. doi: 10.1038/s41467-024-53400-4 (PMC11490574; doi:10.1038/s41467-024-53400-4)
Supplement: Supplementary file 8 — Supplementary Data 5 [file 41467_2024_53400_MOESM8_ESM.xlsx]

## Sheet: Description
Supplementary Data 5 for Hornegger et al., IGF2BP1 phosphorylation regulates ribonucleoprotein condensate formation by impairing low-affinity protein and RNA interactions
Source data for RNA- and RIP-Seq of HCT116 cells expressing mCherry-IGF2BP1 wild-type and S181E, Y396E, and RQ mutants, and parental HCT116 cells in control and arsenate stress conditions
Table 1	CPM values for RNA- and RIP-Seq
Table 2	Differential expression analysis for RNA-Seq changes of mCherry-IGF2BP1 mutants comparing to wild-type
Table 3	Differential expression analysis for RIP-Seq changes of mCherry-IGF2BP1 mutants comparing to wild-type
Table 4	Differential expression analysis for RNA binding (RIP-Seq normalized to RNA-Seq) changes of mCherry-IGF2BP1 mutants comparing to wild-type
Table 5	mRNA transcript targets of mCherry-IGF2BP1 wild-type and S181E, Y396E, and RQ mutants
Table 6	GO-term biological process enrichment analysis of mCherry-IGF2BP1 mRNA transcript targets identified in this study in control conditions

## Sheet: Table 1
ID	SYMBOL	WT_C_1_RIP	RQ_C_1_RIP	S181E_C_1_RIP	Y396E_C_1_RIP	WT_As_1_RIP	RQ_As_1_RIP	S181E_As_1_RIP	Y396E_As_1_RIP	WT_C_2_RIP	RQ_C_2_RIP	S181E_C_2_RIP	Y396E_C_2_RIP	WT_As_2_RIP	RQ_As_2_RIP	S181E_As_2_RIP	Y396E_As_2_RIP	WT_C_3_RIP	RQ_C_3_RIP	S181E_C_3_RIP	Y396E_C_3_RIP	WT_As_3_RIP	S181E_As_3_RIP	Y396E_As_3_RIP	WT_C_1_RNA	RQ_C_1_RNA	S181E_C_1_RNA	Y396E_C_1_RNA	WT_As_1_RNA	RQ_As_1_RNA	S181E_As_1_RNA	Y396E_As_1_RNA	WT_C_2_RNA	RQ_C_2_RNA	S181E_C_2_RNA	Y396E_C_2_RNA	WT_As_2_RNA	RQ_As_2_RNA	S181E_As_2_RNA	Y396E_As_2_RNA	WT_C_3_RNA	RQ_C_3_RNA	S181E_C_3_RNA	Y396E_C_3_RNA	WT_As_3_RNA	RQ_As_3_RNA	S181E_As_3_RNA	Y396E_As_3_RNA	HCT116wt_C_1_RIP
ENSG00000188976	NOC2L	47.4752	43.1368	35.6328	46.8781	123.513	115.699	145.984	209.687	49.3285	35.9905	40.8669	67.2345	119.725	125.036	158.924	192.562	22.4291	22.4011	33.3087	44.8381	136.14	180.492	206.971	139.952	120.43	178.391	169.219	311.766	290.647	354.083	360.818	101.651	95.7611	164.032	159.849	298.753	300.543	334.999	335.137	135.002	124.989	170.899	166.926	307.446	301.146	346.82	407.388	357.063
ENSG00000187961	KLHL17	10.7202	6.65575	4.91863	10.7624	13.5563	18.9879	18.709	19.467	10.5577	7.46612	12.3385	9.33463	22.0103	13.1941	16.8833	24.4773	5.60728	2.94751	9.16429	8.2167	17.987	15.8937	22.671	15.9821	17.3823	13.6133	17.1844	30.6024	30.4256	32.2196	34.39	14.787	15.9221	16.1632	16.1133	32.2257	29.3177	33.1637	35.9787	17.0688	14.9909	16.184	16.2101	32.9138	31.6837	34.1777	20.0721	0
ENSG00000188290	HES4	48.7954	40.4682	36.9444	47.6012	21.9842	23.8705	23.9102	31.7034	33.7137	42.5952	48.7122	55.6293	21.8945	26.74	23.9617	38.8734	21.1503	23.8011	24.9081	36.4038	19.7476	17.1456	27.1195	89.9464	93.6215	92.546	107.13	45.5331	49.3658	67.4364	73.8	105.486	119.187	99.6261	94.1111	44.6077	49.4494	66.7807	66.4609	87.3641	99.359	104.585	94.4068	48.4941	52.8611	63.2646	62.5706	85.3507
ENSG00000187608	ISG15	7.07639	8.63364	5.79306	11.8684	9.25274	9.25884	10.0144	13.0151	6.83147	13.5443	9.84229	11.1006	7.47193	8.7081	8.59896	11.5718	6.98451	2.72644	2.99602	5.06062	7.56597	8.98104	10.7094	98.3	94.0369	84.2754	85.9561	68.2441	72.9002	72.4733	80.1565	108.61	105.055	82.3688	82.1624	67.9259	64.5705	67.6495	72.1251	99.3493	98.5531	82.1161	83.0509	67.1803	67.2079	66.8497	84.9484	103.36
ENSG00000188157	AGRN	40.3988	23.4521	28.6374	33.7335	47.0168	46.9814	50.4599	69.5805	54.8292	25.7485	23.6786	37.5908	49.9866	54.8874	53.4814	81.0025	19.2812	18.7167	28.0216	34.7169	52.4383	56.2267	78.3598	43.8855	44.7658	41.1416	42.8928	65.206	61.1546	75.5954	75.9514	47.3264	52.7181	37.62	41.1785	63.4488	61.8863	77.0547	76.5968	42.8909	47.0037	43.0811	38.4511	63.8238	64.3276	72.4185	68.8082	31.3213
ENSG00000131591	C1orf159	22.7078	21.0033	17.5978	22.886	19.3662	19.6027	18.282	20.3569	23.0673	21.489	28.5284	20.8137	14.8859	21.6823	17.6174	21.0646	14.756	15.9165	17.9174	22.9632	11.1348	15.9481	20.595	24.3357	26.2652	20.8274	24.6173	19.7471	17.6399	19.773	18.8412	29.8113	28.6064	20.8922	22.1072	19.7272	17.3878	18.3949	17.1975	25.2834	25.6618	19.5939	19.9758	18.6862	18.5439	18.8336	16.8926	51.6802
ENSG00000186891	TNFRSF18	11.0371	12.8406	7.59656	12.2087	12.3729	12.4777	12.1104	16.1298	13.2193	14.8844	9.27172	19.0477	12.5691	12.1386	14.5763	15.8867	13.7723	8.17933	9.28178	11.1007	10.8493	12.4646	14.7625	74.5734	78.6357	59.1618	71.4312	46.6446	50.9694	52.0343	60.207	88.7617	76.6775	54.3479	58.2259	47.2193	51.0897	46.3084	49.7292	61.946	68.9581	54.7611	53.5433	50.3727	51.8187	46.8928	47.5226	0
ENSG00000078808	SDF4	63.3178	60.1843	47.2735	68.5305	58.2421	58.4464	58.9217	83.9583	50.5706	62.4091	47.0005	78.3352	56.5318	55.0633	61.7133	75.4324	72.5995	45.3179	37.0096	68.6176	63.0497	65.6432	78.7552	261.979	258.53	215.79	235.365	163.83	160.363	177.125	191.834	273.52	242.183	200.381	212.781	163.391	159.86	178.246	176.726	236.775	230.924	217.365	208.583	178.371	174.192	177.987	194.338	252.137
ENSG00000176022	B3GALT6	35.646	50.6088	37.7642	30.7983	11.799	17.1433	9.58739	16.8528	36.7302	52.8371	32.5224	31.2836	16.5657	16.6245	14.1568	15.2591	32.2665	68.8243	32.1338	36.4582	17.987	10.6684	14.5318	62.4491	66.0144	46.4239	48.5527	21.5995	22.2775	19.1486	20.4058	63.9321	68.6021	40.7962	43.397	18.3281	23.3826	18.7349	18.6694	60.229	64.7026	42.623	43.7466	22.168	24.0303	19.8135	16.8683	34.4535
ENSG00000160087	UBE2J2	28.5696	25.1474	31.0967	34.5843	23.7774	23.1109	23.4833	33.7057	25.9063	28.5723	38.228	35.7617	18.5929	26.3442	24.6958	34.2054	30.299	21.1484	28.844	34.5537	21.9841	23.6773	26.065	75.0375	68.7623	86.177	82.1714	71.245	71.2965	85.7109	92.2826	77.4935	71.878	84.204	78.2703	75.1312	70.7144	80.3031	84.5714	76.4225	68.0554	85.4496	89.3466	74.6448	67.2628	84.0103	91.987	19.5758
ENSG00000131584	ACAP3	10.4033	10.0778	13.0071	19.4829	15.0267	11.6821	16.1472	21.9699	10.1141	11.3428	21.9669	18.9215	12.9745	13.37	17.6698	24.0458	4.23005	8.54777	16.3312	13.9847	16.7974	15.295	17.9918	20.3039	19.6829	25.9588	29.9363	23.9336	23.8377	34.8422	32.1408	19.0571	17.9409	26.9622	29.5411	24.9038	25.5299	31.6151	33.5006	24.7447	17.6989	32.4444	30.0078	27.6536	24.8258	31.5248	29.4164	0
ENSG00000169972	PUSL1	35.3291	33.4985	40.0049	53.0888	22.558	25.932	32.9542	38.4056	36.0205	38.4792	69.6092	51.845	24.4431	25.0248	30.3061	42.9529	26.4624	22.4747	26.9642	37.6009	15.5126	22.9697	37.6641	53.1383	50.9327	69.3642	74.3634	39.2348	40.3941	56.8631	59.6203	61.2041	57.8223	68.676	67.567	39.0813	38.1756	54.0894	60.1446	55.6504	52.6455	72.0393	71.9892	43.5345	38.7337	56.7876	58.4688	0
ENSG00000127054	INTS11	27.5134	26.8114	19.1827	31.3938	52.6115	55.8062	63.8124	75.7821	29.81	26.5143	24.5344	40.1137	60.876	60.165	64.5447	77.276	30.6925	27.4855	19.7972	24.8133	54.0086	57.2609	81.0289	67.5541	65.7907	74.9484	77.2957	109.961	121.876	121.802	128.368	59.6226	66.2024	72.9109	69.8633	106.564	118.434	119.51	121.37	67.0296	71.1826	73.6424	74.6664	112.719	119.383	116.085	141.039	100.228
ENSG00000224051	CPTP	39.0786	33.0904	29.2932	44.4533	20.2628	22.2429	26.2004	30.7856	39.658	44.9403	31.8091	42.5104	20.6202	24.1452	25.1677	22.9475	42.2022	41.7072	23.9682	39.3422	17.2257	19.8127	28.4705	33.3565	31.0581	26.3512	26.7313	17.413	15.6896	19.2735	21.8727	34.279	36.4532	24.2448	25.7268	18.2115	15.3299	17.3751	19.7873	32.1513	30.8845	25.5229	24.977	18.1853	16.1025	18.738	26.4554	0
ENSG00000107404	DVL1	204.476	209.97	202.32	270.719	117.345	141.053	135.698	172.783	197.758	218.288	237.927	297.699	132.062	166.157	152.474	185.109	173.334	175.966	204.082	249.766	118.058	132.157	178.171	192.887	180.086	212.349	216.066	178.242	182.077	212.633	212.077	187.25	185.39	221.309	197.836	173.814	183.034	205.215	204.488	185.602	200.491	228.739	218.468	181.803	187.826	199.354	255.064	87.6998
ENSG00000175756	AURKAIP1	31.2628	35.602	35.9607	52.3231	33.4246	32.3336	35.4772	51.6987	49.506	41.973	47.5711	49.196	36.0275	34.7004	35.4445	48.3269	17.0186	13.4112	30.2539	30.4181	30.597	38.7545	41.6842	202.575	199.96	225.358	238.161	152.16	157.286	196.565	202.037	226.629	215.786	229.885	221.305	152.548	149.213	181.418	187.793	190.551	206.778	235.559	230.207	152.947	151.341	174.88	210.502	88.4828
ENSG00000221978	CCNL2	16.1595	9.35572	10.9303	9.1459	17.3937	16.0945	12.3433	16.241	15.5261	12.4435	9.34304	13.6866	16.8553	20.1869	13.1082	15.1806	8.36173	6.85295	9.81049	8.65202	15.7981	15.2405	18.1236	58.0692	60.9658	52.6721	50.3257	93.178	95.2209	69.3929	80.9062	67.4114	64.2217	45.9134	47.6394	84.9015	97.0794	70.709	74.9944	63.0233	68.1199	49.6972	50.3071	93.1056	101.059	77.103	96.2587	0
ENSG00000242485	MRPL20	33.8505	41.1903	39.2944	40.1994	16.2102	18.9879	23.4056	26.6976	53.4984	56.283	47.999	49.0068	21.2574	19.7911	21.8644	25.5756	31.873	35.7385	31.4288	38.2539	16.7022	24.5482	24.2197	143.056	145.896	148.901	143.374	87.2131	83.1721	102.778	109.005	157.32	144.442	147.657	139.921	86.1374	81.3916	95.6762	97.3157	142.678	137.594	145.707	142.772	85.1652	79.8266	94.0007	98.2974	0
ENSG00000179403	VWA1	26.8797	30.6416	18.8001	24.4174	28.9776	29.8742	22.707	31.9536	27.1484	35.8469	25.2476	27.9408	32.7838	31.9737	25.1677	30.4789	20.1665	19.6009	16.2138	16.9231	28.9791	25.6368	33.4133	78.9533	70.4877	55.0567	57.9632	58.352	52.8764	53.9491	55.1218	80.617	77.2488	54.0303	53.8668	51.7431	49.7178	49.8212	51.462	68.7466	68.7969	53.8195	52.9843	57.5366	47.9782	51.6012	46.2847	0
ENSG00000160072	ATAD3B	9.24155	9.66967	9.1268	13.5274	18.9	15.335	16.5353	22.1923	15.1712	10.8163	13.6223	15.1372	18.1875	16.8005	20.1342	22.7905	7.27963	6.41083	10.5154	12.4611	18.1298	21.9355	26.065	47.2501	38.5031	40.3266	42.2791	43.4213	39.3973	48.1213	46.4836	41.4353	41.1765	42.102	37.3642	42.6023	39.816	41.5869	41.6988	42.6552	41.2653	43.5646	38.1863	44.6366	38.8434	44.9807	38.2268	35.2365
ENSG00000197785	ATAD3A	23.7112	23.3579	23.992	29.2244	40.7407	42.8945	48.7909	68.6628	18.3651	23.7863	23.8925	40.8705	43.3835	44.7279	50.1257	63.233	17.5105	20.1167	20.9134	39.0157	41.589	54.7027	68.3424	96.6177	83.4286	121.221	118.075	117.445	106.013	133.374	141.863	78.6401	79.001	118.366	107.189	118.363	106.027	133.07	123.978	86.5561	88.5269	128.276	123.944	117.753	114.061	134.249	147.907	129.984
ENSG00000160075	SSU72	378.692	324.091	362.121	267.103	182.724	159.353	170.244	121.78	313.893	297.161	367.232	263.514	147.353	155.162	145.763	108.383	353.652	355.248	346.833	270.825	151.51	158.828	110.521	177.891	177.529	174.588	171.571	116.371	117.672	123.925	122.533	192.864	201.845	177.266	166.777	117.64	114.885	121.21	119.6	189.71	201.071	175.352	178.605	119.432	122.044	120.124	119.098	173.833
ENSG00000228594	FNDC10	25.5595	29.2916	20.6583	25.3533	11.7273	14.0329	9.66502	9.87254	29.6326	34.794	24.7484	28.5085	10.5418	14.4255	9.75248	13.4547	31.086	18.0535	19.9735	25.9561	7.85148	9.03547	10.6435	19.8398	20.4498	15.5753	19.162	12.1891	10.792	9.8657	11.246	23.7225	23.0451	16.3044	17.7869	11.1927	11.0948	9.66961	11.4774	21.1088	21.8577	16.1077	16.9456	12.7998	11.9603	10.0621	13.6646	0
ENSG00000197530	MIB2	62.4201	48.5367	37.9828	49.5155	36.0785	42.2796	32.9154	40.8528	58.378	52.4064	44.433	55.4401	44.542	46.0474	36.1261	39.6579	24.5933	33.5279	29.0203	38.7436	29.9308	28.5216	36.8073	127.074	122.187	113.947	124.826	105.145	100.812	104.11	111.189	137.116	137.509	119.424	111.703	100.035	105.371	96.3184	101.359	122.714	127.149	113.924	115.736	106.281	112.333	90.6546	98.5887	50.1141
ENSG00000248333	CDK11B	1.2146	2.57439	2.56862	3.9136	5.05673	6.03995	7.76307	8.67671	2.21801	2.29727	2.92416	8.13626	7.00856	5.40957	9.22816	11.3364	1.96747	5.30551	3.64222	3.42816	7.04254	10.0696	8.79817	22.7404	20.8651	28.0415	27.4473	45.459	41.1743	47.6218	50.6234	19.6897	18.2457	26.821	28.2567	44.6777	45.5125	46.6861	48.4622	21.8494	23.5019	31.223	27.7719	44.5865	44.5218	48.279	46.2847	0
ENSG00000189339	SLC35E2B	136.141	152.894	96.5145	104.774	55.1219	57.3614	40.562	48.445	121.015	149.179	94.9995	99.9057	53.0565	59.0655	35.7591	49.1899	134.28	166.018	102.746	118.625	54.5796	39.952	53.481	28.1644	33.6143	22.9101	22.2647	22.0811	23.6644	18.1912	18.1892	32.5789	38.1673	22.7626	23.8197	20.7532	22.8457	18.9993	19.806	29.5927	35.5913	24.6577	23.6532	21.5167	21.6711	20.0525	28.9795	0
ENSG00000008130	NADK	99.1222	86.4619	110.123	127.872	50.2445	56.0232	60.0473	71.7775	88.2768	98.591	125.026	123.621	54.6783	62.1441	66.1701	64.5667	109.391	135.364	114.73	123.142	52.1528	64.5546	70.0559	68.4242	67.612	77.3631	83.433	57.611	55.4336	68.7685	65.6507	66.423	69.7068	75.9459	76.8691	56.5466	53.8038	67.234	63.9642	69.5883	71.5694	80.9201	84.5513	55.683	53.9584	69.6222	76.939	0
ENSG00000078369	GNB1	328.313	306.887	335.997	350.99	248.174	254.835	269.805	291.671	262.612	304.149	367.303	414.003	267.831	256.009	284.867	283.999	267.969	310.446	340.019	380.743	229.073	253.81	258.08	557.691	561.122	640.789	622.286	455.887	470.99	512.225	496.292	541.071	592.85	660.221	642.587	462.283	471.379	505.237	505.863	569.499	601.57	658.914	698.504	464.1	463.844	501.098	573.013	187.928
ENSG00000178821	TMEM52	16.5292	14.8812	17.3245	20.7591	10.8307	9.58435	10.8683	12.8482	12.3321	16.1287	14.1929	19.7415	11.5265	10.7752	11.9022	15.769	8.36173	21.5905	11.1029	21.8205	9.89762	9.6342	12.0934	29.4697	29.5243	32.1466	37.4374	21.5995	19.6336	25.7257	26.5015	39.2607	29.7492	32.15	32.1488	22.3621	21.0562	24.2118	24.5199	31.68	28.1442	32.7498	33.038	23.1198	20.3818	24.8087	18.7857	0
ENSG00000187730	GABRD	12.6213	9.76386	10.0559	15.9096	10.4362	12.5862	13.7018	19.6338	8.87204	13.0178	9.62833	14.7588	12.6849	16.3167	16.9882	20.8685	4.03331	4.34757	8.75308	10.7198	14.0851	10.8317	18.4861	21.2611	20.2261	20.767	26.1175	16.9313	16.253	19.7314	22.2313	22.5759	18.9313	19.9746	22.7299	14.434	15.0316	19.1881	20.6072	17.9778	18.924	18.8559	21.3879	16.006	15.3892	18.5229	15.4363	0
ENSG00000067606	PRKCZ	23.8696	11.8045	15.1385	16.0372	23.9208	20.4707	24.8418	30.2016	7.09763	12.3957	14.0502	22.7689	23.9797	27.0479	21.0255	30.5574	13.8706	19.3062	13.4527	17.7938	20.6518	17.0912	26.3945	30.6879	28.6936	29.5809	34.3347	45.9777	46.5053	42.8346	47.5267	26.4111	26.321	31.3383	31.3704	45.2839	41.8441	43.7399	47.6238	31.9157	26.1777	36.8721	31.3905	47.0663	46.1129	49.976	35.8725	0
ENSG00000162585	FAAP20	72.665	62.1308	59.5701	65.9781	52.4681	47.7409	35.1667	44.0232	61.9268	67.0515	73.8172	63.5764	49.3495	42.0012	38.8002	44.4828	51.0558	50.9919	44.5291	55.1226	49.1074	36.4685	42.4421	89.9754	91.0973	78.5705	87.2517	51.7202	53.4832	55.9889	62.7822	106.633	110.388	79.475	81.9678	53.3287	55.802	59.7174	53.791	93.9627	91.2349	87.9689	77.8437	51.4498	57.6342	52.8679	67.6675	0
ENSG00000157933	SKI	236.214	206.674	207.949	226.946	113.902	125.031	118.503	119.138	172.65	172.582	161.471	188.269	129.687	114.085	116.296	106.735	219.077	245.011	243.559	226.694	123.863	129.381	126.404	66.8869	58.5694	75.6124	65.2598	29.2686	27.3917	32.6775	32.3364	60.4924	60.3364	70.5464	68.5011	29.8939	26.1264	32.0684	32.1777	72.3152	66.0567	73.3625	73.7544	26.7519	25.5116	31.238	37.6928	0
ENSG00000157916	RER1	83.9661	84.4527	76.8946	94.0965	63.6933	61.593	64.8216	81.4276	85.1715	102.659	110.975	112.268	62.0344	64.2992	66.9041	78.7666	64.9264	56.5184	75.018	87.4997	56.2927	66.8951	70.9456	185.027	201.814	163.54	170.787	117.037	122.439	126.298	123.837	211.921	204.854	159.268	161.834	120.322	119.865	116.262	121.165	185.905	186.564	157.387	160.012	118.179	127.613	124.283	139.534	40.7177
ENSG00000157911	PEX10	88.9829	105.299	72.7411	92.9054	45.8692	52.298	41.1443	45.9699	99.0119	106.057	76.5274	82.9394	45.1791	57.2183	39.2721	37.6574	77.6166	107.952	77.309	93.8119	47.6323	40.0064	42.2115	50.0057	50.741	37.278	38.4603	32.0102	32.8094	24.8932	27.0231	52.1104	57.7462	36.279	39.427	33.415	35.3721	26.0248	26.9421	49.2875	53.8705	37.1266	37.2155	32.9639	36.4569	26.3623	30.994	62.6427
ENSG00000157881	PANK4	6.17864	4.80344	5.46515	7.27418	10.4721	9.36734	12.5374	15.1008	6.12171	7.03538	5.777	5.29803	9.20959	10.4673	11.1157	13.8469	2.55771	5.08445	2.76104	7.67255	8.32732	15.4583	12.6536	12.2114	11.4071	14.4886	14.6954	26.1936	23.9244	29.1808	28.8811	13.2451	12.2273	14.3634	13.8559	26.9325	24.9334	28.6689	28.2091	11.0089	11.5414	13.7157	13.5035	27.2529	23.0976	28.9674	43.7848	0
ENSG00000157870	PRXL2B	106.568	83.6992	86.8958	89.247	67.8534	70.3093	77.7859	66.2433	78.7837	71.1674	92.004	82.7502	68.0583	58.9776	70.6793	62.2915	119.032	74.3509	104.332	85.3231	68.6647	79.6863	69.7923	53.3413	47.2581	63.7499	65.6007	50.016	44.9883	52.0343	59.718	54.7199	46.8521	62.8883	59.0043	47.1727	41.0984	53.1073	54.4432	52.9908	50.7756	63.2857	61.8395	45.4882	38.2399	52.7245	54.1243	0
ENSG00000130762	ARHGEF16	9.66402	9.5127	6.39422	14.3357	22.5939	24.5215	23.4445	36.7091	10.0254	10.5291	17.7589	15.1372	28.1501	25.8604	28.8904	31.538	4.91867	1.84219	9.63426	15.726	25.6957	30.1001	32.26	29.2957	25.8498	32.5692	31.6411	51.9796	50.666	49.7448	52.4815	23.762	23.1975	30.6677	31.1758	52.1395	52.4318	50.5766	52.5613	30.165	27.306	32.7498	33.1262	53.1281	56.3998	53.6088	55.7747	0
ENSG00000162591	MEGF6	21.8101	11.8673	15.0838	17.6537	19.4379	18.0475	16.9235	24.445	17.0343	12.1085	17.4736	16.7771	22.4158	16.6685	20.3963	24.7519	27.938	11.4953	15.6263	16.9776	23.1262	23.7861	21.5835	23.7556	23.677	19.2578	22.8102	24.8228	28.692	26.2669	25.002	21.2316	21.4072	17.9278	20.9785	24.2509	24.2773	26.7425	29.1593	22.0514	23.3407	22.4948	17.2692	25.1989	29.352	27.3661	34.4162	0
ENSG00000158109	TPRG1L	36.0156	37.6113	38.0921	38.2426	42.4981	37.3247	36.1371	41.27	36.819	39.9629	31.5239	43.3934	41.4142	42.6169	36.6505	41.6584	35.2177	35.0016	32.1925	43.4778	35.7837	37.8292	46.1657	60.7958	54.5753	57.3206	57.9973	47.9783	43.298	44.8744	47.7875	61.1645	58.508	56.3948	61.0282	48.1987	43.4248	45.0997	49.0398	63.2927	53.3869	53.4378	61.0746	49.7966	44.6041	42.7819	67.1092	18.7928
ENSG00000116213	WRAP73	18.9056	19.4963	18.9094	26.9698	33.6398	34.142	33.1483	38.1275	17.9215	22.5419	23.108	26.8686	37.128	39.3624	31.5645	42.3645	8.16499	17.464	15.3326	29.9284	30.2163	32.4406	37.7959	48.5264	49.4309	53.2155	52.7465	51.2016	52.183	53.6161	58.7401	48.0776	49.328	54.242	49.4298	54.3081	48.8827	55.9024	56.3995	47.1665	50.1308	52.2927	57.7797	55.4826	53.6292	56.8593	50.6292	0
ENSG00000078900	TP73	67.0672	63.0726	55.5259	72.4441	94.5357	102.932	93.8555	91.467	63.9674	63.1748	68.0402	70.1989	100.089	102.078	92.0194	85.0429	59.3191	56.8869	68.1447	82.82	95.3597	89.5382	98.131	28.5415	23.7409	27.9509	25.4356	33.1958	31.9859	33.8015	31.4889	23.0504	23.0832	27.2798	29.6189	34.6508	30.7791	33.5037	32.1777	29.0204	25.0171	27.5078	30.0078	34.4418	33.0553	33.3412	49.3186	0
ENSG00000130764	LRRC47	25.7179	31.1125	30.6595	34.1589	78.3614	78.447	93.8555	96.2225	29.189	29.4816	33.0929	42.0058	85.4349	78.6807	91.0756	96.7716	11.8048	26.7486	27.3754	30.4181	74.2321	81.0471	97.3072	45.2488	41.4747	50.9818	49.371	57.1294	57.9474	68.7685	69.4972	36.5722	37.4055	52.5834	52.738	58.8318	53.9529	66.2142	63.8338	45.8198	40.6527	54.4048	55.5438	63.4982	55.9335	66.4434	65.4588	105.71
ENSG00000116198	CEP104	43.9898	44.3926	49.1863	47.8565	47.9493	40.1096	47.0054	39.3511	51.2804	43.2652	50.9945	45.7271	51.7243	42.6609	41.7364	41.6192	53.22	46.8654	52.1072	52.7284	51.3439	53.5596	43.1012	26.6562	24.348	28.947	30.5841	30.5283	30.2089	29.9301	30.7717	28.8228	25.8639	27.9856	29.1908	29.241	27.8264	33.0882	28.3954	27.842	27.6929	30.1797	29.5665	29.883	28.2273	28.3699	26.6495	0
ENSG00000169598	DFFB	17.4269	14.4417	13.2803	16.0372	31.9184	28.319	32.5661	33.2885	16.9456	11.4385	14.1215	17.1555	30.9882	26.784	32.2985	33.0679	12.4934	10.611	12.5715	14.9642	30.5018	29.0659	30.876	10.21	9.13848	9.2063	9.06954	16.3015	14.7361	17.6084	17.4721	8.57964	7.61823	10.4461	10.8979	15.2035	13.4509	16.6952	16.3777	10.3019	8.18858	9.84783	10.0026	14.453	12.6461	16.4913	22.6691	0
ENSG00000198912	C1orf174	33.9561	40.7822	44.4863	41.4756	35.4688	29.0424	35.943	36.8204	45.691	42.643	39.0126	40.6182	29.4823	29.9946	35.7591	33.3817	30.299	35.5911	34.9536	38.3627	24.1254	35.5976	39.806	38.2874	38.2794	39.9342	40.9493	33.381	28.3019	35.5498	35.9221	41.8702	42.2812	40.7609	40.9839	31.9226	28.9896	33.4659	33.8174	39.1876	37.848	41.1726	43.6289	31.3358	27.1849	33.7953	41.1878	0
ENSG00000131697	NPHP4	46.3662	30.5788	40.2235	43.1772	31.7032	31.9719	29.9266	33.372	44.4489	35.5119	27.6012	41.5012	35.1586	32.1936	30.5158	36.0098	22.134	33.8963	38.6545	44.0219	27.6467	28.0862	32.5236	11.6893	12.6533	11.0777	14.7977	23.1556	20.8905	21.3965	23.144	10.5565	10.7798	13.5517	11.0147	20.9397	21.6527	23.4186	21.93	13.7359	12.702	13.5376	13.4152	21.1661	22.7684	21.1997	23.106	40.7177
ENSG00000069424	KCNAB2	35.2235	35.759	34.9223	38.8382	25.714	26.2575	26.4721	29.1448	22.7124	42.9302	38.7986	47.1146	34.5794	36.7675	26.2164	30.0474	26.4624	40.9703	30.4302	41.8997	27.6467	19.595	31.1067	23.2335	18.2131	19.5596	20.5258	23.0815	20.1971	21.0635	22.2965	19.4525	19.6169	21.8803	22.0293	22.9218	20.1913	19.377	21.93	22.6238	20.5359	22.1131	22.6823	21.5418	21.2597	20.65	19.8537	0
ENSG00000116251	RPL22	112.113	117.009	120.452	120.726	39.9876	37.1077	29.3056	39.2399	95.9067	113.667	93.5018	100.095	42.5726	37.3393	37.3845	43.7767	109.785	123.501	93.3466	96.6414	44.111	38.6457	31.5021	190.393	213.253	168.672	170.003	126.226	124.91	110.895	118.197	211.881	220.395	173.666	173.549	122.374	125.562	117.433	123.941	202.671	218.126	169.576	181.312	127.572	136.007	113.551	105.287	0
ENSG00000158286	RNF207	12.5157	11.365	11.1489	13.2297	21.4821	19.1325	9.66502	12.2086	13.6629	11.0556	11.0547	11.9836	18.9405	23.0896	10.2244	14.9453	11.8048	11.569	12.3365	10.7742	19.2718	11.5937	12.2581	8.90472	10.8639	7.30467	6.75101	14.0045	13.5225	9.78244	11.1808	8.81686	11.275	6.38764	7.08363	14.0376	15.5685	10.5384	10.5458	9.56123	11.4447	8.11746	7.11949	16.507	17.4192	11.1376	15.1208	0
ENSG00000116237	ICMT	842.09	705.352	945.962	764.768	431.077	361.927	460.893	343.425	755.809	666.638	893.081	698.583	410.782	311.996	413.484	338.799	884.671	850.061	1053.72	880.438	422.6	503.156	391.634	284.139	287.255	274.65	282.861	134.413	129.374	151.982	156.173	311.99	300.844	283.421	275.639	136.785	127.501	152.75	149.653	283.504	295.724	273.449	280.484	131.655	126.131	151.649	138.733	135.465
ENSG00000158292	GPR153	55.3437	46.4961	31.3153	43.9429	16.0309	19.6027	11.5282	13.4322	29.2777	43.3131	32.9503	43.7088	16.1602	16.5806	12.0595	15.3375	55.5809	60.4239	39.9469	37.3833	14.2754	14.8595	20.1007	15.431	14.1231	11.0777	12.07	8.03961	10.4453	8.40874	9.58357	15.1429	14.3223	10.799	11.365	9.25732	9.00706	8.72531	9.52103	14.9142	15.2166	16.0313	12.7974	9.99439	10.0126	9.4646	8.13078	0
ENSG00000097021	ACOT7	109.42	98.0467	96.5692	110.517	163.537	183.405	206.963	205.738	72.3958	104.478	106.839	100.663	166.12	189.907	202.338	222.021	56.8598	67.1295	78.4252	103.117	165.309	187.187	216.626	150.249	137.397	182.919	186.096	174.686	168.424	210.635	217.423	127.232	139.794	183.759	179.893	168.964	174.773	212.656	208.214	149.546	145.911	182.427	192.138	179.373	182.367	208.986	209.337	34.4535
ENSG00000069812	HES2	13.4663	17.644	15.521	17.8664	7.24439	7.70365	9.27687	12.737	16.6794	14.8844	11.4827	15.6418	8.34076	8.13635	12.0595	13.69	20.7568	20.2641	13.8639	14.42	8.56525	9.36205	12.7195	12.1243	13.4202	11.6814	12.2746	8.52124	9.10168	10.948	9.94214	12.9288	12.9129	13.6928	14.323	8.81428	8.91759	11.7093	11.9618	14.2072	14.7008	13.2068	13.9448	8.64176	7.7632	10.4684	13.1063	31.3213
ENSG00000187017	ESPN	65.6414	77.1376	60.3899	65.7229	123.477	118.846	87.9167	100.283	56.5149	76.3841	51.1371	68.9375	121.231	116.68	90.3415	105.323	59.3191	52.613	51.5785	70.4133	119.533	79.0331	104.128	83.0141	83.0132	65.1384	62.8049	87.6947	87.6362	76.8026	84.1007	83.0288	86.7716	62.2531	65.5431	82.7329	88.2215	74.5618	77.7334	87.7681	79.0488	64.9651	70.1946	89.5487	95.4353	73.4701	76.939	36.0195
ENSG00000171680	PLEKHG5	27.2494	21.7254	23.2269	23.6943	21.1235	22.2791	17.9327	24.0834	24.8417	19.6703	13.9076	23.5258	27.3971	28.5872	19.8196	21.4568	12.9853	16.5797	17.8586	22.6912	19.0339	20.5203	27.1524	23.9876	26.6805	19.9218	23.2535	26.7863	29.3854	28.3483	30.9021	21.5479	24.645	23.1155	22.0293	26.7926	30.5703	24.1363	27.1284	23.0278	26.1132	24.8359	23.3296	28.9061	33.3571	27.868	27.3534	0
ENSG00000162408	NOL9	77.8931	92.5212	97.2796	82.8236	94.5357	92.0821	104.103	94.4704	78.2514	76.2406	98.7082	82.6241	90.8795	84.838	106.91	85.3959	117.851	76.193	102.863	82.4391	93.9798	117.298	93.8142	28.1064	28.6297	31.392	28.2656	38.5679	34.9331	36.0493	34.716	25.5808	23.8831	28.4091	28.7627	35.0006	34.0598	33.617	33.7428	32.4543	24.6624	34.1493	33.5087	38.675	33.7137	39.4597	32.3532	155.041
ENSG00000204859	ZBTB48	5.70336	4.80344	5.30119	5.40246	11.5839	12.0437	9.8591	15.4345	7.54123	5.12099	3.49473	5.29803	8.10907	12.8862	14.3141	13.1408	10.7227	5.23182	5.05211	8.32553	13.0858	13.281	19.4087	11.2832	12.9409	9.9911	10.3652	24.8228	25.7014	25.7257	27.4794	11.3868	13.0272	8.25806	10.5865	25.5801	27.7966	25.1183	26.1409	12.4565	12.4441	9.08443	9.91433	27.5534	32.4793	24.8565	18.81	0
ENSG00000162413	KLHL21	54.2347	58.4576	68.0957	82.1855	59.318	65.9331	66.7624	83.6246	50.9255	53.6986	59.4104	77.1999	60.2968	66.0144	71.5706	76.2561	50.7606	49.297	65.7362	69.0529	63.0497	67.9837	81.655	44.6396	45.0853	65.2289	56.0879	52.3501	47.5021	58.9861	59.9788	39.4189	41.4812	61.8649	55.3847	51.8597	44.4985	53.9761	56.4741	50.1965	45.0372	61.4026	57.8973	52.7774	47.1279	59.3449	59.3911	109.625
ENSG00000116273	PHF13	26.5629	30.1706	33.5014	35.6052	33.7833	33.3463	33.0707	36.9594	29.5439	32.3532	28.8137	35.6986	37.9389	32.7653	35.2872	40.9524	31.6762	33.6016	27.4341	36.4038	36.545	37.7204	46.5941	36.6631	37.2888	43.2545	38.2898	36.7895	37.4036	36.424	36.3459	36.3745	37.2531	41.6079	41.1396	34.441	38.1756	35.5811	36.1277	36.1576	36.0104	39.8494	44.0114	36.1451	38.4868	35.7074	43.3965	115.889
ENSG00000041988	THAP3	2.79887	3.39066	3.27909	3.82852	6.09677	5.38893	7.18084	8.70452	3.54881	5.36029	1.28378	5.10882	3.53324	5.71744	6.13463	5.6486	5.21379	6.41083	1.87986	4.24439	7.09012	4.89875	8.33685	14.9379	12.5255	15.1225	13.4338	16.8202	16.7298	16.0682	17.7003	13.4032	14.2842	12.9165	10.4698	15.7864	17.2089	17.1862	17.1416	15.2845	10.8644	12.5961	12.209	17.4589	15.6361	17.2801	18.6886	0
ENSG00000007923	DNAJC11	57.3504	67.0284	59.8434	70.0619	67.1003	67.1266	74.2149	95.8053	39.7467	67.5779	62.3345	77.3891	69.4484	72.9633	77.6528	91.5544	47.5143	76.8562	51.2261	69.7603	74.6604	81.8635	92.2326	95.6025	93.0783	106.944	97.1055	122.076	118.582	120.387	120.512	80.1821	82.6959	103.367	93.9944	117.314	112.737	120.643	119.097	94.7707	90.4612	105.298	105.763	126.771	115.46	120.028	115.02	130.767
ENSG00000171735	CAMTA1	57.2976	40.217	44.377	34.5417	23.5263	27.5234	23.0563	23.0545	37.6174	44.5095	41.9367	33.8065	25.4857	21.0226	24.2239	19.8878	35.5128	50.7708	44.5291	39.8864	20.3663	22.2621	19.8371	64.8275	71.8937	59.9164	64.0664	49.3491	53.6566	51.0768	55.7412	68.2022	75.5347	63.7353	65.6598	48.1054	54.3108	53.0318	53.4557	64.774	69.6029	62.395	65.311	51.4498	53.9035	52.5811	56.5028	0
ENSG00000049245	VAMP3	102.502	123.131	127.338	130.467	51.7867	54.9744	57.6408	64.7138	109.126	142.766	126.024	128.54	52.5352	59.6812	55.9981	59.7418	108.211	132.933	120.839	117.319	54.8176	55.0837	56.7433	139.865	143.244	139.242	129.633	86.1387	83.8655	88.708	85.5024	151.35	155.983	142.787	140.777	91.2674	85.8057	92.6167	92.6391	143.519	142.301	136.954	141.507	89.4736	88.7145	88.169	106.598	51.6802
ENSG00000116288	PARK7	96.3233	100.276	91.2133	96.4361	88.6542	90.2737	99.1344	111.963	110.191	159.229	115.183	121.855	93.4281	102.738	106.963	119.17	100.439	81.867	84.241	104.042	89.7923	109.46	115.299	393.606	418.996	410.179	400.73	314.063	308.85	333.311	334.643	444.243	435.077	393.881	390.339	311.158	323.27	322.27	328.019	406.15	417.617	398.901	419.403	314.585	313.6	311.28	310.863	81.4355
ENSG00000116285	ERRFI1	1677.9	1920	1429.96	1201.9	719.275	843.603	526.996	447.184	1783.9	1979.57	1428.06	1270.08	658.746	776.956	520.29	440.748	1861.22	1920.23	1490.9	1321.47	667.423	552.579	452.2	1604.36	1623.81	1144.96	1049.48	625.978	869.167	453.156	436.085	1571.46	1707.85	1159.38	1115.21	637.193	860.234	454.812	460.904	1615.71	1672.37	1181.66	1110.14	631.199	874.142	473.708	433.868	864.469
ENSG00000162426	SLC45A1	14.0472	14.8499	6.72213	8.80559	11.9425	18.5177	9.31568	10.9571	16.7681	18.761	6.20492	8.32548	14.3067	18.2958	10.2768	13.2978	20.4617	14.148	5.99204	7.18281	11.1824	7.94686	12.6865	21.7542	27.6391	12.5266	11.9677	12.152	16.9031	11.3643	10.1377	21.5084	29.2159	10.3402	11.4039	11.7057	17.7159	10.765	10.2291	20.3008	24.5013	12.0108	10.1791	13.7016	19.504	10.0621	11.8928	30.5383
ENSG00000142599	RERE	213.506	161.276	178.546	175.942	228.521	196.027	168.963	152.26	193.41	142.239	153.982	139.326	232.441	187.928	169.41	169.576	270.92	204.189	196.327	192.14	255.482	193.99	193.56	28.8896	26.0415	27.4982	26.288	36.8636	35.7133	33.9263	33.1839	28.1112	25.9782	28.268	26.8555	35.8401	39.1598	34.0325	32.9044	29.054	28.3376	28.9582	30.8315	33.4148	34.5092	35.7552	29.0281	0.783034
ENSG00000074800	ENO1	428.121	495.225	439.234	578.914	1062.95	1271.68	1437.45	1896.06	456.999	527.271	508.162	730.182	1092.58	1571.2	1598.2	1913.94	333.191	297.698	357.055	555.362	1040.63	1421.78	1793.74	1362.6	1325.97	1882.58	1795.87	2938.31	2870.5	3535.79	3551.82	1150.46	1086.36	1842.01	1813.72	2838.85	2923.75	3447.56	3475.75	1421.96	1198.5	1807.78	1935	2858.82	2842.59	3367.82	3486.48	1402.41
ENSG00000180758	GPR157	28.464	27.7218	33.72	34.3716	20.2986	17.505	16.8847	23.3047	25.374	22.6855	30.9533	33.1127	19.3459	16.8005	20.6585	25.1834	33.8404	36.8438	31.5463	34.8802	18.8435	17.9621	25.9002	13.1105	13.0048	12.0738	12.3769	10.3366	8.40822	10.9896	10.9853	15.8545	12.4939	11.1519	13.1942	9.56046	7.486	10.9539	11.9059	12.6249	12.4441	11.6291	11.6795	9.96934	7.10484	10.8269	25.8243	0
ENSG00000049239	H6PD	116.496	142.628	76.2935	94.7345	51.7149	61.159	36.7581	47.7497	103.625	142.239	80.1647	92.211	54.8521	61.8803	33.1375	41.8546	127.984	180.24	107.563	87.935	55.1031	46.7558	45.0783	32.7473	41.4427	23.1214	27.686	16.1163	19.0269	13.5289	14.3102	34.0813	35.9961	24.633	23.5472	15.5066	18.3422	13.0313	14.8312	33.1276	41.8778	25.7774	26.2715	16.0812	18.2147	14.2208	8.64047	0
ENSG00000171621	SPSB1	15.0505	16.9219	18.5815	24.0346	19.9759	18.0475	21.3096	21.6083	13.6629	15.0758	21.325	21.1291	22.4158	16.3607	23.3326	24.7911	23.6096	10.4636	19.621	22.9088	26.0764	17.9621	26.5263	17.1133	15.0497	16.6015	17.4231	15.5235	12.699	15.7768	16.2986	18.5826	15.3888	17.2219	17.9426	15.4833	12.4667	13.8623	15.7255	16.2608	15.7324	16.1077	17.8281	13.5513	9.84802	16.3957	12.0627	0
ENSG00000171612	SLC25A33	28.9393	30.4532	47.6561	43.1346	20.729	20.1814	20.0287	19.8563	48.1752	31.2045	54.0613	45.7271	22.995	20.8027	19.1379	23.2613	34.4307	29.5488	49.6987	41.6277	19.1766	21.9355	19.1121	44.9587	40.8356	48.567	44.2225	47.9413	43.2547	40.5867	45.0493	50.7662	49.4804	47.7132	45.0706	45.4472	45.1248	42.7578	42.5186	45.1465	43.1996	46.0838	47.9536	47.7426	46.5244	43.1882	55.1679	55.5954
ENSG00000188807	TMEM201	105.671	104.64	124.769	134.764	153.172	159.86	158.871	164.941	82.3325	105.435	120.604	141.47	169.016	152.963	147.808	168.634	95.6189	78.1089	113.849	150.349	144.42	145.928	182.752	71.7889	66.6215	80.3514	76.1705	49.7937	43.9481	56.9463	59.7832	70.8512	62.6599	77.3223	73.5219	47.4292	42.2914	55.8647	55.5984	64.7403	60.5761	73.3625	70.0475	51.4248	43.6166	56.3335	60.3376	40.7177
ENSG00000171608	PIK3CD	6.38987	9.01038	9.50936	10.3795	17.1427	13.1287	13.8571	16.4913	7.80739	7.89686	9.05776	12.3621	16.9711	12.1825	15.5201	18.6718	8.36173	11.4953	8.28311	12.2978	12.943	12.3013	16.7396	8.35362	8.75505	10.3231	9.99013	14.1897	10.8787	13.8619	10.7897	6.76091	5.56131	6.98759	11.5596	12.4985	11.2141	12.8047	12.5953	8.51758	5.80293	8.9572	8.00207	12.8499	12.1523	11.5678	10.2909	34.4535
ENSG00000171603	CLSTN1	89.6166	88.4712	80.8842	88.694	168.342	167.708	146.8	179.903	93.4225	79.9736	76.1708	91.5172	173.998	168.181	156.826	193.7	76.5345	87.3199	84.2998	94.1383	180.536	167.918	187.596	142.563	145.033	114.641	121.586	164.831	160.926	158.642	167.419	131.937	122.692	112.648	119.371	171.529	165.229	157.018	159.007	129.312	115.607	121.787	106.969	165.646	171.449	161.065	187.396	53.2463
ENSG00000178585	CTNNBIP1	63.4234	59.6506	43.6665	57.7255	24.3153	29.6934	22.7846	26.6976	72.3958	70.4495	41.2948	64.144	29.1347	29.8186	21.7071	28.4784	69.7467	47.7496	38.1258	60.0744	23.0786	19.976	25.7355	66.1328	65.0877	53.6079	57.4859	40.3833	41.9978	31.3038	35.5309	75.1213	67.7641	55.6537	50.9477	38.2651	40.9791	34.8635	35.1216	72.5172	71.3115	55.7026	55.0436	39.702	40.7637	32.6959	27.6932	86.1337
ENSG00000162441	LZIC	97.1683	91.4538	113.675	94.6069	36.3296	34.1781	38.039	35.2074	105.311	87.009	100.063	101.23	34.116	32.7653	33.9764	33.7347	119.622	112.005	111.675	104.151	38.6388	38.8634	32.5895	47.2501	49.0155	49.5933	48.1436	33.7515	28.562	30.055	28.2944	50.608	52.9467	54.1362	52.1542	33.6715	30.4808	29.8776	29.5506	49.0518	53.0001	46.4655	52.3665	30.5092	28.5291	29.6605	41.8432	42.2838
ENSG00000162444	RBP7	8.18537	6.40459	7.65121	8.76305	4.66223	3.68907	4.11443	6.50753	5.94426	7.1311	12.4098	9.64999	3.76493	4.52997	3.98489	7.76683	4.03331	1.47375	6.28577	6.58424	4.37779	5.44305	5.8984	43.3634	38.1835	43.0131	43.7111	30.7506	36.7968	34.9254	37.5846	46.5356	42.0526	46.5133	43.903	36.1432	33.6423	35.1656	37.8978	40.6016	39.5889	42.1904	45.7177	33.5651	30.5042	35.2293	33.4211	0
ENSG00000130939	UBE4B	82.0121	63.1354	77.1132	67.4245	160.202	138.738	154.601	123.921	72.0409	56.7616	83.2315	59.7921	132.989	125.916	132.13	112.894	74.6654	79.8037	73.9018	75.1474	148.131	159.481	128.842	30.1948	29.8439	37.2478	33.9937	61.5382	65.4454	60.5679	59.881	30.4439	28.8731	33.3146	38.1037	61.8632	62.3038	62.3237	58.8962	31.6127	32.8833	36.3886	37.0684	63.4481	60.1031	63.8621	56.5514	0
ENSG00000054523	KIF1B	54.1291	61.8168	68.6969	55.2583	69.7183	67.6329	70.2558	76.2827	52.6999	49.9177	59.339	51.2774	70.7227	62.9798	80.6939	64.2921	69.6483	67.5716	63.5626	63.3937	72.3763	91.3889	76.119	19.1437	18.6604	19.3483	16.332	27.3421	26.8716	24.6851	25.2628	18.8199	17.6362	19.904	20.5114	23.6213	21.6826	23.7963	23.7187	16.9342	16.087	19.1358	21.0054	25.274	24.8532	25.5496	24.8049	209.07
ENSG00000142657	PGD	61.3111	65.4901	66.1283	59.2144	149.156	139.208	154.912	131.235	70.0891	59.3461	77.8825	62.4411	139.36	140.165	148.385	127.682	51.3509	52.1709	70.2596	63.9923	154.365	141.03	125.712	86.2627	85.4097	99.5488	92.9457	196.767	190.182	191.778	177.003	74.805	69.0211	94.1207	89.3238	197.832	194.815	191.088	175.794	87.9027	82.0792	98.4783	98.0548	200.464	187.551	189.842	189.314	54.8123
ENSG00000160049	DFFA	333.699	308.205	319.001	297.901	240.643	194.002	214.183	195.977	237.771	254.853	312.314	275.561	207.361	181.419	208.263	187.228	322.665	340.511	361.931	334.871	237.352	226.377	198.569	131.598	133.307	140.509	137.305	125.892	118.279	128.795	121.522	131.699	130.081	141.975	138.209	120.345	118.165	126.234	130.891	137.864	138.593	142.348	143.772	119.883	113.046	123.709	144.752	140.163
ENSG00000142655	PEX14	23.2887	24.5823	23.3908	20.2061	22.7374	26.6192	19.9123	29.3951	24.3094	21.0104	17.8302	25.4179	22.3	26.696	21.6023	28.0861	19.3795	13.4848	16.2725	23.8883	27.7419	24.4937	27.6797	37.5333	38.1516	34.3199	38.0171	39.6053	37.967	43.8337	42.7675	38.2328	35.2724	34.5497	33.7056	41.2732	37.43	43.5132	39.8914	35.4506	33.528	30.9939	33.6558	39.9024	38.3497	41.3718	45.4838	27.4062
ENSG00000120948	TARDBP	42.3527	44.3298	50.1154	55.8964	62.3305	55.5892	66.6071	77.7567	46.5782	43.9352	33.5922	54.9355	58.617	57.2183	72.7766	81.3164	37.0867	33.4542	49.6987	44.2396	63.1925	78.3255	78.1621	108.684	102.6	130.73	113.028	126.485	118.539	142.657	129.672	97.4995	91.1521	129.341	120.344	124.449	114.348	135.11	127.481	116.485	100.552	131.432	127.739	121.16	104.954	136.472	143.344	229.429
ENSG00000116649	SRM	570.494	405.593	473.063	447.554	227.947	261.598	204.596	204.626	514.933	491.711	476.781	455.946	231.398	268.676	208.053	220.649	493.933	400.198	420.441	438.587	217.081	189.364	196.657	261.515	245.589	263.3	247.571	150.752	141.64	162.347	161.552	272.058	275.78	262.917	246.798	148.49	143.159	148.632	141.586	258.995	259.617	252.557	269.511	149.34	146.349	151.41	166.523	190.277
ENSG00000171824	EXOSC10	58.0369	54.6902	64.0515	59.8525	223.751	175.339	239.568	181.961	73.3717	46.0889	64.4028	52.7911	181.527	190.039	230.547	163.809	57.6468	59.687	68.4385	62.6863	255.482	265.131	190.331	41.333	34.5729	43.9186	40.4038	121.261	114.681	118.472	113.992	32.0649	32.7203	40.2316	39.933	120.788	122.341	125.667	118.687	35.0803	33.7537	37.6609	41.1283	123.565	114.83	121.486	120.627	147.993
ENSG00000198793	MTOR	53.2841	42.9484	47.0003	53.897	118.026	116.857	131.196	145.585	72.5733	37.2827	37.1582	49.6375	125.285	118.307	137.269	141.568	67.976	52.0235	55.8082	61.8157	129.478	145.384	156.72	31.065	27.703	31.06	29.6976	70.4299	65.0987	67.4781	73.2785	27.6367	27.3113	29.4679	31.7985	68.7887	62.8108	65.081	64.4859	27.7074	27.1126	31.5029	29.0075	66.8547	57.3873	70.9606	49.8768	33.6704
ENSG00000120942	UBIAD1	81.1672	68.3784	70.2271	75.0815	64.2312	54.3595	56.0105	40.3801	74.5251	68.4873	71.0357	71.5865	66.6682	54.0957	58.6722	46.4833	56.2696	58.2133	85.7684	77.5417	66	58.5128	50.3177	48.9905	54.9587	44.0997	45.0067	25.0821	22.4075	24.4353	22.7528	57.962	48.49	48.0661	45.0317	25.6966	24.2773	24.174	22.8058	49.9945	48.5834	41.4016	38.8924	26.6016	25.8682	21.869	16.8198	0
ENSG00000116661	FBXO2	22.1797	27.3137	17.5431	26.7571	25.7857	25.064	20.6498	38.4056	20.1395	30.2952	23.6072	36.014	22.7633	24.1892	29.7818	39.4618	18.7893	13.5585	10.6917	14.148	34.0231	27.7051	33.611	107.089	108.799	99.8205	115.858	99.1428	101.852	107.149	116.079	102.956	108.445	101.955	109.018	96.1409	102.388	102.74	108.514	101.134	109.965	114.382	115.353	99.1423	107.807	100.741	119.146	55.5954
ENSG00000132879	FBXO44	20.3842	17.0475	21.8606	25.3533	24.1719	22.4599	20.5333	28.6999	25.4627	17.3252	17.545	23.5258	20.2148	28.4113	26.5309	25.811	13.7723	16.0639	17.3299	23.8339	22.3172	22.4254	26.1968	26.9752	26.1054	24.9023	27.2086	39.4941	40.1774	40.9614	40.2575	29.7717	29.8635	24.8448	25.4933	37.4723	39.8458	40.4537	40.9907	26.8994	27.9185	25.9555	26.8305	39.0257	42.3821	35.4922	29.2708	0
ENSG00000116670	MAD2L2	79.4773	67.7505	75.6923	84.7379	43.574	45.3177	45.5304	59.0405	78.6062	84.7596	100.919	95.3015	37.7651	49.5218	48.71	55.4269	45.7436	44.36	62.8577	86.3026	34.7368	42.4558	55.1616	112.281	112.122	122.64	133.111	73.7273	81.6118	93.7866	98.3783	123.634	118.654	127.365	121.784	76.9733	82.7635	94.0143	98.4523	114.028	117.348	118.632	124.885	77.826	86.273	91.3716	108.564	31.3213
ENSG00000116663	FBXO6	13.5191	11.1138	11.7501	11.6982	17.9317	16.42	14.5558	17.0197	12.9532	11.7256	14.4782	11.1637	13.322	18.0759	20.1866	20.9077	8.26336	1.54744	9.98673	10.5021	16.6071	16.1659	13.1478	25.728	21.3444	23.9968	24.856	26.7122	26.3949	27.3492	27.0557	27.1623	23.5022	24.5624	23.0802	28.0051	28.8703	25.2694	27.6688	24.9804	23.4051	23.6908	25.4772	28.9812	26.7186	27.3661	43.7606	45.4159
ENSG00000177674	AGTRAP	43.8313	46.0879	44.6503	47.9841	27.3996	37.18	27.8306	30.3129	55.7164	59.3461	43.3631	54.9986	29.3085	35.7999	29.7818	30.5181	27.151	31.7594	35.4823	39.179	25.1247	23.8406	26.5922	72.8331	73.8747	52.7023	59.6339	43.2731	42.4745	42.2518	44.0714	88.2872	75.8775	53.5362	54.5284	37.3557	39.4879	38.7918	37.9164	68.7803	68.668	54.9901	51.5427	40.4535	40.9557	37.6911	32.9842	0
ENSG00000011021	CLCN6	41.3493	19.3393	17.3792	15.1865	32.7074	27.7404	18.9419	15.657	24.3094	13.1614	15.6193	16.0202	26.8179	23.3535	23.2801	13.2585	26.2657	25.0538	21.5008	20.1336	29.5977	25.4191	19.8041	7.42544	8.40357	5.28231	6.34186	7.81732	11.6588	8.03409	7.72553	6.60276	7.96105	6.10532	6.49982	9.07078	8.70881	8.80086	7.71371	7.87792	8.18858	5.39468	6.32517	8.0406	8.61359	7.57646	1.21355	0
ENSG00000116685	KIAA2013	77.5762	88.5026	71.7574	91.7994	81.5891	96.8923	82.1721	101.228	89.8737	103.186	87.7248	103.69	89.8369	102.826	89.5551	101.361	73.5833	67.2768	70.5533	85.3775	67.9034	75.3863	96.6811	135.34	138.867	117.539	120.836	90.6957	82.3919	89.0411	96.5529	140.516	125.853	115.048	117.308	86.1374	78.1705	90.3504	93.5521	124.464	118.122	119.955	107.44	83.6873	80.8415	87.7387	116.962	53.2463
ENSG00000083444	PLOD1	101.551	100.339	87.7703	96.0107	248.21	254.22	252.261	275.903	118.353	103.281	62.9051	104.132	246.458	271.226	258.651	299.415	77.9117	84.1513	93.4053	88.588	243.063	242.325	295.744	245.823	252.395	190.767	206.11	280.386	275.911	272.576	272.415	258.615	219.024	185.559	200.988	261.933	260.161	269.578	274.004	222.602	205.875	190.391	164.778	265.315	271.548	264.196	246.375	194.975
ENSG00000116688	MFN2	81.4841	83.5422	86.6226	122.045	133.483	125.501	133.214	174.702	75.1461	84.1853	105.056	140.902	137.043	150.061	143.561	179.225	110.08	101.247	91.2317	137.29	134.474	150.174	186.146	102.274	95.4748	126.383	116.745	140.563	139.429	142.574	143.656	90.2246	80.9056	124.047	123.535	142.008	134.629	137.188	139.983	105.376	98.3919	124.892	135.241	142.677	132.907	145.745	147.203	200.457
ENSG00000116691	MIIP	18.5887	18.2405	18.035	25.7787	18.9717	22.5684	22.9011	28.9502	20.4057	22.9248	35.1612	29.7699	24.501	24.8489	25.4299	27.89	14.8544	9.94783	13.9814	18.7733	14.5609	16.438	25.0105	30.775	27.703	32.8408	37.8807	31.4175	34.4997	36.2991	39.1492	32.8161	28.3398	34.5497	39.1157	36.3531	31.8528	38.7162	39.8914	31.9157	26.3711	36.6685	37.6274	37.097	32.8084	35.0381	51.1147	0
ENSG00000048707	VPS13D	80.7975	49.6042	68.0957	63.6385	42.1753	42.4605	43.939	52.978	77.098	46.4718	71.5349	65.4685	48.249	39.4063	45.0397	47.1109	81.3548	62.6345	78.9539	59.9656	43.0642	41.5849	44.0897	14.6478	14.6344	14.881	14.2521	17.0054	19.2436	17.7333	16.0704	13.4823	13.1034	12.6694	13.1164	19.1209	15.9264	17.3751	15.502	15.7895	15.3455	12.9269	13.9154	19.3375	16.0476	16.8021	15.9218	58.7275
ENSG00000162496	DHRS3	103.03	102.002	54.2689	65.4251	88.5107	86.8378	65.5203	70.0533	101.496	84.8074	62.1205	70.9558	87.0567	101.023	63.4436	81.8655	63.4508	91.5201	58.158	53.1093	77.5155	65.9698	73.5817	64.5665	64.4487	39.8135	47.2571	78.2843	79.0113	63.1072	58.4794	67.7277	55.7654	43.8312	44.6425	80.0047	86.1337	58.0932	55.9151	62.9223	65.1217	42.0632	40.2163	80.2557	89.0711	58.1738	39.2704	137.031
ENSG00000116731	PRDM2	400.08	401.857	352.557	285.437	166.37	163.838	119.008	102.146	390.458	344.829	305.682	242.511	159.401	153.007	117.135	105.911	504.36	564.816	405.226	358.27	183.154	127.095	116.09	12.5304	13.1645	12.587	12.0018	20.7844	22.3641	15.1108	17.5047	11.6636	14.3223	11.4695	12.4158	17.7451	19.4159	14.5422	14.6635	12.9615	13.6691	10.3059	11.5618	18.9618	22.0552	18.8097	14.8538	64.9918
ENSG00000189337	KAZN	39.0257	32.5881	40.7153	44.4533	30.2687	32.7676	31.4016	41.1866	21.7365	31.9224	39.5831	37.5908	39.7924	32.2375	29.2574	40.5209	39.8412	23.2116	41.1218	50.7694	38.8291	35.1621	40.9593	17.6644	14.5705	17.7787	18.2414	19.71	20.3271	16.7342	19.9495	17.5151	13.37	17.6454	17.3199	18.1416	17.0299	18.5838	17.5329	16.7658	15.3778	18.9068	18.0929	18.8365	15.7184	18.2122	27.6446	34.4535
ENSG00000171729	TMEM51	20.437	19.0568	15.4117	16.1223	12.4446	17.071	17.1952	19.1054	17.3005	24.9349	13.2657	21.2552	15.1756	14.6894	16.3066	17.1812	24.7901	12.8217	11.2204	13.6582	14.323	14.6962	20.3973	55.5457	58.4096	26.7436	29.4931	25.1932	25.268	29.7636	27.2186	65.8299	63.6503	25.3388	26.5831	26.1164	24.7545	25.836	26.4204	52.6541	51.9362	25.6756	26.8599	26.9022	24.1674	26.7447	45.2654	83.7846
ENSG00000142634	EFHD2	67.8066	70.733	106.57	125.49	75.3489	78.881	102.046	140.385	78.2514	70.2581	99.778	150.489	80.3377	83.7385	121.277	133.605	57.9419	52.3182	95.8726	133.861	73.4708	108.045	153.194	149.843	132.029	221.796	222.647	98.6612	92.6205	156.144	160.052	150.401	143.451	217.286	211.38	100.548	93.3811	144.213	148.498	154.596	143.848	222.963	228.353	99.9689	90.1409	146.916	143.878	30.5383
ENSG00000132906	CASP9	4.7528	7.5662	6.44887	7.10403	9.89828	10.3439	8.03478	9.06605	3.99242	6.4132	2.28227	8.26241	9.84673	9.45576	9.17572	9.49279	12.1983	2.65276	6.93197	7.94462	7.37563	8.05572	9.81969	12.6174	10.6083	9.56852	11.354	15.0418	15.6896	12.8629	12.1588	12.138	11.9987	10.2696	10.2362	14.4106	14.7036	13.2202	13.2847	12.3555	11.1545	9.77149	11.5324	15.5051	17.8855	12.5478	9.99964	0
ENSG00000116138	DNAJC16	112.905	118.108	109.358	93.3733	153.674	123.077	133.796	82.4009	73.9041	100.505	108.479	80.4796	133.163	108.763	105.914	90.7307	159.168	134.848	118.431	93.4854	146.133	124.21	96.3515	19.6368	19.8746	17.9297	19.878	20.0805	18.8968	18.6907	18.3848	21.5875	22.3595	18.5983	17.7869	19.6339	19.3861	19.6414	17.7751	20.8394	19.3431	16.7693	15.3863	19.3626	17.8855	19.4311	21.7953	22.708
ENSG00000197312	DDI2	68.7043	64.2656	72.2492	63.681	39.3062	32.4421	36.6417	37.4322	57.757	61.6433	70.1798	63.3241	35.7378	31.226	37.2797	31.6557	97.6847	92.0359	81.5387	76.4534	44.8724	44.1432	38.422	28.3675	27.032	33.9577	27.8223	21.2661	19.9804	19.8979	18.5804	25.1459	27.0066	31.4089	27.8675	19.2841	16.4931	19.5658	16.4336	28.751	27.7573	30.943	30.8021	21.0909	18.1873	18.3078	25.3874	71.256
ENSG00000116786	PLEKHM2	84.7054	59.211	62.5213	71.8911	66.6699	66.8373	64.8216	68.4959	59.0878	61.4519	65.4726	75.56	69.6222	68.1255	66.8517	69.8622	37.4802	56.4448	69.0847	73.5694	75.1838	68.0926	70.2865	65.5817	60.1351	63.7801	62.9753	67.0585	67.5258	65.8962	67.7695	65.2369	57.8604	63.5588	65.4263	64.7313	67.374	65.912	65.6411	68.0396	63.3486	67.9169	65.0168	69.3595	66.9062	65.0333	55.6291	124.502
ENSG00000065526	SPEN	314.054	309.053	250.741	242.643	103.466	103.981	102.822	104.705	263.943	218.91	251.763	208.263	121.462	102.342	93.2253	96.4185	386.41	484.939	339.549	292.319	117.629	119.312	108.774	65.2916	67.58	54.5134	51.86	55.314	54.3501	43.5839	46.5814	65.7904	68.145	56.3595	56.3188	50.274	49.8669	48.5747	47.0276	68.2079	66.6692	55.3972	52.3959	50.9488	47.6216	49.5935	43.7606	142.512
ENSG00000116809	ZBTB17	5.01684	4.92902	5.79306	7.74211	10.7231	12.0437	11.6058	14.9061	1.95185	5.40815	3.49473	6.43332	11.0631	12.6223	15.4676	14.6315	8.95197	7.07402	4.81713	4.2988	9.18385	13.3355	14.0705	14.9089	14.187	17.0241	15.3432	27.8608	29.5155	28.9727	27.9032	14.3521	13.9033	15.9162	14.6343	25.65	26.7528	27.1202	26.1036	14.5102	15.9903	17.2019	15.2392	26.9272	27.8159	26.0754	21.674	0
ENSG00000185519	FAM131C	46.419	27.7846	40.4421	49.6857	27.6865	26.4022	31.8674	35.5968	40.279	28.2372	61.0507	52.1604	31.1041	27.0919	33.924	34.7154	38.464	26.896	39.477	49.8443	26.0288	29.1203	35.654	14.1547	12.2059	17.3863	20.3212	12.152	10.4886	15.3189	17.3091	15.301	13.9033	17.963	18.9156	11.4725	12.0194	15.6753	16.2286	14.6112	13.2823	20.1283	17.9752	12.2989	12.8107	14.2925	13.9073	0
ENSG00000142627	EPHA2	255.595	233.61	271.891	362.901	225.078	261.671	316.888	438.174	271.307	262.176	278.223	398.298	234.584	322.727	368.812	466.598	251.836	230.716	299.249	358.596	258.385	345.525	455.198	441.32	442.322	443.683	458.83	306.839	338.279	416.982	448.342	404.231	388.644	410.574	441.482	288.796	355.242	416.322	426.974	360.869	389.441	443.178	389.924	312.531	376.31	413.789	491.05	504.274
ENSG00000142632	ARHGEF19	22.5494	19.6219	14.5919	20.8016	21.5539	22.7131	19.2912	26.1692	18.9862	20.0054	15.9759	27.1839	22.1841	22.21	22.179	29.3021	19.1828	14.5165	14.1577	13.7671	24.5061	23.1874	25.0105	38.3744	37.3847	35.9499	40.4038	53.8691	53.5699	52.4922	50.982	36.9676	32.1489	34.2674	35.4571	53.9117	50.6423	50.2366	47.1952	40.6352	36.6874	37.5337	37.3332	55.5077	54.5344	48.7809	59.3425	0
ENSG00000037637	FBXO42	28.2527	34.8485	31.4792	36.2433	39.7366	43.1115	41.2219	52.1993	21.3816	29.0509	22.894	37.2124	46.6851	39.8461	39.1672	44.1297	42.3989	23.0642	36.5984	36.8935	37.9726	36.033	47.8133	19.9269	19.7787	22.4573	19.7757	29.7132	25.7881	29.5555	28.0988	21.3898	20.9501	20.6099	20.7449	27.2356	25.7387	29.4999	27.6129	20.7384	21.1162	22.5966	20.623	29.883	24.2223	28.9196	21.6012	0
ENSG00000055070	SZRD1	486.317	465.306	499.897	564.153	157.189	156.351	153.709	193.724	436.238	449.02	501.244	513.026	152.972	147.202	158.766	186.365	473.176	475.507	497.163	529.351	160.123	166.666	196.855	342.73	354.036	363.392	356.883	178.761	175.966	183.41	187.303	377.188	368.151	372.46	346.631	186.639	179.217	188.482	190.458	350.837	353.592	350.552	359.093	180.625	173.479	180.544	198.1	27.4062
ENSG00000157191	NECAP2	17.2157	33.4985	26.506	34.4141	30.3045	28.3552	32.7601	40.6025	38.6821	36.182	46.6439	33.2388	32.7259	38.0869	33.7667	38.9518	26.6592	14.0743	23.7919	28.2415	32.0245	28.0862	43.1012	41.246	41.0593	47.3596	48.7232	43.162	39.0506	47.9964	49.8085	42.2656	39.1196	47.2544	48.8849	42.2759	41.0686	45.3641	49.5988	42.4195	42.5226	46.7199	46.6885	43.5845	40.4071	48.7092	58.493	0
ENSG00000058453	CROCC	10.9842	6.21622	5.5198	5.57262	8.49961	8.49933	6.98676	14.3777	13.7517	5.02527	4.56454	3.72124	10.8893	9.8076	11.3255	11.6895	6.19752	6.70558	15.8613	14.7465	13.9423	11.5937	13.5103	16.0111	15.3373	13.3114	12.8201	21.8959	23.361	21.23	21.6119	14.0358	13.8652	12.0695	10.9757	20.7066	21.5931	19.7925	19.7128	12.3555	16.4094	15.8023	13.5035	22.8193	21.0402	20.8173	20.2663	58.7275
ENSG00000117122	MFAP2	82.9627	68.6296	66.3469	62.2772	41.458	45.173	41.8818	35.263	69.6455	63.6534	76.67	61.3058	38.6919	45.7395	35.2348	36.206	69.2548	54.7499	57.0419	66.3322	40.7325	36.414	37.73	46.38	51.0924	41.2322	39.756	29.8614	29.3421	27.6406	30.2828	56.6572	52.5277	42.2431	40.1665	29.241	28.3931	28.2156	28.9916	46.4595	46.9392	36.465	40.5399	27.2779	30.0653	29.063	29.2465	0
ENSG00000159363	ATP13A2	98.5941	114.247	74.3807	94.9047	75.7075	86.874	74.4866	82.0116	78.2514	109.264	66.1145	103.69	74.8931	90.3795	82.3718	87.671	68.1727	68.3822	78.0727	78.63	64.0014	65.3166	90.1566	102.506	98.8937	87.0222	92.1956	70.467	75.1106	83.5046	85.3394	104.577	93.0566	85.4391	84.1473	76.6935	77.9021	82.9093	82.2423	94.5687	96.7477	89.4702	80.9621	76.9242	78.1532	79.3019	58.6144	125.285
ENSG00000117118	SDHB	37.7583	48.2856	36.9444	49.3028	46.6223	53.4553	56.554	73.0568	38.3272	57.4317	41.5801	60.8012	43.2677	63.9033	60.0354	66.6457	26.5608	38.0965	23.6744	37.7098	38.0678	44.9596	56.4138	142.998	138.451	166.317	160.013	133.228	130.674	145.654	158.683	141.03	144.822	160.362	159.576	132.657	132.004	156.338	152.43	139.547	147.652	152.756	158.335	128.174	138.201	148.446	176.353	197.324
ENSG00000179051	RCC2	173.107	177.947	178.273	193.808	256.674	272.304	284.012	294.813	152.688	172.63	202.266	205.992	270.901	283.981	273.961	297.14	114.113	191.146	176.941	179.026	291.028	306.607	297.622	141.982	145.353	170.452	161.206	202.435	213.153	197.564	200.929	127.232	125.282	173.137	168.334	207.672	218.883	202.042	194.371	145.236	149.844	172.248	175.016	202.393	220.168	196.653	225.817	175.4
ENSG00000074964	ARHGEF10L	11.4067	11.522	9.07214	15.229	13.2336	17.0348	13.7406	18.8273	10.2028	12.7785	7.06077	9.71306	13.0904	21.5943	16.1493	21.8099	8.26336	15.7692	12.8065	16.4878	16.6071	15.1861	19.5076	13.8067	11.8225	10.0817	12.2746	14.4861	15.2562	11.4892	12.3543	11.9799	13.4462	12.2106	12.1045	12.0322	12.9439	11.7471	12.9493	14.1398	13.5402	12.0362	11.3559	13.3008	15.3892	12.0698	20.8002	0
ENSG00000159423	ALDH4A1	5.70336	8.19411	7.26865	11.996	18.1827	19.9644	19.8346	22.8598	12.687	8.32759	7.20342	10.2807	23.2267	21.9462	22.3363	22.1237	4.82029	0.95794	6.93197	11.1007	17.2732	15.1861	22.7369	13.6326	11.5669	13.734	15.9569	20.488	20.4571	20.8553	21.8075	8.81686	9.82751	13.0929	13.0775	18.4214	20.8773	19.1881	21.0171	12.9279	12.3473	12.2144	12.1502	20.114	20.1349	19.1204	26.601	0
ENSG00000169991	IFFO2	67.1729	56.3541	51.2631	54.0672	28.332	20.2899	27.1707	32.7323	54.8292	56.283	41.7941	58.0891	25.6594	17.6801	25.9542	26.3209	71.419	43.402	59.3329	54.0887	28.1701	31.7874	34.6984	49.6866	46.1717	52.974	52.7124	16.4497	12.4823	19.4816	19.5583	39.5375	40.8718	47.5721	51.8039	15.5299	10.7369	16.884	18.8557	52.3848	51.2592	54.9901	57.4266	16.3066	10.1223	17.7581	14.5626	9.3964
ENSG00000127481	UBR4	122.569	99.6479	113.019	109.155	194.021	208.035	206.032	222.118	145.679	81.1701	111.261	105.961	199.425	214.844	223.101	226.729	120.015	117.9	121.016	115.088	236.02	243.141	235.211	32.7763	29.3326	33.1729	32.6299	73.542	76.7142	71.9322	64.9336	31.5114	30.93	31.7265	33.044	64.8246	69.1038	66.3275	63.7592	29.2897	33.4313	34.4801	31.0669	60.4673	60.6243	67.5189	71.3324	86.9167
ENSG00000127463	EMC1	50.1684	53.8425	53.3398	62.4048	100.812	105.283	113.03	132.681	40.5452	48.8169	53.2767	61.6211	105.939	125.3	113.884	141.019	45.9403	52.0972	62.2115	72.6987	107.589	117.679	146.043	67.003	73.8108	71.5073	74.0906	109.813	106.75	116.64	113.014	69.5465	60.7173	63.8411	65.4263	110.995	106.474	115.733	113.321	56.3237	58.6418	59.6214	56.5735	106.557	104.844	113.719	122.083	130.767
ENSG00000053372	MRTO4	41.6134	45.5228	45.3607	51.8126	46.6223	47.7047	53.7204	72.6674	44.6263	54.608	56.2722	63.8917	48.5965	56.3387	57.9906	75.707	45.2517	43.0336	34.1899	59.4214	57.6251	60.9078	77.3712	141.75	143.052	169.849	156.91	128.893	119.535	142.199	145.546	133.874	124.52	169.573	155.645	131.864	128.037	144.591	133.872	140.792	129.728	161.357	164.278	133.384	119.822	143.475	123.054	69.69
ENSG00000053371	AKR7A2	57.8257	45.3972	36.2886	52.1955	60.2145	62.2802	67.3058	76.2271	36.1979	51.5928	41.5088	52.8542	62.324	71.6879	64.1776	74.6086	42.0054	24.8327	35.306	47.178	62.8118	50.5115	63.0371	96.3276	100.044	97.2246	98.7762	86.8796	94.0507	95.7014	95.9009	100.188	100.027	94.1207	94.5782	88.3526	89.5337	92.6923	87.7947	100.09	101.229	97.0533	99.1139	89.9745	97.8218	89.4357	94.851	70.473
ENSG00000040487	SLC66A1	12.991	18.5231	15.9582	17.6112	15.6006	23.4364	16.613	13.5713	14.4614	17.2774	17.9729	14.8849	16.8553	22.6059	16.4114	14.2	7.77149	15.8428	9.693	14.148	16.3216	13.7165	17.2668	16.9393	18.1492	12.4662	14.5249	13.9304	13.9126	12.4882	12.2891	19.8083	17.2934	12.3165	12.7661	13.0815	11.6018	11.1427	10.993	15.7895	15.7969	12.6215	12.768	12.5744	13.8256	11.2571	4.95128	0
ENSG00000077549	CAPZB	217.731	224.6	209.862	197.126	277.188	314.33	277.53	239.722	179.747	233.029	211.895	188.648	274.203	312.7	261.692	239.713	185.926	221.284	205.08	193.446	261.145	269.975	247.634	217.716	208.843	234.685	232.126	208.474	204.961	220.001	221.009	217.1	222.947	239.237	238.469	204.291	192.936	223.761	221.294	216.575	213.322	234.083	247.623	207.202	197.427	219.956	194.143	212.985
ENSG00000173436	MICOS10	3.69662	4.14415	2.62327	2.50981	2.76148	2.09771	1.0092	3.08691	2.92777	4.59453	4.06529	3.78431	2.8961	2.72678	1.88758	1.80441	1.27885	4.64232	3.11351	3.37374	3.04542	2.06836	2.86682	17.4904	20.8332	16.7223	17.9004	12.2261	10.5753	15.5687	11.8328	17.5547	20.1883	17.3984	16.775	11.8923	11.0351	10.6139	12.763	18.6175	18.5694	16.8965	15.2392	10.32	12.1523	11.3049	22.6691	0
ENSG00000158747	NBL1	128.801	106.366	95.1482	131.233	58.529	62.461	62.648	75.5875	126.515	127.833	108.764	141.029	66.9578	72.7434	69.9977	88.4556	113.916	100.289	93.2878	131.032	61.2415	62.3774	87.3227	155.905	168.519	134.654	163.115	87.4354	85.6425	101.696	99.5518	170.407	160.211	136.893	135.601	84.7849	86.2829	93.9387	93.8129	128.134	153.165	138.658	134.858	84.1883	82.9812	91.2043	118.685	0
ENSG00000162542	TMCO4	11.5651	11.8045	10.5477	11.9535	13.0543	13.7798	11.3341	12.0139	3.28265	12.4914	14.2642	7.63169	13.322	15.8769	11.7449	14.1607	11.0178	13.927	5.75706	12.189	14.7037	13.0633	13.1149	14.7929	12.2379	11.4098	10.7743	16.3015	17.4232	15.1524	14.5709	14.4312	11.4654	8.71684	11.9488	17.9317	19.7141	13.3713	14.2909	11.5475	12.8954	11.5528	12.4444	18.5861	17.721	14.8422	10.6064	64.2087
ENSG00000169914	OTUD3	18.1134	21.6626	19.9478	20.674	6.74231	6.83563	7.72425	9.84473	17.4779	19.5746	24.4631	16.3987	6.54518	6.20122	6.23949	5.92319	14.4609	17.6114	27.3166	12.7876	7.85148	7.34812	11.1707	16.7942	16.7432	18.9559	16.8093	9.89205	9.27505	7.36805	9.3228	15.7755	14.4746	18.9512	16.9307	8.67437	7.21758	8.34759	8.81301	17.4391	15.7001	18.6523	17.9458	10.2699	8.09238	10.9464	9.90256	0
ENSG00000162545	CAMK2N1	76.6785	85.4887	58.5317	53.2164	45.9768	63.2205	33.0707	31.6199	90.9384	96.3416	65.9006	52.4757	58.6749	56.1188	35.0775	33.264	103.981	127.995	64.2675	57.5169	50.5349	30.9165	30.4476	47.7142	61.7646	38.7268	41.1198	28.1572	31.2491	26.8497	23.7959	51.3592	66.7738	37.5848	38.96	27.4455	34.4177	25.2694	25.7124	52.0144	60.4149	42.5976	38.8042	29.2317	30.2299	25.0238	24.4894	75.9542
ENSG00000090432	MUL1	36.3325	35.9159	28.4734	35.3074	32.7791	26.7638	29.4997	43.3835	45.6023	41.638	38.9412	39.1045	26.0649	35.2282	28.9429	38.5203	19.5763	34.7069	23.8507	35.4243	29.788	31.1343	35.7529	79.4754	83.173	70.4207	69.5218	48.2747	43.6881	50.9103	47.8201	84.8079	79.6486	66.735	64.9982	45.7037	48.1669	52.994	52.8967	70.3289	72.9235	63.82	65.3404	48.8448	48.1428	51.1471	71.5994	96.3131
ENSG00000158825	CDA	57.2976	52.3355	41.863	45.6019	29.5873	29.6934	21.8919	24.0278	50.8368	56.9052	34.8759	43.3934	19.6935	30.6103	17.4077	22.7121	63.9427	59.9818	46.2327	41.0291	31.7866	20.2482	24.2856	29.1796	30.6746	28.4339	31.8116	21.192	22.2341	20.1477	23.0462	31.8277	31.8061	26.8563	32.4212	20.007	22.5475	20.699	24.1286	34.8446	29.7884	25.5229	29.2723	21.8925	20.1349	20.5066	26.4796	0
ENSG00000158828	PINK1	13.4134	12.2127	8.63493	16.5052	18.9358	21.3026	14.4393	19.5226	14.1065	14.2622	13.0517	17.2186	15.1756	23.0457	17.932	24.5165	4.91867	10.4636	8.81182	9.57708	19.367	16.1659	19.5405	39.3606	40.3883	34.6821	39.074	41.9764	42.5612	38.3389	40.7139	43.0563	40.4909	32.1147	35.8463	41.3198	43.6335	36.7898	39.053	46.8635	38.3638	35.6507	40.2751	44.4362	44.3024	35.3727	35.557	0
ENSG00000244038	DDOST	139.151	147.839	116.353	147.1	203.847	229.59	220.976	250.679	155.97	156.693	154.339	162.158	230.819	257.68	230.284	277.723	122.967	141.186	128.888	134.678	230.643	213.803	259.233	540.23	581.604	406.496	448.192	421.69	427.476	418.813	406.911	594.09	560.206	402.81	425.29	411.939	423.69	409.825	417.863	470.487	490.122	390.173	369.39	414.304	423.821	405.137	397.461	116.672
ENSG00000189410	SH2D5	15.3146	9.98362	11.2582	16.888	9.57551	10.0545	10.9071	16.7972	7.71867	12.2042	10.1989	16.5879	8.91998	11.8307	10.3292	14.0038	4.91867	14.9586	15.2738	16.4878	10.9921	10.9405	15.9488	10.0069	8.69115	12.919	13.7066	10.4478	11.4421	11.8638	11.2786	10.0425	9.71324	12.3165	12.6104	10.4465	9.63338	11.256	11.0302	10.0999	9.76826	13.8429	14.2978	9.71885	9.93032	12.5478	17.3295	30.5383
ENSG00000127483	HP1BP3	177.491	206.799	216.147	182.45	187.924	193.242	190.001	175.036	186.224	179.618	188.002	175.15	188.652	187.092	185.664	173.342	157.102	205.22	205.198	199.323	206.946	195.678	188.452	99.0832	104.997	124.029	112.926	150.048	142.81	145.155	138.179	88.2872	101.703	119.742	123.419	150.029	151.092	149.728	146.505	99.3156	109.095	123.772	124.444	148.037	145.663	146.032	128.224	35.2365
ENSG00000075151	EIF4G3	292.614	180.365	223.852	186.917	218.049	170.384	168.187	128.538	302.536	164.59	206.403	155.85	211.068	165.278	161.86	128.427	307.318	203.82	209.545	175.707	235.497	181.907	146.043	20.681	20.8332	19.8917	22.367	45.8295	47.9789	43.7088	41.2028	19.9664	19.6931	21.4215	24.8316	47.4059	48.1371	41.5113	43.4502	19.1561	19.7944	22.7747	19.6816	45.6636	47.2376	44.6461	44.9741	0
ENSG00000117298	ECE1	56.9279	60.0273	51.4817	60.2779	113.292	114.072	124.481	142.804	43.3843	52.7414	64.7594	66.5407	109.878	117.515	134.385	146.589	40.8249	56.7395	54.1633	64.6453	118.01	138.308	153.952	96.5017	105.125	95.7456	95.9803	106.479	107.877	114.059	116.307	92.4782	91.114	87.1684	96.6021	105.491	104.237	113.845	109.184	86.7917	93.3949	92.1675	84.1394	104.002	110.632	111.137	143.369	55.5954
ENSG00000142794	NBPF3	15.1033	16.0743	19.3466	20.0359	13.2336	12.1161	16.4965	14.9618	16.7681	15.3151	21.3963	18.2908	12.2795	11.9626	15.2579	15.6513	9.24709	34.0437	21.1484	24.8133	10.8017	15.7304	13.016	12.0953	10.4485	12.9492	12.3087	12.5596	11.9189	10.7399	13.5604	13.7195	11.3131	13.3752	13.5835	12.312	13.7492	13.1069	12.26	13.3655	11.9605	13.4867	13.5623	11.2969	12.5638	13.3843	5.77649	0
ENSG00000076864	RAP1GAP	11.3011	18.0521	16.8873	26.7571	21.4463	21.1941	24.803	34.4844	18.1877	17.5167	22.5374	27.3101	18.5929	25.0688	29.1001	35.7745	17.7072	18.9377	20.9721	30.5814	21.3179	29.1203	35.4563	21.2901	19.1077	25.6871	27.1745	24.6005	23.4043	33.3852	31.1303	19.1362	17.8647	28.1974	26.8166	25.1137	21.4141	27.7246	32.1218	25.6537	18.3759	30.1033	28.478	26.4513	23.0153	30.3058	27.5476	0
ENSG00000090686	USP48	23.2359	22.9498	20.6583	17.8239	35.9709	31.1039	40.6397	28.4774	18.5426	21.824	19.8985	21.949	26.7599	31.314	38.2759	35.4214	19.0844	23.5064	24.1444	19.8616	37.925	39.19	33.8087	42.0871	43.9989	56.7772	52.3033	78.7289	75.9774	74.971	80.4173	39.7747	38.1673	54.8067	53.6721	82.7096	80.8846	79.2077	79.9506	42.3859	43.0706	57.9164	50.4248	78.0514	78.5098	85.4682	88.4191	34.4535
ENSG00000142798	HSPG2	56.0302	61.4715	56.5643	81.7176	175.372	204.382	160.074	204.014	68.4034	59.9682	46.7152	84.8316	180.137	239.473	198.615	262.582	84.306	77.7405	57.3356	100.777	186.484	169.225	234.025	19.5208	20.1302	18.0806	25.5038	64.0946	66.8324	66.9785	75.9514	17.2779	17.979	17.5396	25.143	59.1116	70.6845	66.2897	78.6836	18.1798	17.2154	20.7899	20.7995	60.5424	65.4249	64.2446	78.4438	49.3311
ENSG00000184677	ZBTB40	21.546	16.0743	20.0024	24.5451	24.925	22.6769	18.3208	21.7474	19.4298	18.2346	17.7589	23.5889	28.0342	21.7263	17.8271	22.869	29.1185	13.8533	20.6784	28.0238	22.5551	25.3646	22.3414	12.9655	12.6213	13.6434	13.3656	18.4133	18.16	16.8591	15.7444	13.0078	13.1414	13.6576	14.1283	19.6339	18.9089	16.9596	15.9491	15.8568	13.5079	14.4028	12.6798	19.3375	16.7608	16.6108	15.3635	11.7455
ENSG00000133216	EPHB2	31.8437	39.7775	34.3211	43.6876	50.3163	50.3811	49.9553	67.7451	29.2777	35.6076	23.6786	48.3761	50.1025	52.7763	55.2116	69.0777	43.481	31.5383	39.1832	47.5045	49.0598	48.3343	69.1991	35.3868	33.2628	30.1544	33.9596	31.1952	33.0261	35.0087	36.4437	33.8836	32.5679	31.1265	33.9002	30.5701	32.5686	37.9985	37.9164	29.1887	31.0134	36.0578	31.4787	31.7616	31.7112	34.106	39.4403	25.0571
ENSG00000004487	KDM1A	71.9785	78.2992	75.419	82.143	321.802	229.916	331.949	205.933	96.2616	73.9433	69.1813	78.3352	255.725	204.068	284.447	188.64	99.3571	68.1611	82.0674	81.9493	292.075	338.776	210.563	107.002	105.22	133.688	125.814	239.002	224.161	246.559	235.482	90.3432	85.7431	132.305	129.179	240.131	231.529	246.688	232.976	105.544	105.065	150.033	126.856	239.214	232.978	249.521	260.573	222.382
ENSG00000169641	LUZP1	96.7986	95.6607	77.769	72.0187	53.544	53.7085	58.5723	59.2074	69.2906	66.5729	69.0387	66.9823	58.1536	46.6631	56.1554	54.5639	119.425	118.932	82.4199	79.8816	60.5753	64.9356	61.2248	31.9352	28.5018	24.691	29.6635	25.6378	22.7109	25.0597	22.2313	23.8411	25.902	25.7623	29.2686	22.9917	19.3861	22.5876	24.8926	33.599	28.9824	28.1439	24.8888	24.0216	19.8332	27.4378	16.6256	0
ENSG00000179546	HTR1D	30.101	35.3822	33.6107	31.9894	21.3028	20.8686	21.9695	15.8795	31.6732	29.4816	37.1582	31.1575	18.7667	19.6152	20.0293	15.8082	51.5476	45.539	30.4889	36.1317	25.3151	23.2418	15.7181	10.413	9.64973	7.33486	5.93271	4.14948	4.98426	5.78621	6.22606	10.9519	9.06569	7.12875	7.16148	5.57305	5.93512	5.02366	5.01205	10.0999	10.3486	6.56522	7.09007	4.4837	5.04745	5.85562	4.39305	0
ENSG00000125944	HNRNPR	54.1819	75.3167	68.3143	70.7	93.3523	84.7401	91.8371	98.6141	66.1854	70.1624	58.8398	73.8571	90.1266	87.9166	102.873	103.675	58.8273	71.1086	73.1969	73.4061	103.973	106.521	102.909	169.683	179.511	197.558	197.143	207.659	204.615	212.55	205.264	150.163	156.25	203.346	201.417	212.615	204.09	210.578	203.799	161.901	175.152	187.821	195.786	200.439	205.848	219.431	201.886	101.011
ENSG00000125945	ZNF436	12.0404	14.9754	13.2803	12.6766	15.3854	16.6731	13.8183	19.3279	12.687	13.5443	9.2004	11.6683	16.8553	17.944	12.9509	16.0828	18.5926	11.6427	15.3326	16.3246	14.6561	14.3152	13.708	5.56908	5.04853	5.37286	5.35307	9.855	10.1419	8.61688	7.75813	5.93063	5.98031	5.43479	4.9819	9.79364	10.1106	8.15873	8.16088	5.18461	6.06084	4.75851	5.53084	8.94235	10.9727	7.67206	12.4995	0
ENSG00000088280	ASAP3	8.39661	9.5127	10.4384	8.97575	16.8916	16.2391	15.7978	18.6327	10.5577	7.6097	7.8453	10.2176	14.8859	18.0759	21.0255	21.7707	6.09915	6.11608	12.6303	10.1756	22.8882	18.9418	20.3643	7.13538	7.22132	9.93073	9.4446	15.4123	16.2097	17.317	19.0694	7.35398	6.47549	8.858	8.6794	14.9003	16.0755	14.731	18.7998	8.55124	7.64052	10.713	9.67897	15.1794	15.0326	16.8499	25.3146	116.672
ENSG00000007968	E2F2	57.192	46.81	59.0236	78.3145	35.3254	42.3158	50.3435	50.2248	33.9799	40.3936	73.5319	74.4878	43.9048	40.2859	47.7138	53.5048	48.8915	43.402	55.2207	82.1126	32.7859	42.6191	57.7318	26.9462	25.1149	37.7911	38.0171	24.3041	21.9741	27.6406	27.9032	22.9318	23.7308	38.5023	39.933	23.4348	19.8036	29.5376	25.8242	28.2124	29.0791	41.5288	39.6279	23.7962	22.11	29.1825	29.198	0
ENSG00000117318	ID3	45.7325	33.5299	32.3537	45.6444	28.6548	30.8507	39.6305	49.7798	29.9875	46.1846	45.1462	54.2417	30.2353	33.0732	43.0472	47.3071	27.4462	20.8536	28.844	37.9274	26.5523	36.1419	43.0353	154.629	134.361	194.449	207.883	48.8304	41.1309	81.9228	91.8915	176.93	142.004	201.123	193.204	48.4552	40.1142	78.4145	89.8629	144.832	134.95	191.002	193.933	51.2745	39.8859	69.5266	87.8124	159.739
ENSG00000142676	RPL11	769.478	841.732	655.326	689.006	368.747	378.925	333.23	443.152	916.925	1016.01	657.722	684.707	368.152	400.001	378.04	406.582	710.846	727.592	557.025	526.903	353.84	361.038	385.67	1519.55	1753.57	1461.48	1534.05	1070.19	1120.29	1121.9	1169.42	1754.24	1746.33	1522.55	1463.04	1103.25	1164.21	1138.22	1188.06	1621.81	1708.61	1503.66	1551.67	1091.19	1141.49	1094.76	1130.1	465.122
ENSG00000011007	ELOA	72.6122	69.7912	94.0552	78.7824	34.106	27.9212	34.7009	41.6871	78.4288	55.6609	77.0266	72.8479	30.2353	29.1589	37.804	37.1866	84.5027	114.29	99.8086	89.0233	32.0245	38.0469	42.2444	57.112	57.1635	62.6029	54.4854	42.9767	41.521	48.2462	41.6592	59.1086	62.0124	61.3002	54.1392	43.5817	41.9335	47.5171	43.8601	58.31	64.1224	59.5196	58.5151	42.3071	37.7187	45.0524	28.7126	64.9918
ENSG00000057757	PITHD1	29.2033	29.4172	32.4083	37.7322	44.4705	41.9541	48.6744	45.4415	35.7543	37.2349	33.4495	44.4025	47.6118	38.3508	42.6802	38.7949	27.938	38.3176	33.7786	40.3217	49.9163	51.328	43.7932	87.771	88.7967	95.2324	98.4011	84.5456	84.5156	90.498	92.4782	93.0713	92.9043	90.6975	94.8506	82.3365	87.4758	87.4797	91.6329	90.7307	92.2988	97.5877	98.2901	88.2963	88.5499	90.8219	101.501	121.37
ENSG00000011009	LYPLA2	65.4302	75.2853	63.0132	72.8695	89.228	93.5649	83.7635	87.1286	76.7431	81.0744	92.8599	77.5152	88.7944	101.419	87.9296	90.9268	61.385	59.3923	58.5692	71.2295	83.7015	73.7534	93.0234	106.335	100.076	97.617	97.651	90.3622	92.1437	87.9587	92.3152	111.891	105.665	103.19	101.934	93.6458	85.6267	89.4061	91.7075	101.639	91.0093	98.7328	102.026	87.8454	83.1733	85.9223	75.3128	286.59
ENSG00000117308	GALE	24.4505	42.5717	37.6002	50.8767	78.8993	100.111	82.4438	113.52	23.5109	55.2301	46.002	61.4319	82.7125	114.745	87.5102	108.383	48.3997	23.8748	30.9589	44.5117	77.9913	77.2914	104.095	92.6439	94.1647	96.8926	104.197	112.517	117.802	118.555	128.205	88.0105	86.1241	101.108	102.479	113.63	122.222	115.846	118.799	98.5749	93.814	96.4935	108.146	120.233	123.169	113.384	137.689	19.5758
ENSG00000117305	HMGCL	6.70672	5.52553	5.13724	5.31739	9.25274	11.8267	8.61701	13.4878	2.48417	10.5291	7.63134	8.38855	10.1363	14.3376	12.0595	14.2392	1.96747	2.72644	2.87853	3.9179	9.89762	10.6684	12.6865	21.0871	19.2675	19.7709	18.4118	32.5289	32.9394	27.8904	31.9126	19.9269	18.6266	16.6926	16.1522	30.3136	33.2545	28.5933	29.5506	18.9205	18.2147	17.4309	18.9461	30.2837	35.2224	24.7609	30.7513	20.3589
ENSG00000179163	FUCA1	6.75953	19.4021	16.5047	17.3985	35.1461	36.8184	39.4752	44.9687	16.3245	20.3882	14.7634	19.5523	35.3324	42.7928	40.3732	47.1109	22.4291	5.9687	12.8065	13.8215	35.9264	31.6786	35.3575	39.6507	41.4747	32.4183	33.5164	25.3785	24.8779	27.599	29.2071	39.3003	41.1765	30.9854	36.8193	25.9998	24.0685	25.6849	29.9232	34.811	34.4307	30.2305	29.4194	25.3241	25.8956	26.434	26.7466	0
ENSG00000189266	PNRC2	20.0674	34.0008	29.2385	25.566	25.9651	22.9663	19.757	17.0197	30.6085	32.7361	28.5284	30.4637	23.5163	17.1083	21.7071	17.3381	34.529	28.7382	28.4328	17.8482	22.3648	20.0849	17.8929	78.3152	79.6901	76.1256	75.7954	73.3938	68.2193	60.8177	61.1523	88.8803	87.7239	74.6049	78.6206	69.4649	73.3688	63.0791	58.5609	82.4488	82.0792	73.2607	74.078	73.6679	76.1507	62.2608	50.2895	0
ENSG00000188529	SRSF10	99.4919	118.297	120.616	107.326	117.919	122.282	132.089	102.508	111.521	107.732	115.683	103.879	114.338	107.048	119.704	90.4169	86.2734	99.331	129.299	99.9608	126.956	130.143	105.611	140.561	155.035	161.971	152	139.082	135.615	137.204	132.084	139.646	150.079	159.479	156.151	138.953	135.434	137.225	131.934	148.165	154.906	150.491	156.07	141.75	137.186	141.897	118.588	24.274
ENSG00000142661	MYOM3	13.6247	20.2498	11.6954	20.8016	11.5121	13.9968	9.3545	18.5771	8.33971	14.9801	19.6846	19.363	13.0324	16.7565	13.6325	13.1801	13.2804	11.4216	15.685	17.0864	10.7066	11.7026	12.1263	9.42682	10.6403	11.1079	11.5926	10.9665	10.8353	9.94895	9.48578	9.29131	9.63706	10.9755	10.8201	10.5865	9.51408	11.1427	10.9371	11.8842	11.9605	12.5961	12.1502	11.0464	11.9328	11.5439	2.91252	0
ENSG00000185436	IFNLR1	36.0156	34.409	34.3758	34.0738	30.5914	28.6084	29.3832	32.7879	57.5795	35.0812	41.5801	31.1575	25.5436	25.8604	31.6169	27.9684	38.7591	27.7066	31.7226	29.5475	36.3071	26.9431	29.5579	12.1534	9.61778	9.35723	9.30821	10.8924	9.18837	9.69919	9.42059	11.7822	8.30387	9.17562	8.91292	9.4905	7.54565	10.3495	10.2477	10.2009	10.9288	8.65184	8.11975	9.44332	7.7632	9.79921	5.36388	0
ENSG00000001460	STPG1	37.3359	33.7497	33.556	42.8369	70.0052	68.4286	72.5847	69.3024	20.2282	30.1038	35.5892	30.716	68.6375	66.5861	67.1663	71.3136	45.3501	42.8125	40.6519	53.1093	68.7123	77.4546	79.2165	7.45444	10.8	9.71944	10.4675	11.4852	13.1324	14.2782	14.082	7.94704	10.4751	9.38737	10.1973	11.8223	12.8544	14.1267	12.6512	7.03626	9.12349	8.32103	10.032	11.2969	14.2097	13.6233	12.2811	0
ENSG00000001461	NIPAL3	37.7583	47.7519	34.8676	40.795	23.8133	23.0386	17.4669	22.0811	38.7708	46.1368	40.5103	42.8888	20.4464	23.6174	16.726	19.7701	32.3648	56.5184	38.8895	45.3279	20.5566	19.8671	20.6279	24.0457	30.3551	22.9705	22.2988	14.4491	17.8133	13.5289	16.429	26.5297	28.1493	18.81	20.6671	16.3927	16.5229	14.7688	16.0982	25.6201	30.6266	21.5787	20.7701	16.5822	17.1449	13.3126	14.6597	0
ENSG00000117602	RCAN3	64.2684	66.8086	116.845	81.7176	56.0544	47.4877	55.079	46.3592	59.4426	53.9858	109.335	78.0198	44.3103	37.999	53.4814	41.6584	88.8311	78.0352	118.431	90.7102	53.2949	65.5344	49.6257	22.2763	19.6829	28.1019	29.4249	21.7106	22.0607	24.6434	26.3711	23.6434	21.2929	27.9504	30.3195	21.1962	20.5194	27.2335	26.3831	24.5764	20.6326	29.9506	29.7136	21.8424	20.2995	27.151	24.1982	18.7928
ENSG00000133226	SRRM1	534.267	424.681	512.795	395.528	661.212	495.131	638.862	415.703	454.071	344.973	436.698	297.194	561.843	482.684	628.93	427.372	541.152	518.614	484.004	397.068	633.543	631.394	482.021	68.4242	57.0356	75.8841	70.9197	142.861	126.427	145.155	142.026	56.5782	56.7177	78.5927	78.5038	146.415	144.709	160.115	157.926	67.7703	59.3833	73.9732	74.3722	155.527	133.428	150.358	128.806	68.9069
ENSG00000169504	CLIC4	103.136	165.766	170.294	182.876	98.7318	97.6157	113.729	118.609	124.031	148.03	179.657	180.196	105.36	94.9534	110.633	118.581	129.263	160.934	184.108	199.813	92.5047	106.575	114.31	119.648	139.218	136.646	141.226	99.4392	110.13	111.145	114.221	108.53	152.136	134.282	145.837	103.999	125.98	121.059	126.14	117.765	153.552	136.826	150.892	106.932	132.496	116.3	141.111	73.6051
ENSG00000020633	RUNX3	232.834	160.9	212.649	221.161	117.166	101.088	105.888	99.1425	190.039	142.526	203.479	185.873	116.655	87.8726	104.184	102.538	286.266	200.652	239.035	219.783	106.78	104.724	118.759	36.8661	34.7646	40.4474	39.5514	35.7522	31.9859	36.0493	39.247	34.279	36.377	40.5492	40.8671	35.2571	29.3475	39.1695	36.6867	42.2175	40.5238	44.5824	42.8052	33.5651	30.559	39.0056	31.8435	0
ENSG00000117614	SYF2	11.4067	13.6254	13.3896	12.5916	10.508	8.89717	7.76307	13.46	16.3245	16.5116	14.9061	14.4434	9.44128	11.215	8.54653	11.2188	7.67312	20.1167	9.16429	8.54319	9.51694	10.1241	10.973	47.8883	53.7126	46.6956	41.4608	50.0901	60.7212	49.5366	47.6571	47.9985	48.7186	47.5015	49.0405	53.8184	58.8143	49.3679	49.9155	47.4695	53.935	47.8905	44.0996	54.5809	62.5994	49.2589	41.2606	79.0864
ENSG00000183726	TMEM50A	96.5346	106.366	82.2505	68.573	48.4155	48.2111	49.9942	38.8505	92.4466	106.009	67.8975	62.4411	49.3495	41.0776	46.1408	35.0684	75.354	92.3306	77.309	53.1637	53.1045	49.6406	31.8316	122.375	139.761	92.7573	98.4693	70.1706	72.5968	74.3882	71.1597	139.014	129.472	93.2031	96.5632	77.1133	70.6249	72.7109	76.2987	115.105	123.377	93.9234	91.5237	71.0128	72.3377	69.8134	63.4686	0
ENSG00000204178	MACO1	5.43931	11.0197	12.1873	7.48688	18.9358	17.3965	20.9991	17.409	11.3562	9.90696	7.77398	10.9745	12.5691	17.1963	19.6623	18.5541	7.67312	12.748	15.2738	8.05345	15.7505	22.1532	18.7497	12.2694	13.3243	11.8022	12.0359	16.4127	17.4666	19.0237	17.6025	11.3077	9.63706	11.0813	13.5056	18.0483	16.7317	21.0012	20.9984	12.4565	10.9611	13.5885	11.1205	17.1082	17.9953	20.1481	20.1692	0
ENSG00000157978	LDLRAP1	73.1403	76.7609	79.6819	82.7811	69.4314	70.237	63.8124	69.9977	55.2728	68.918	78.3817	85.0839	68.6954	67.6417	63.8106	65.5866	96.3075	84.0039	80.4226	88.7512	61.2891	70.4331	69.7593	40.1148	38.3433	42.8018	44.8022	43.977	42.3878	47.3304	48.9284	37.9165	33.3297	46.9015	43.2413	45.1207	42.53	45.2507	47.1207	42.4195	39.6533	43.6918	50.5719	42.6327	42.9582	44.7178	46.6003	0
ENSG00000162430	SELENON	826.036	771.659	617.89	689.261	516.073	549.129	402.903	408.89	681.816	658.789	612.362	600.822	532.592	496.493	416.316	428.078	758.852	793.321	728.15	696.025	473.515	397.288	466.237	313.232	309.878	237.855	245.082	166.683	172.542	149.817	152.001	319.621	313.414	237.931	242.05	164.277	163.976	150.937	153.119	289.362	304.364	233.956	232.678	162.49	174.384	153.537	148.927	373.507
ENSG00000117640	MTFR1L	38.7089	46.0565	52.5747	59.0017	44.7574	40.2543	37.8838	43.5782	38.7708	47.5247	57.6273	49.3221	37.3017	42.2211	42.3132	40.0109	52.1379	38.9808	57.8055	57.2448	39.3525	38.9178	38.5208	41.7971	41.3149	44.3412	47.6662	34.4184	34.5431	33.968	36.737	42.1074	47.0045	43.7254	47.834	35.7468	33.1651	36.1477	37.3761	43.6989	41.6844	41.8851	47.3652	37.8735	35.8259	34.4406	35.921	0
ENSG00000127423	AUNIP	21.3876	24.8021	30.5502	25.566	52.755	41.4478	61.6388	28.3384	25.2853	28.3808	24.6057	28.6977	48.4807	39.0545	45.8262	26.0071	16.6251	20.2641	31.4876	35.642	50.5825	52.9609	29.0636	22.3923	21.9196	30.6374	26.1857	17.5612	19.2436	18.9821	20.4058	22.6155	24.9878	29.9266	28.9573	19.3075	21.2054	19.3014	21.2593	23.7347	22.9538	29.1363	28.5956	18.6612	18.7908	20.2915	21.4555	23.491
ENSG00000182749	PAQR7	42.2471	40.0915	36.3432	36.6687	55.6958	53.8532	50.654	51.5319	39.7467	33.3104	36.0884	42.2581	64.6988	54.0518	50.65	53.3871	44.0713	38.9808	37.1271	36.4582	50.3922	45.3406	50.746	41.42	50.5492	35.8291	32.0162	36.9748	35.7133	30.5129	34.7812	43.2936	50.9659	35.3261	37.2864	34.4643	36.7142	31.0863	32.6249	41.1402	44.6181	33.2841	33.0968	34.6672	35.9905	33.0783	43.3237	104.143
ENSG00000117632	STMN1	179.286	300.67	291.128	229.796	128.498	150.565	170.516	144.25	185.958	341.718	300.832	235.132	121.115	159.604	166.107	140.98	130.837	183.63	217.887	223.864	114.441	151.643	127.985	323.413	339.849	416.336	399.81	355.558	355.312	397.334	394.491	321.321	336.84	411.35	402.288	352.804	365.532	414.547	405.715	307.575	327.188	410.657	414.107	355.515	370.768	390.869	433.358	108.059
ENSG00000158006	PAFAH2	9.03031	7.50341	9.07214	9.78399	9.71896	9.04184	7.29728	11.2352	5.14578	8.61475	15.0487	8.89312	10.3101	8.7081	11.1157	11.1403	13.8706	5.15814	9.63426	7.45489	11.8962	9.52534	8.79817	11.2542	12.7491	12.1342	11.5585	16.1904	15.0394	14.195	14.3754	13.0474	15.3888	11.2931	13.2721	14.6438	16.0159	15.071	13.3406	12.7595	13.379	13.4358	13.3564	17.033	15.9105	14.2925	12.4267	0
ENSG00000175087	PDIK1L	16.582	25.587	22.6804	20.1635	6.67058	9.94602	8.03478	8.25956	20.2282	25.6528	21.8242	23.2735	9.15167	7.74053	9.49032	9.41434	28.2331	34.4121	21.7358	23.5074	7.56597	11.4304	6.62335	15.9241	15.4651	14.881	17.764	9.07698	8.84164	9.11641	8.1167	14.4707	15.9221	14.434	14.9457	8.23132	7.21758	8.80086	8.03046	15.6885	14.8619	15.9041	14.2978	8.79206	8.14725	8.86709	10.0482	0
ENSG00000142684	ZNF593	13.9415	18.0521	9.61866	16.3775	9.93414	11.3565	8.15122	13.0151	16.502	20.3404	11.34	11.416	9.4992	12.5344	7.34058	11.8856	6.49264	8.47408	6.75573	8.27111	11.9913	8.3823	11.8298	56.735	51.7954	53.6682	53.258	48.0154	46.4619	49.7864	52.7748	63.1019	55.7654	50.1483	50.0914	47.6624	46.3476	48.9902	50.0273	53.3611	50.9368	48.603	48.2478	47.2166	43.452	46.3909	52.134	0
ENSG00000142675	CNKSR1	20.437	22.3219	19.7838	21.9502	25.7499	27.885	28.6069	27.365	11.1788	18.4739	15.7619	22.0751	23.6322	27.3118	30.2537	30.7927	20.2649	15.1797	22.5583	23.8883	28.2177	30.0457	34.7643	15.7791	16.5196	17.1147	18.7528	26.3047	24.8346	24.7683	27.5772	16.7639	13.5985	17.8219	17.6312	25.5334	24.3668	25.1561	25.8055	17.4055	15.539	17.5836	16.8279	25.3492	25.7859	25.7169	22.5963	0
ENSG00000130695	CEP85	47.8448	29.3858	31.0967	39.0509	48.1645	46.1495	48.8297	59.0405	30.8747	27.1365	33.2356	38.0954	46.5113	40.154	54.4251	57.4667	33.6437	29.8435	28.609	35.0434	50.1543	68.4192	59.709	20.1879	19.3953	23.3931	26.5267	52.6835	51.4895	57.7372	56.3279	19.6106	17.0267	23.9272	23.8586	54.0282	53.1774	58.7731	59.0826	21.4454	20.6649	24.1997	25.8008	53.0028	51.0232	60.3249	71.6479	130.767
ENSG00000142669	SH3BGRL3	412.912	298.755	361.902	298.454	378.286	324.313	353.957	324.236	429.229	319.703	406.173	298.582	361.259	295.723	316.589	332.64	325.026	291.582	272.814	285.734	328.192	264.859	299.797	208.985	211.751	192.246	194.04	113.407	120.749	124.299	135.702	245.33	251.401	200.276	202.74	110.458	115.332	125.743	126.568	212.636	223.735	179.068	202.788	117.428	113.101	118.116	121.355	32.1044
ENSG00000117682	DHDDS	72.1369	84.3271	88.4261	85.5036	127.387	124.922	134.223	116.997	67.0726	64.7542	88.0814	78.209	128.703	125.432	118.97	110.893	74.1735	70.8138	79.7764	100.995	120.913	119.421	117.441	35.3578	29.8758	34.8934	35.494	38.2345	37.6203	40.7949	37.3564	31.5905	30.2825	38.3612	36.5469	39.1279	39.5476	38.7162	38.7735	38.1776	34.0116	37.4065	38.8924	37.1972	39.0355	41.6586	56.8183	0
ENSG00000198830	HMGN2	75.0414	63.3552	63.669	61.0436	36.5806	31.1763	33.9246	57.65	73.7266	62.4569	53.7047	67.4238	32.1467	36.2398	42.3656	44.0513	56.0728	57.9922	49.2875	51.368	43.9207	50.8381	44.7158	356.334	378.033	336.136	319.752	215.847	228.279	217.961	221.824	396.877	387.73	349.238	322.656	236.843	231.44	220.664	211.699	329.963	367.422	340.195	347.002	225.337	212.569	211.4	208.148	199.674
ENSG00000117676	RPS6KA1	26.4044	25.0532	28.4734	38.3703	61.7567	61.8462	62.9585	80.482	17.5666	27.8544	22.1808	47.6823	63.83	64.0353	66.7993	93.555	31.5778	10.0215	34.4248	41.41	59.005	60.4179	73.6476	62.072	51.8913	70.3301	67.8852	88.2875	85.6859	89.9152	99.2584	58.0411	45.9379	71.5698	67.8783	86.1607	77.1863	88.764	96.7195	65.1443	52.581	72.2429	74.6075	89.9996	77.8515	93.7378	107.86	0
ENSG00000117713	ARID1A	1256.01	764.94	757.415	717.422	677.351	585.694	478.166	424.519	1485.8	698.321	702.226	613.436	705.779	532.909	448.09	413.956	1252.69	912.474	748.535	749.352	736.516	511.81	476.617	48.4974	49.3989	53.0947	47.3935	70.8004	69.9963	57.1545	55.1544	47.0496	48.7186	49.9013	48.6124	70.6075	66.8372	58.6975	54.35	49.0518	53.0968	49.9771	48.3655	64.7005	63.0932	59.7513	58.3474	120.587
ENSG00000060642	PIGV	14.1528	16.6394	15.3024	14.0379	24.2795	27.1255	19.5241	21.7196	14.284	16.033	8.62983	13.7497	24.1535	28.8071	25.1153	21.4176	9.64059	14.5165	16.5075	15.6172	20.0332	16.1114	20.562	17.5194	20.5776	12.3455	13.4338	12.2632	14.8661	11.3643	10.8549	19.9269	20.3407	11.3989	12.5326	12.7784	14.1071	12.918	11.4215	15.4528	17.1831	11.9853	10.4733	12.9752	15.5813	10.4923	12.184	0
ENSG00000204160	ZDHHC18	143.587	133.209	134.497	154.715	73.8067	64.8119	65.6756	66.1043	127.048	128.743	124.241	135.983	79.1793	70.9842	67.8479	67.391	113.031	131.311	130.65	149.968	69.2357	55.247	69.1662	86.2627	85.0262	73.3184	69.1808	46.1259	40.0474	42.5849	43.941	96.6297	99.3798	67.9349	71.1477	42.7656	41.0984	39.6227	40.5808	84.9401	81.5311	67.4589	71.1655	42.8581	41.1203	40.1767	33.591	169.135
ENSG00000175793	SFN	137.092	127.495	104.767	120.215	97.9428	95.7711	101.424	137.604	144.969	150.519	114.327	119.899	94.0073	103.31	109.479	142.353	108.899	85.9935	74.4893	118.244	97.739	114.576	141.891	501.246	461.653	448.09	462.785	269.345	262.128	321.988	339.337	491.451	468.369	440.359	432.958	259.858	256.313	313.205	326.715	491.999	439.282	428.521	479.801	267.644	256.241	290.869	346.371	234.91
ENSG00000142751	GPN2	30.0482	27.2509	21.8059	27.0123	23.5981	23.5811	26.1615	29.9513	25.8176	26.0836	25.6042	27.247	16.9132	22.0341	20.6061	25.6541	35.2177	27.6329	29.079	30.3637	25.3626	23.7317	25.2412	37.9393	36.9693	35.98	33.8232	29.3057	28.3452	32.4278	32.3364	33.2115	34.7391	35.9967	32.3045	29.6374	27.4984	30.8219	30.2027	37.9756	36.0426	33.2078	36.4506	30.6595	26.9929	31.3336	33.9308	0
ENSG00000198746	GPATCH3	6.28425	7.5976	7.70586	6.67864	6.34781	5.89528	7.45255	9.73349	7.80739	5.07313	7.27474	9.08234	4.51791	5.01375	9.38545	9.61047	5.9024	6.11608	5.22835	9.79474	5.61499	10.8861	10.1822	17.8094	16.5196	21.3405	23.083	23.6372	19.5469	22.6869	21.5793	18.8989	15.884	21.1039	19.7719	20.8231	21.5633	22.2854	23.0852	17.6075	18.3115	21.2225	22.447	21.8424	21.2048	23.5898	20.0478	0
ENSG00000090273	NUDC	34.7482	46.9356	43.3386	52.4507	58.8159	53.2745	61.0953	85.2653	52.6999	53.0286	48.6409	60.9274	58.7329	56.6026	71.0987	73.1965	35.0209	35.8859	39.9469	49.0281	62.907	82.0268	88.8715	250.376	241.85	294.089	280.065	298.947	293.768	342.136	340.836	226.313	218.643	296.69	284.591	293.949	295.026	331.6	322.28	243.677	238.371	293.781	303.814	300.257	293.658	343.355	309.6	108.059
ENSG00000175707	KDF1	28.5696	29.5741	22.4071	30.6707	25.2837	30.3082	24.803	31.0915	29.4552	32.5446	39.5831	24.6611	28.5555	26.652	29.0477	30.7535	16.5267	26.0854	25.9068	31.7785	27.4088	24.2216	32.2929	33.7335	35.4036	28.1019	28.777	31.4916	24.5312	25.3511	30.2176	39.0235	35.6533	28.9032	27.2058	30.7101	29.2282	28.4422	30.1655	36.2923	37.8802	26.7444	27.5365	32.6383	30.0927	27.3422	33.5668	0
ENSG00000253368	TRNP1	79.1077	82.255	57.3294	61.0861	78.1103	85.0656	52.2454	53.5898	61.2171	95.2409	55.9869	57.0169	78.0788	89.4119	51.384	61.4678	81.158	56.7395	49.2287	47.1236	77.3251	49.9128	61.06	142.563	161.489	95.7154	107.13	103.996	122.136	81.7146	81.3626	144.114	176.057	96.5558	98.12	108.919	125.801	78.9055	78.4227	128.673	159.419	94.1015	96.7015	108.786	119.959	74.7847	58.9542	83.0016
ENSG00000158246	TENT5B	10.6674	8.82201	15.3571	17.9515	10.7231	14.0329	16.4577	21.5527	6.12171	10.4334	17.4023	20.6245	11.1789	13.326	19.7671	23.732	14.4609	10.0215	11.9841	12.2978	9.99279	15.0228	19.3758	12.3274	11.3113	18.3522	23.6285	17.8205	19.7203	28.1401	28.2944	11.5845	9.17996	20.9628	20.5114	18.6546	20.0422	26.6292	27.1098	13.6012	11.3479	21.5278	21.3585	20.4897	20.4641	28.107	22.1594	0
ENSG00000090020	SLC9A1	61.7864	54.2192	57.0561	56.7046	131.188	134.217	122.889	116.023	43.8279	41.8773	48.213	50.6467	119.319	125.696	114.198	112.031	55.0891	60.6449	54.692	60.2377	138.424	134.335	136.751	27.0622	25.8817	23.1214	25.2311	27.5273	26.3515	27.3908	27.8054	27.5972	24.0736	23.6096	23.9365	28.7047	28.4229	28.6311	27.5197	23.5327	22.438	23.3345	24.9476	27.2028	31.1625	27.8202	33.1541	50.1141
ENSG00000142784	WDTC1	301.961	316.588	224.235	258.595	178.994	202.429	130.691	157.46	258.442	285.962	243.918	252.918	193.575	204.332	138.003	163.496	339.29	379.418	256.6	286.659	199.38	136.24	179.061	59.6065	56.8439	49.6235	52.917	57.1664	55.0002	44.1251	45.7339	58.0806	62.0124	50.96	52.8937	53.4453	54.5196	44.873	45.8724	62.0807	66.379	55.5499	55.3084	54.4556	58.8138	44.4071	36.1395	105.71
ENSG00000186501	TMEM222	48.0561	56.2913	52.4654	61.9369	31.8825	41.4839	33.3812	50.1692	49.9496	66.3336	67.9689	65.2793	35.1007	49.6977	35.864	45.8949	52.7281	46.4969	35.2473	57.8978	33.7376	29.8824	41.19	82.84	86.3044	70.6622	65.703	39.6423	40.8709	38.88	39.2796	90.185	93.8946	62.4648	64.4144	39.8275	40.4125	39.0939	39.4815	78.9475	76.244	60.9446	68.5471	38.5748	42.4919	37.8584	36.3822	44.6329
ENSG00000142765	SYTL1	17.0573	13.2801	6.83143	10.2519	26.8616	30.7784	20.3781	26.197	7.09763	17.8517	4.49322	11.2268	27.1654	35.0083	21.445	26.3601	6.78776	11.4953	6.57949	7.56372	28.5984	20.2482	23.7913	24.6838	32.0806	17.2656	20.1848	42.1246	50.276	33.0105	36.6718	25.4226	32.7965	19.5864	20.9785	41.8562	51.4476	34.0325	38.5499	26.4954	32.3997	19.6957	19.505	43.3842	61.365	35.8747	38.6637	0
ENSG00000142733	MAP3K6	14.1528	16.7963	14.2094	17.7813	26.754	26.9085	26.5497	32.9826	11.7998	13.5922	12.8378	18.2908	30.0615	31.7098	27.3174	32.911	16.8218	13.927	17.6824	14.4745	27.4564	25.7456	31.0408	14.0967	10.3207	13.402	14.2862	24.7857	25.9615	27.1411	31.1629	11.9008	10.7798	12.2106	12.7661	25.7899	27.7071	29.3488	29.3084	12.7932	11.4769	14.759	13.9448	28.5053	28.7211	27.0554	43.1295	0
ENSG00000181773	GPR3	29.1505	26.1521	36.8897	41.348	29.7307	29.7296	38.4272	35.9861	30.0762	26.5622	33.3782	36.9601	30.9303	30.5663	37.5942	31.6165	17.2153	33.5279	44.5878	43.0969	27.504	36.3052	41.9808	14.0387	13.8994	15.1829	15.0704	8.22485	5.89442	9.36617	8.57306	15.0638	11.6559	14.081	14.79	7.27528	6.56143	10.6517	9.16702	14.2072	11.6703	13.8175	12.6503	8.29108	7.92779	11.0898	12.2811	28.9722
ENSG00000158195	WASF2	496.245	493.153	485.305	520.551	584.429	553.867	507.899	457.502	448.127	454.763	511.799	478.147	600.477	525.432	505.346	483.191	570.467	570.195	532.586	613.151	601.28	535.651	535.206	123.738	124.68	132.601	124.144	109.739	113.684	109.189	108.19	109.993	116.216	135.023	134.55	108.523	116.346	107.31	109.222	132.275	126.665	139.651	136.918	111.04	111.757	109.393	94.1228	79.0864
ENSG00000126705	AHDC1	67.3841	53.2146	50.2794	84.0572	60.0711	60.1101	64.2394	72.7787	52.8773	44.2703	61.55	63.1349	58.9645	55.679	68.7917	75.0794	77.7149	53.4236	66.1474	83.0921	70.1398	72.6103	85.0161	24.6838	20.7693	20.435	18.821	24.4893	23.4477	26.8497	30.2828	20.3618	21.1787	22.445	19.6162	22.6186	21.8019	28.2534	28.8053	23.7684	23.4696	20.7135	19.5345	22.9445	20.3818	27.9397	39.0034	28.1892
ENSG00000009780	FAM76A	8.02695	12.3383	15.7943	15.782	13.7715	14.0329	13.8183	14.628	3.81498	11.1513	14.9774	18.7323	13.7854	11.083	13.5276	14.2	17.7072	14.148	18.5048	19.0997	11.3727	13.281	11.5002	7.7445	8.97872	10.0213	9.47869	8.37305	6.93462	10.4069	10.5615	8.77733	9.17996	10.2696	8.95185	9.00082	7.54565	9.1408	8.71985	8.58491	8.57544	9.03354	11.1499	9.8441	6.52877	10.7074	9.90256	0
ENSG00000117758	STX12	16.4236	25.3358	26.0688	24.2047	20.2269	23.0024	19.7182	18.4102	27.0597	23.0684	24.5344	20.4353	18.1296	19.2194	19.9244	19.4171	22.7242	24.9064	26.6704	27.5885	20.6518	18.6152	23.2641	26.3371	26.4888	28.3132	26.0153	33.1217	33.9363	31.6368	27.7402	29.4159	26.321	27.3151	28.7627	32.7854	35.2528	32.8993	31.1343	29.5927	29.1114	27.3805	28.9487	32.9138	33.3845	28.5133	30.3873	74.3882
ENSG00000117751	PPP1R8	157.74	175.53	162.206	152.63	79.1145	87.8505	80.1925	90.9664	135.476	155.592	158.546	149.48	85.4928	88.7082	86.4091	82.807	120.015	180.093	146.276	147.356	75.9452	77.9445	79.9744	90.6715	80.7126	91.4292	89.4679	75.6168	64.5353	65.6464	68.3237	90.6595	87.0763	95.4617	95.4345	72.9393	66.36	72.8998	69.8333	86.5561	85.1741	95.4247	103.674	70.7623	64.0807	68.5227	67.5461	61.0766
ENSG00000117748	RPA2	36.9134	36.5438	42.9561	56.9173	37.4413	41.701	55.5448	67.3557	40.9001	46.9504	66.2572	67.1084	44.542	54.9314	59.1441	72.0589	44.4647	48.1917	36.9509	53.3269	43.2545	56.2267	63.7291	94.2682	89.276	110.053	107.096	98.9946	92.9672	110.521	113.014	92.9922	84.7909	112.79	108.434	101.551	92.5162	105.421	114.178	86.9601	92.0409	108.581	115.295	101.873	91.6497	108.556	104.317	45.4159
ENSG00000130768	SMPDL3B	17.1101	14.5987	12.1326	13.2722	25.3554	27.234	18.1656	15.8517	18.8087	16.4637	11.0547	11.6683	28.7872	25.4206	22.2315	19.5348	5.21379	8.32671	13.9227	11.264	29.5025	17.5811	19.5076	17.2873	20.6734	12.7681	12.1382	18.7838	16.9031	16.2347	15.0273	18.978	22.2452	12.9165	13.6613	18.9577	19.1475	15.7509	15.8187	17.9105	16.893	11.8836	10.6498	17.1332	19.7783	14.9378	23.6642	43.8499
ENSG00000158156	XKR8	21.7044	21.3486	21.8059	21.7375	33.855	26.5468	34.8562	31.0637	27.5033	19.0003	13.8363	21.8228	24.0955	23.9253	25.9018	30.4397	20.3633	15.9165	27.6691	22.3102	31.4535	33.1482	35.0609	15.431	14.0592	12.5568	14.1839	9.70681	7.88813	11.9471	11.5394	14.787	14.6651	13.4105	12.4937	10.5398	8.52986	9.85847	10.9743	13.7359	11.7993	9.61881	12.5032	10.0695	8.86048	10.5162	21.3827	1.56607
ENSG00000158161	EYA3	158.532	127.056	160.621	144.122	152.312	128.43	154.407	117.608	141.775	114.624	164.252	115.737	131.077	125.696	135.958	118.228	205.305	143.175	152.738	151.546	158.362	155.562	132.533	22.7984	22.9421	25.3852	24.3787	35.7522	34.9331	38.5054	36.0525	21.5084	19.0837	24.5271	26.7388	35.2338	35.6405	37.6208	39.7238	24.9804	19.9879	25.9046	27.7425	36.4958	32.5616	38.5754	32.5959	24.274
ENSG00000126698	DNAJC8	347.165	311.502	403.929	241.452	149.765	107.851	169.429	91.467	393.12	274.906	400.039	232.924	129.224	104.981	152.265	83.8268	305.449	276.329	382.492	218.259	158.552	160.842	88.6408	134.673	135.448	153.338	145.147	154.16	146.797	164.345	164.388	124.108	127.529	152.104	148.134	159.473	158.518	170.465	164.578	129.413	129.276	141.941	144.832	155.176	156.883	168.714	163.635	35.2365
ENSG00000130770	ATP5IF1	22.2325	20.8149	16.614	19.4829	18.6489	15.9498	17.3116	16.7972	18.8087	21.2019	9.34304	17.9755	20.3885	12.7543	15.2579	15.8475	36.3981	20.043	18.7398	16.9776	22.7455	20.4659	16.8385	126.464	132.7	116.875	123.734	101.736	108.137	101.779	107.408	140.912	134.766	117.413	113.221	101.014	106.981	103.08	108.57	120.997	126.31	117.232	118.119	100.044	104.159	96.5819	58.8814	0
ENSG00000130766	SESN2	22.1269	17.9266	16.6687	16.0798	67.7458	148.756	49.3343	42.0765	18.72	16.4637	14.6921	18.417	72.9817	171.303	46.4554	41.6977	17.0186	12.969	13.8052	16.2157	76.992	46.7014	50.1199	13.4586	12.142	11.3192	11.013	57.2776	116.328	37.1733	33.4773	12.8102	9.14187	10.9402	12.5326	57.5959	127.59	31.0485	34.7862	14.6448	12.0894	10.1786	11.3265	61.7949	159.845	35.3249	42.5227	0
ENSG00000130772	MED18	17.4269	28.5067	28.6374	27.9482	18.6131	22.5323	23.1728	29.3673	15.9697	34.6026	40.1537	37.1493	16.8553	24.3211	27.0553	30.4005	16.5267	13.5585	30.3714	34.0639	23.5068	25.2013	28.2728	32.0512	29.5882	34.3199	31.1297	29.6021	31.1624	35.7996	34.0967	36.2559	31.9585	34.7968	34.523	30.1271	30.5405	33.8436	35.1402	33.3296	32.0773	32.3935	37.9216	31.8869	28.8308	30.8316	36.0424	0
ENSG00000204138	PHACTR4	304.971	294.172	296.976	267.656	172.538	167.238	147.77	110.378	264.121	263.085	305.967	216.399	162.587	157.405	149.905	118.974	347.848	356.722	321.631	275.123	174.731	155.454	122.614	44.9877	42.0818	45.3675	40.3697	37.2341	39.3973	34.1761	31.9778	44.8355	43.2334	45.9134	44.2533	35.7701	40.8002	33.7303	35.8483	43.7325	43.7154	39.9511	46.5415	38.4746	38.1028	34.9186	49.7798	0
ENSG00000180198	RCC1	159.536	115.377	119.031	124.427	170.315	134.687	156.193	156.097	118.442	118.596	126.452	124.315	157.2	147.73	164.324	152.277	82.2401	118.785	127.243	118.625	169.449	174.341	169.67	189.465	173.471	210.809	193.018	198.99	187.971	208.054	197.735	174.953	162.383	201.158	195.033	198.671	181.603	201.891	185.781	180.182	178.44	193.623	211.29	204.923	186.509	203.489	190.454	38.3686
ENSG00000180098	TRNAU1AP	6.5483	7.28365	7.5419	8.12497	9.97001	10.3077	9.19924	8.48204	6.38787	10.1941	9.84229	9.96534	7.6457	11.6548	10.0671	9.68892	13.5755	12.0111	4.58215	6.47541	6.94737	9.25319	8.63341	22.1313	24.1243	20.4048	20.0826	21.6736	24.6612	22.7286	23.2092	21.2316	25.7877	19.7982	20.6282	23.155	25.6194	22.3232	23.5883	24.6774	26.5645	20.23	19.8581	24.1468	25.7859	21.9646	11.917	0
ENSG00000120656	TAF12	108.417	92.6468	80.6656	71.4657	81.876	56.0594	57.0585	43.9397	102.649	90.0242	78.0964	61.6842	67.7108	49.3899	53.6387	43.6198	103.489	89.3094	67.616	60.4009	66.3807	53.8318	44.9465	57.4311	60.5824	54.936	55.1674	47.9783	53.1365	45.6237	43.7454	67.8464	66.8119	54.5244	52.9326	51.0668	48.8827	47.9326	46.8785	63.7303	63.6065	50.3588	55.5732	49.9469	46.9907	44.8612	41.0422	0
ENSG00000162419	GMEB1	56.9279	67.9075	68.6969	59.3846	37.1903	38.1204	38.5048	41.1309	62.9915	55.7566	57.9126	65.6577	41.7038	37.2513	36.7029	39.9717	65.1232	66.54	59.8616	68.5088	33.4045	38.428	39.7401	31.152	27.2237	32.8408	30.4477	23.3408	25.3547	22.3539	25.0998	27.5576	27.3113	31.4441	31.7596	25.8599	25.2913	22.3987	23.6628	30.1313	29.8206	32.3681	31.6847	25.9253	26.8557	24.7131	17.7906	0
ENSG00000198492	YTHDF2	234.735	183.881	251.889	208.995	186.131	160.981	207.973	176.955	231.383	186.031	273.73	214.57	178.11	161.803	195.102	173.342	208.748	222.831	241.973	207.159	195.478	200.903	178.6	83.5652	86.4322	100.303	95.7757	160.829	147.881	145.405	149.23	80.5379	86.086	96.0617	105.826	157.678	161.053	149.766	147.828	86.7244	84.2714	94.3305	104.056	154.074	154.469	149.402	163.101	232.561
ENSG00000159023	EPB41	73.6683	78.7702	83.6714	84.9931	113.83	100.147	109.459	100.338	64.411	65.185	81.9478	70.0097	99.3941	97.9001	115.09	108.422	69.7467	59.3923	86.1209	86.0305	115.298	138.635	117.474	28.5995	26.1054	29.43	29.6294	47.7931	41.1309	44.9992	43.2565	22.4178	24.1117	32.2205	30.9033	45.6803	45.5721	48.348	46.0587	29.155	28.2087	33.106	30.5079	46.8158	44.659	46.4626	52.935	50.1141
ENSG00000253304	TMEM200B	14.7337	15.6975	13.5536	15.0588	12.8032	13.2011	12.2268	12.737	12.8645	13.305	12.9091	15.3264	16.4498	14.3376	8.44166	13.0624	14.8544	17.8324	11.3379	11.3184	11.8962	11.4304	12.324	25.5539	31.3137	19.4691	20.1848	17.3018	15.6462	15.4854	14.8317	28.3089	28.0732	18.81	20.8617	16.4393	15.3299	14.9577	15.856	25.4181	25.7586	18.3215	16.8573	15.9309	15.6087	15.5592	20.6546	0
ENSG00000116350	SRSF4	23.8168	24.4253	32.6269	32.6275	31.0576	23.5449	31.7509	41.8818	41.7873	21.1061	26.2461	33.2388	26.9916	25.3766	41.2645	41.0701	41.4152	21.5905	28.2566	32.105	41.018	44.4697	41.6513	73.5292	66.6534	92.6365	86.3652	121.743	108.223	134.04	130.226	59.8598	61.4029	93.3443	88.8179	118.503	109.546	127.065	127.314	68.8813	62.4137	93.7198	90.1115	121.761	100.784	135.253	160.601	34.4535
ENSG00000116353	MECR	49.7459	39.5264	36.9444	32.9678	29.7666	30.6699	29.0727	37.4878	32.2055	44.5095	25.1763	42.2581	29.3664	35.624	30.5158	36.4806	28.8234	38.1702	26.7292	33.5198	25.6957	27.1608	32.5236	46.757	51.9232	45.6693	44.5294	41.3466	41.2176	40.0456	41.4636	49.0265	51.842	45.384	41.1396	40.4804	42.1423	41.2092	41.4379	46.9645	53.129	41.936	48.3066	39.9776	47.7039	40.8938	62.2793	1.56607
ENSG00000060656	PTPRU	61.6807	54.8785	44.8142	67.2118	66.0244	81.5935	77.2813	108.32	42.9407	59.1546	48.0703	60.9904	75.4144	86.2013	83.5777	112.344	42.3989	80.0248	51.0498	59.1494	69.5688	83.2243	116.65	59.9256	59.4641	58.1959	66.9987	47.0891	46.2019	55.7391	63.8905	54.5618	52.4515	54.9479	63.9473	45.3306	44.916	58.4709	59.9955	56.4921	52.5165	59.6722	56.4558	46.6405	45.1802	54.9951	78.6865	37.5856
ENSG00000162512	SDC3	1098.42	752.727	587.285	558.964	980.97	775.645	639.949	491.346	827.761	566.468	572.493	471.903	919.569	614.492	578.438	450.084	1142.51	907.021	769.742	537.35	1034.25	705.148	588.621	85.9436	84.9304	71.1753	72.3517	51.0534	51.3162	47.6218	51.5362	84.5707	78.2011	68.1819	69.8244	51.6032	48.9722	49.3679	51.3502	77.7355	82.4338	71.1996	72.3128	49.9719	47.5942	49.6174	50.5807	89.2658
ENSG00000134644	PUM1	116.232	99.02	110.833	98.2653	101.637	102.498	97.0772	103.008	115.869	104.669	118.393	92.3371	111.21	105.509	94.9556	105.401	100.144	100.731	87.472	115.415	102.545	104.942	105.347	35.2128	37.0971	40.9907	36.1418	72.8381	69.0861	58.3616	59.6528	34.5162	35.0438	40.5492	40.0109	66.9698	64.6599	54.7693	59.0826	35.8209	33.7859	38.6279	40.1869	66.1032	66.1381	62.3564	41.0422	154.258
ENSG00000060688	SNRNP40	25.8763	30.7985	32.1897	42.8369	53.6157	50.8875	61.5999	76.6164	30.5198	40.2979	32.7363	47.7454	49.2337	58.1419	62.0279	68.3324	22.5275	24.9801	24.2619	38.1995	51.106	60.2546	71.6705	96.9077	85.5694	107.095	106.993	120.372	116.111	126.381	119.86	92.4782	82.9625	104.708	106.41	124.589	114.706	124.081	126.028	92.717	83.6266	101.914	106.057	119.131	118.012	125.382	123.758	14.8776
ENSG00000121766	ZCCHC17	26.0348	21.5998	22.8443	19.6531	10.4362	7.77598	8.73345	10.4565	25.9951	28.5244	34.662	21.3813	10.426	8.53217	9.38545	11.2972	18.0023	24.3169	15.4501	16.2702	9.75486	10.5595	7.18353	52.1521	51.3161	46.3334	50.7008	37.2712	43.038	41.2111	42.9631	57.7248	55.9178	46.6898	49.1573	40.9701	39.4879	41.5113	40.5249	50.0618	54.9666	42.7503	44.0702	39.702	36.0728	42.1605	34.8531	0
ENSG00000168528	SERINC2	416.081	313.228	276.263	284.799	358.956	366.231	206.498	180.097	302.891	249.301	247.198	256.008	290.826	283.321	180.84	166.987	395.559	271.613	295.96	285.462	313.726	207.108	186.475	181.169	192.867	113.343	127.724	98.6612	103.369	77.094	87.7842	202.274	197.464	116.566	118.087	96.7239	103.82	71.8422	81.6461	162.979	177.956	107.359	119.207	98.1905	103.363	74.6174	94.0986	185.579
ENSG00000142910	TINAGL1	136.036	159.926	145.318	169.688	170.494	202.284	179.987	200.677	130.419	163.632	144.14	170.862	177.125	200.638	188.443	201.467	138.706	133.743	128.888	170.483	145.371	169.333	208.355	89.5693	102.345	97.285	102.459	52.4242	56.9505	75.4289	71.8768	99.1205	104.674	101.532	95.1231	50.2973	57.8897	71.8799	73.1871	83.2231	94.5555	96.0354	92.2297	54.4055	58.7041	71.1996	113.273	67.3409
ENSG00000162517	PEF1	32.8999	36.1357	39.513	44.028	52.1812	51.7916	60.6684	68.3569	43.6504	38.6228	43.9337	52.0342	48.249	58.9776	59.9306	69.1954	24.1015	19.3062	32.4862	40.8114	40.8277	40.8229	56.3808	49.9477	42.8167	56.5056	50.3257	44.6069	43.4714	53.408	51.471	47.4845	42.3954	55.9713	51.9207	46.4498	47.7195	45.7796	50.5677	48.6141	45.6497	51.5802	53.5433	48.1434	46.6615	50.3823	53.0321	72.8221
ENSG00000121753	ADGRB2	16.3707	16.8277	20.385	27.5653	12.0142	14.8286	18.8643	21.8586	11.7998	15.6501	17.0457	28.2562	12.9745	14.5575	21.1304	27.2231	11.1162	16.0639	19.386	18.7188	12.5148	20.1393	27.5808	14.0387	12.2059	15.364	19.3324	14.4491	16.8164	23.2697	21.0252	13.2846	12.7986	18.2101	16.6193	15.8797	15.8966	22.9275	21.7624	11.2109	13.8303	16.9729	15.8865	15.1544	13.9079	20.4349	52.5224	0
ENSG00000184007	PTP4A2	457.325	508.757	623.245	477.246	218.157	206.986	226.643	211.634	385.579	447.728	551.097	412.174	203.364	192.766	216.652	207.939	462.158	521.045	612.187	468.57	207.802	225.723	195.834	251.363	264.185	294.3	279.826	207.548	207.302	217.129	219.77	268.618	269.342	288.503	287.004	208.255	214.082	227.236	219.654	263.91	282.087	299.735	297.018	204.271	215.998	229.445	228.705	48.5481
ENSG00000121774	KHDRBS1	66.1167	56.1657	62.5759	62.4474	118.636	112.263	126.771	132.793	55.8051	55.9002	85.8704	58.7198	107.619	112.194	121.801	126.976	46.8257	36.9175	68.8497	58.061	116.011	137.056	124.427	131.772	135.575	161.125	156.023	274.68	285.273	265.375	266.091	108.886	111.15	161.35	157.514	282.616	281.724	269.238	263.589	138.907	131.823	169.042	171.044	272.629	284.715	267.638	272.806	70.473
ENSG00000121775	TMEM39B	56.7695	47.6577	48.2573	53.0037	83.1312	72.4794	69.6735	64.241	53.5871	56.9052	68.4681	54.7463	75.704	72.8313	66.3798	57.2313	56.9582	36.9912	51.6373	60.2921	72.6618	54.3217	65.6733	30.891	29.4604	27.468	29.7999	26.2677	27.7818	28.0153	27.3816	33.3301	31.4252	28.4444	26.8166	23.2716	25.5598	29.311	26.4577	31.4443	25.9197	26.439	27.3306	26.9022	22.1923	25.5018	32.7415	0
ENSG00000025800	KPNA6	264.308	222.34	259.376	227.542	213.817	202.718	207.002	204.069	176.997	161.862	230.937	208.263	184.25	172.403	210.308	177.343	290.792	278.76	295.901	240.733	219.556	226.975	203.742	41.304	36.4581	44.7034	42.9951	56.9812	56.8639	57.2793	56.0346	32.3812	31.1966	40.6904	40.5558	60.7206	56.4582	54.3538	55.617	45.9882	40.2981	43.8699	44.0996	56.71	58.4572	57.9348	59.5852	70.473
ENSG00000084652	TXLNA	50.5909	47.0612	65.8004	62.022	42.6056	39.8564	39.2423	50.3082	38.8595	34.6026	67.327	57.3323	42.3989	39.0985	44.0959	48.4838	34.0372	56.8132	72.1982	67.094	53.2473	48.552	56.908	41.565	40.9954	51.0422	48.1095	33.8997	29.6021	37.9226	35.5309	35.821	35.8057	49.6895	45.9658	34.7208	31.4352	31.7284	33.8174	45.6852	43.4252	55.8553	51.7193	35.3937	30.4493	34.7991	54.3184	151.908
ENSG00000084623	EIF3I	65.2717	71.8005	69.2434	81.6325	98.7676	88.4653	116.291	159.518	66.008	93.0393	102.488	99.8427	94.9341	121.078	125.471	158.828	58.9256	43.9915	52.5185	70.5221	95.2646	115.828	135.894	322.919	310.453	369.339	357.36	379.418	385.651	440.168	445.147	315.351	298.482	370.872	358.035	396.619	394.521	450.732	452.035	308.383	297.142	345.412	384.982	394.916	383.936	414.506	499.666	166.003
ENSG00000116478	HDAC1	72.929	68.2528	61.7015	76.5704	148.187	148.178	158.677	202.095	70.444	76.7191	80.1647	97.4459	142.546	163.607	168.466	196.367	61.9752	60.7186	76.7216	87.5541	149.464	169.823	182.916	213.945	218.046	240.843	230.046	330.143	323.933	330.605	321.636	183.612	192.627	236.625	247.071	330.605	331.591	330.013	333.404	215.128	206.262	253.881	253.301	329.239	323.695	329.851	283.873	137.031
ENSG00000175130	MARCKSL1	124.259	148.844	141.493	124.852	181.217	200.584	146.644	164.496	111.876	140.947	132.871	128.793	173.998	193.425	152.002	163.417	115.392	118.416	113.085	128.529	166.356	142.826	159.751	224.097	218.173	217.752	220.192	184.578	179	181.287	181.175	233.469	227.442	213.792	219.982	184.587	180.499	173.675	176.167	226.473	215.482	217.034	222.293	182.404	185	173.9	175.649	70.473
ENSG00000160058	BSDC1	62.4201	69.2889	45.6886	50.7917	30.6632	36.0588	29.7714	33.6501	42.3196	62.3612	51.4937	51.1512	27.6288	36.3717	33.4521	40.1678	43.9729	59.3923	42.8842	45.2735	33.5472	34.7811	36.5437	47.0181	54.9587	39.1796	41.0857	34.3073	42.4312	35.7163	32.369	45.7449	50.6993	39.1728	42.0348	33.7414	37.5791	31.9928	33.5192	48.6815	54.1929	39.2641	42.7464	35.6441	38.5143	32.6959	50.071	46.199
ENSG00000160062	ZBTB8A	18.2191	21.4742	27.8176	21.1419	10.7949	8.7525	12.8867	8.95481	20.5831	15.3151	27.7438	20.3091	14.133	8.53217	12.9509	12.1602	31.3811	29.6224	28.1978	18.7188	11.5631	15.1317	11.1048	8.7887	10.3846	10.5948	10.6721	5.22389	6.19781	6.0776	6.25866	10.3984	10.1322	9.66969	8.52371	6.36587	6.91933	6.79894	6.42809	10.8069	10.5097	9.56792	9.50246	6.76312	7.1597	7.19405	5.24253	0
ENSG00000176261	ZBTB8OS	18.8528	22.3533	24.156	24.3324	10.4004	9.98219	9.39331	14.3777	16.3245	23.547	22.2521	21.5075	8.68829	8.84004	11.3255	15.6121	15.1495	21.9589	18.1524	22.8544	10.4686	15.0773	11.9286	39.8247	44.6699	42.5905	43.2678	29.7132	30.0356	33.1354	37.9105	43.5703	43.8429	46.3016	44.3311	32.1791	29.0791	35.1279	37.0035	41.4769	46.2945	42.0378	41.0989	33.2645	31.2174	33.0066	27.8145	0
ENSG00000162521	RBBP4	115.123	136.725	168.436	159.224	198.145	206.66	228.972	222.229	107.529	133.912	158.618	160.076	205.565	216.075	240.928	236.182	143.822	149.07	150.858	178.972	195.145	217.885	229.774	142.186	143.915	158.831	157.728	193.321	187.278	197.647	196.561	125.532	132.71	159.973	157.28	202.075	200.034	205.593	200.426	136.618	142.494	158.354	168.573	199.362	202.172	200.406	231.521	133.116
ENSG00000162522	KIAA1522	308.879	278.223	274.842	285.735	474.938	447.535	380.274	347.625	235.641	208.381	280.505	263.514	465.75	397.538	385.223	365.826	319.91	300.425	334.967	310.33	509.251	390.158	404.387	68.2502	64.0333	67.8248	68.3966	80.4331	82.9553	82.0476	81.4278	60.8087	59.1555	63.4529	67.8394	79.6083	76.9477	82.9471	83.1367	69.7903	61.8657	70.8433	65.664	80.8318	74.9163	77.9156	56.697	39.1517
ENSG00000134684	YARS1	61.4695	81.5957	62.3573	73.8904	130.256	150.637	137.173	148.867	45.7797	91.2685	76.5274	75.8123	131.541	167.037	146.864	134.625	32.6599	70.0033	62.3289	79.5006	145.657	157.685	158.136	163.708	201.558	188.08	174.606	253.229	313.185	261.545	250.183	132.332	190.913	182.065	169.852	263.309	338.659	263.686	243.019	158.366	214.708	187.898	190.785	254.519	371.92	260.826	283.703	140.946
ENSG00000116497	S100PBP	28.5168	20.5324	35.6328	22.3756	27.0768	25.4256	24.6866	22.7207	24.9304	21.6326	44.005	27.4362	23.4005	20.143	31.9315	20.8292	36.89	15.7692	25.5543	33.2477	25.8861	24.8203	23.6595	13.8067	14.219	16.3601	15.3773	19.9323	21.1939	20.5639	21.0252	14.8266	16.6839	14.1163	15.1014	21.5693	22.1896	20.0569	20.8121	13.1299	14.0237	15.9041	15.9453	20.9907	22.8781	21.6061	22.9846	0
ENSG00000121900	TMEM54	124.999	102.411	96.0226	104.008	38.3738	35.878	35.516	43.606	125.983	131.949	104.913	112.772	41.4142	38.1749	31.5645	48.8761	111.85	83.5618	84.4172	78.4123	26.3619	25.2013	38.2902	138.792	140.081	109.117	123.121	70.3188	75.804	74.8877	77.2227	158.901	161.659	110.637	107.422	74.2684	77.7828	67.2718	72.1064	132.241	141.72	106.545	109.087	71.3885	78.8939	68.1164	64.6579	0
ENSG00000116514	RNF19B	13.6247	19.7161	20.0571	25.4384	25.1761	25.3533	19.0971	28.6999	18.72	19.9096	16.3325	30.5268	26.2386	25.0248	24.5909	22.4375	14.4609	13.4112	22.0883	26.609	24.4109	21.0646	28.5034	27.9904	28.0865	31.3014	32.7322	26.7122	28.562	27.3492	25.4584	27.6367	26.0924	33.6675	33.4721	26.8859	26.2457	26.9314	25.0044	31.175	26.2744	32.2663	28.8604	25.7249	26.3894	29.4932	43.9062	18.7928
ENSG00000004455	AK2	142.373	154.558	165.649	169.093	161.493	156.641	190.661	203.68	151.712	180.575	180.87	181.836	162.124	180.715	204.173	226.062	127.393	149.365	188.162	195.133	155.65	195.95	205.126	241.588	271.822	279.63	267.995	221.145	216.36	230.907	234.113	243.116	264.124	267.787	272.681	221.873	225.057	243.516	239.703	250.208	267.225	262.507	284.25	222.231	224.337	230.568	261.568	158.173
ENSG00000116525	TRIM62	16.3707	12.6522	18.1989	16.7604	30.0535	27.6319	26.5109	28.2549	13.5742	11.8214	12.3385	20.4353	33.3051	25.7724	31.145	33.5778	24.1015	15.6218	20.2084	24.8678	25.553	26.5621	33.8087	5.80112	4.058	5.97655	6.8533	12.6337	10.5753	11.7806	10.8875	6.87953	6.13267	6.1759	6.61658	11.3093	9.57373	11.596	9.9682	7.33925	5.64174	6.43799	7.64904	10.0695	9.29938	11.8786	16.3586	0
ENSG00000160094	ZNF362	64.2156	53.8425	42.7375	38.4553	40.418	40.6883	32.6825	24.6674	60.1524	53.6029	55.559	37.78	47.5539	41.7813	28.8904	27.2624	65.7134	47.3075	49.1112	44.7837	43.3021	28.8482	28.6023	9.62986	9.36215	7.848	8.89906	9.89205	9.83849	8.36711	8.54046	11.1496	12.7224	8.0816	7.08363	8.74432	10.7965	7.47884	7.97456	9.46023	10.7354	6.99781	7.5902	10.2699	9.98518	7.74376	5.97066	0
ENSG00000134686	PHC2	502.001	462.48	350.261	422.371	328.15	395.092	242.247	246.146	406.073	463.809	346.263	385.873	344.462	382.496	247.902	270.78	496.687	524.435	359.992	412.413	321.102	247.006	270.041	214.293	216.735	174.799	184.562	224.85	255.281	186.449	186.423	216.863	237.689	179.736	181.294	224.111	251.81	184.742	180.434	221.76	250.429	186.065	182.018	231.224	272.069	193.02	204.993	26.6231
ENSG00000163866	SMIM12	60.2549	65.8982	63.1225	59.1719	24.2795	22.0259	25.23	33.5944	67.4275	61.1647	70.5364	60.612	21.6628	22.5179	25.9542	29.5767	49.4818	53.5709	64.855	60.2921	21.3655	22.8608	31.0078	66.3068	65.8226	60.5201	66.1122	34.5666	32.4627	36.757	37.552	71.9187	69.5544	61.4767	62.5462	33.5782	29.3773	39.0562	33.9292	67.4673	68.5713	60.9955	62.6927	34.517	29.2697	37.0458	36.8919	0
ENSG00000188910	GJB3	200.146	196.439	117.938	122.555	44.5781	58.3018	41.2607	56.5377	186.313	214.172	122.815	145.254	45.7583	55.2392	43.3094	54.8777	159.955	148.996	93.5815	131.195	45.1579	38.8634	55.6888	199.501	212.837	117.146	127.485	42.9397	49.9726	44.0418	45.2123	217.14	216.548	121.012	124.275	40.6203	46.9441	38.9428	40.5436	192.201	205.488	112.957	122.002	45.8139	49.8162	39.6987	44.3673	158.173
ENSG00000197056	ZMYM1	48.637	40.4682	42.0816	40.3696	51.2487	41.9541	52.0126	44.9687	33.9799	35.0333	49.5681	36.3924	45.6425	40.11	53.0619	38.3242	56.663	44.9495	46.4089	36.4582	60.956	51.0014	42.7387	6.52626	6.45445	7.21412	7.02378	22.0811	21.8007	19.9395	20.9274	8.61918	7.3135	7.44637	7.12256	23.085	21.3843	22.0966	21.4083	6.5986	7.47933	7.32862	6.94297	21.4165	21.534	19.6223	17.3052	39.1517
ENSG00000116560	SFPQ	101.657	106.366	118.43	130.552	140.907	158.992	148.158	158.433	115.958	100.266	126.452	127.594	153.261	186.564	166.159	180.755	123.163	111.932	118.842	140.01	163.406	170.259	178.633	161.706	158.677	195.626	188.142	423.728	422.925	367.445	353.679	137.037	136.976	190.147	189.195	414.924	435.709	373.262	365.153	159.174	144.719	191.715	205.259	427.354	438.799	372.489	320.814	203.589
ENSG00000146463	ZMYM4	192.488	181.024	190.132	158.416	194.236	175.737	174.242	124.032	167.859	161.718	166.32	138.947	188.883	153.315	159.395	125.603	213.864	197.63	200.968	167.98	192.528	190.779	139.716	36.7211	41.0912	36.8554	33.8573	61.0936	59.0309	51.618	47.3963	43.0563	39.691	34.7262	37.948	62.9591	61.4389	50.9543	50.1764	42.8235	42.1679	35.5489	36.0387	60.3421	61.5296	54.3736	50.071	115.889
ENSG00000142687	KIAA0319L	88.0324	81.3445	67.8225	87.6731	95.8986	91.6481	83.7247	86.044	73.9041	80.7394	52.5635	68.496	99.7995	92.2706	83.1058	84.9644	66.5988	78.6984	69.2022	72.6443	86.7945	88.8851	91.7712	57.1991	61.6049	44.311	44.4271	57.9445	58.0341	46.2481	50.2323	56.9735	58.8508	40.8315	46.5107	56.4533	53.0283	47.4793	47.9964	55.7851	57.8036	44.1753	42.2168	56.3343	56.6467	49.7608	50.2895	18.7928
ENSG00000020129	NCDN	30.4707	32.9334	22.2432	29.8624	102.82	98.3752	78.3294	73.5573	17.6554	32.401	22.1808	30.9052	118.624	96.7566	68.7393	77.5506	48.9899	24.2432	25.9655	35.8052	93.5039	74.842	78.3927	40.2598	34.2533	36.946	35.153	56.2402	52.4864	48.4127	43.6802	30.9183	33.1393	33.7733	35.8463	50.9736	50.3739	44.7219	43.5806	33.4306	36.7519	38.3226	37.1567	53.2784	48.1703	42.7102	44.5858	0
ENSG00000126067	PSMB2	179.656	182.594	200.462	201.55	161.744	158.124	187.051	188.023	154.462	185.313	218.813	212.741	145.963	153.667	196.046	187.11	159.365	207.357	224.995	214.668	171.638	189.527	179.193	253.219	233.734	292.67	277.985	211.66	204.528	247.642	242.327	251.063	236.851	293.126	282.411	214.877	202.868	247.179	239.665	244.586	233.31	274.823	308.109	209.632	193.12	238.145	263.923	30.5383
ENSG00000142686	C1orf216	19.9617	18.3033	13.1164	21.6099	10.0059	11.465	8.92753	12.2086	11.09	25.1264	13.551	23.1474	11.4106	10.8191	9.49032	13.5331	15.1495	17.6114	8.87057	20.0248	11.1348	9.36205	11.7968	25.5249	29.1089	26.7737	24.1059	15.5605	18.0733	15.6519	16.3638	28.1112	30.2444	26.3976	25.2598	17.8617	18.6106	13.9756	14.2163	29.155	30.143	26.3118	25.2712	18.2103	16.1025	16.3479	11.8442	0
ENSG00000092853	CLSPN	26.1932	32.3997	44.9782	46.3676	41.6373	36.746	52.7112	47.2491	33.5363	25.8443	33.9488	39.4199	47.4381	31.5778	54.9495	45.9734	33.5453	25.2012	47.8188	46.7427	44.7772	64.7723	48.4394	21.9863	21.3444	29.7318	27.9246	29.4539	21.4973	31.4703	29.5331	18.5826	19.2741	29.7502	32.3045	28.7746	23.5913	30.5575	29.1034	24.0714	22.8571	34.1493	27.6248	27.9542	22.3844	35.4205	21.5284	27.4062
ENSG00000134698	AGO4	20.5426	17.7696	14.5919	20.4188	17.5372	14.7201	11.761	12.1808	24.5755	17.756	17.4023	15.3264	19.8093	12.3145	11.4828	12.121	15.4446	21.6642	22.3233	15.8892	19.9856	10.0696	9.58902	9.39782	9.64973	7.96873	7.19426	8.81764	8.79829	6.95178	7.20398	10.8333	9.25615	7.30521	7.9399	9.58378	9.45443	7.78101	7.73234	10.1672	9.86498	8.65184	8.79639	9.49342	9.79316	7.62426	2.88825	0
ENSG00000092847	AGO1	158.215	159.864	178.273	158.713	134.165	142.825	129.061	108.542	127.757	125.632	146.422	142.731	120.13	117.911	118.603	104.97	168.12	208.168	235.863	180.06	141.564	144.676	112.926	41.8551	43.0723	44.5223	42.5177	39.2348	35.4099	35.758	34.39	40.3283	39.1577	44.5723	40.8282	37.7988	36.7142	35.0901	36.2582	42.0829	40.3303	47.5088	46.9239	34.6172	31.2723	38.91	19.2226	0
ENSG00000126070	AGO3	93.7885	78.519	85.9668	67.8924	57.5607	55.5892	49.2567	39.1008	76.6544	64.4192	64.6168	55.6924	53.8095	52.0287	48.1857	38.8734	105.358	114.29	105.801	76.0725	66.7137	56.1723	38.0925	16.9103	18.2131	16.1186	15.5819	16.0422	14.5194	13.1126	12.3543	16.8825	18.7408	17.6454	16.7361	13.1515	17.0896	15.071	13.3034	16.9678	19.0529	16.4639	16.6808	15.3798	15.6361	14.6988	9.00453	90.8319
ENSG00000116863	ADPRS	17.9022	11.6162	12.7338	11.3579	18.0034	18.4092	14.9051	25.5295	18.72	17.5167	14.9774	14.7588	18.4771	17.2403	17.9844	20.3585	14.5593	6.85295	6.462	10.2301	16.4167	17.0368	22.1437	45.1037	47.354	52.0081	45.2113	34.863	31.2058	39.0881	37.5846	43.5308	43.881	47.5015	44.9538	33.5782	32.5089	34.2214	34.8608	46.5605	44.1667	47.8141	48.5714	33.1142	31.7112	36.0659	29.4407	40.7177
ENSG00000054116	TRAPPC3	41.983	45.0519	48.5305	43.7727	41.3863	38.9161	46.656	38.4056	45.4248	44.1745	62.0492	45.2856	36.8963	37.955	41.8413	38.1281	46.3338	46.718	43.1779	42.1718	40.8277	38.9723	36.8403	79.0983	72.0854	82.2229	85.1037	68.0959	65.7055	74.2217	74.452	88.8408	83.7624	80.1808	81.0726	66.8299	67.9407	77.8479	73.2244	82.5498	74.3097	84.6353	83.2862	69.7603	63.0657	71.5342	61.7453	101.794
ENSG00000116871	MAP7D1	50.1684	42.6345	55.5259	73.3799	70.9735	65.9331	80.6583	101.896	41.1662	38.1442	49.2115	70.3881	77.6154	64.2992	90.4988	95.7517	54.8923	40.6756	51.0498	62.6319	79.6568	94.3825	113.19	72.311	62.18	84.2452	99.083	92.2147	86.336	119.471	121.848	63.4577	51.3469	93.4855	84.5366	92.5499	81.0337	115.469	119.432	69.0496	60.3182	99.8524	94.7304	93.7569	81.9937	118.499	111.913	30.5383
ENSG00000054118	THRAP3	57.6145	57.0762	60.4445	68.4029	135.205	127.345	146.528	173.896	52.2563	49.9656	65.0447	66.793	133.51	135.591	171.612	178.245	66.5004	65.6557	64.6788	62.3599	158.647	183.322	174.909	59.0554	63.8416	71.8394	68.4989	210.734	205.958	200.186	196.92	48.7893	51.7659	62.7471	72.9381	212.242	209.727	202.986	194.296	62.1817	57.9326	66.6955	66.8114	206.801	208.372	210.133	209.458	134.682
ENSG00000142694	EVA1B	7.7629	12.401	6.01166	10.2094	5.55882	6.11228	6.87032	6.47972	15.5261	11.1035	8.77248	13.8127	5.56051	6.64102	6.50165	9.33589	9.14872	7.95827	7.16695	8.9241	5.51982	5.98736	7.15058	32.1092	35.7551	23.7553	29.7999	19.8212	20.0237	20.5639	22.6876	36.2559	35.1581	23.4331	23.8586	20.3568	21.951	19.4148	24.2591	27.6064	32.5286	24.3524	26.2127	19.7383	23.5639	19.8613	26.1156	0
ENSG00000196182	STK40	219.157	171.48	127.557	137.827	61.2187	86.44	63.0361	53.5342	147.719	147.264	127.023	110.628	64.7567	82.595	56.5225	57.0744	190.451	207.21	149.977	145.017	65.191	59.0571	62.4769	57.6051	54.5433	40.5983	42.0404	25.3414	34.8898	24.8099	26.0777	54.9571	56.832	40.7256	39.8163	26.7926	35.4019	24.4007	23.1039	62.3837	59.9958	38.9842	40.7458	27.1026	33.6314	25.8364	31.4309	0
ENSG00000181817	LSM10	52.756	48.9135	44.1037	54.8329	21.1235	26.2937	22.5905	27.6431	60.3298	60.5426	45.9307	54.9355	23.3425	29.7307	23.3326	31.2242	43.5794	56.2237	27.9628	38.9613	20.8421	21.4456	27.449	62.7971	62.6913	63.3273	65.4984	36.8266	37.2302	44.4165	46.4184	73.5793	70.6971	67.1585	60.5612	37.8454	39.309	44.9863	46.4872	64.7066	60.6728	60.2321	65.3404	37.9987	40.6539	41.3718	19.1741	61.0766
ENSG00000116898	MRPS15	43.937	54.8471	49.7328	55.5135	34.644	43.7263	40.0962	38.6837	64.6771	87.1047	56.7002	58.2783	41.8197	49.17	37.1224	42.8745	31.2827	43.4757	40.5344	42.2806	34.3562	34.6178	35.4234	124.55	121.325	124.844	124.621	100.032	94.3541	96.9086	97.8568	138.737	133.243	130.788	121.239	98.8924	94.3057	95.2985	97.6325	125.138	124.344	121.126	132.181	96.3118	93.7345	92.471	111.307	25.0571
ENSG00000163874	ZC3H12A	15.9483	9.82665	12.3512	11.6557	29.0493	32.6229	26.2392	27.4484	11.8885	11.2949	9.55701	9.20848	29.0189	29.3788	24.119	24.6734	9.83733	6.26345	10.1042	10.7742	31.9293	27.4874	33.4792	9.68787	11.5349	7.54615	7.22836	21.2661	19.2436	18.6491	20.6992	11.11	11.8463	6.84642	7.51177	18.8644	21.5036	22.0966	20.5513	10.1672	12.2184	7.35406	7.79613	22.694	24.524	21.7973	18.0333	0
ENSG00000163875	MEAF6	110.74	132.33	124.988	97.8399	60.5732	60.508	59.7368	53.2561	132.548	115.007	124.526	100.789	58.2116	58.054	51.9608	53.8971	124.049	125.637	123.365	111.279	56.721	53.1242	48.8019	57.1411	57.6108	55.2076	49.6779	41.2354	41.9978	41.9604	41.6592	62.6274	63.2694	53.8538	53.3219	44.1647	42.8283	44.873	42.3695	55.4147	60.8018	50.6642	53.3373	41.5807	46.6066	43.2121	38.8821	0
ENSG00000163877	SNIP1	9.18874	12.9975	15.2478	11.6132	18.8641	16.1306	16.186	20.7462	6.47659	11.3428	8.13059	13.9389	18.4771	18.6476	15.7822	21.5353	13.5755	16.3587	10.6329	14.3656	16.1312	20.2482	19.9359	12.9365	12.9409	16.1488	15.9569	59.13	59.2043	55.6559	53.166	12.138	12.0749	14.3634	14.5176	60.5807	56.4283	51.8608	52.3191	13.7022	11.7348	14.6572	15.5334	60.0916	60.9809	57.5524	64.9248	0
ENSG00000134697	GNL2	25.2954	20.4696	32.1351	26.1615	83.0953	71.2135	100.26	84.737	33.5363	16.9423	28.5997	31.7882	80.8011	75.1623	105.232	90.1031	30.5941	31.5383	30.4302	34.0639	95.3121	105.051	90.0577	51.92	46.5871	73.409	64.8847	155.605	141.423	154.188	148.611	48.1962	35.9199	66.5585	62.6629	151.685	148.229	161.513	151.051	48.8161	43.5864	63.0312	63.7224	152.02	141.795	162.786	147.689	34.4535
ENSG00000116922	C1orf109	20.3314	17.1103	13.2257	18.3343	19.5097	19.7112	19.7958	25.3349	21.559	20.7711	16.4751	19.1738	23.5163	20.011	23.3326	21.9276	13.182	28.8119	17.5062	22.8544	17.4636	24.276	24.2197	35.2998	36.9054	38.0628	35.1871	35.5669	37.7503	35.7163	35.3679	39.3398	39.3101	37.5848	38.4151	38.3118	35.5809	38.5651	37.7487	37.8409	35.5268	39.4931	39.6573	36.4207	34.7835	34.6318	33.2998	0
ENSG00000134690	CDCA8	21.5988	29.1974	38.5293	42.9219	39.7724	39.0246	42.5804	56.2596	30.6085	26.9929	40.5816	43.2673	38.8656	44.2002	48.4478	55.7015	27.6429	29.3277	38.4195	40.8114	40.8277	52.3077	60.0714	43.2184	39.4297	58.9505	56.9744	95.0674	87.6362	99.656	91.6633	43.0563	42.5859	57.1006	59.3546	86.0674	85.6864	92.2768	94.67	43.3285	40.9106	57.2548	59.7802	89.8743	86.1908	97.6575	82.2058	68.9069
ENSG00000185090	MANEAL	79.5301	70.2621	56.1817	63.5534	69.0369	64.3779	65.4038	66.577	77.4529	74.7569	69.1813	61.9996	65.4518	60.7807	55.2116	56.8783	79.7808	68.1611	63.2689	65.3527	62.7166	51.4368	59.5112	60.7378	56.6842	47.0578	47.1207	31.047	29.9055	29.9717	30.5436	60.8087	65.4787	46.4075	44.2143	32.8087	26.9019	30.2175	29.7183	52.0818	54.8377	43.5646	45.1587	31.2105	26.4991	29.063	28.4698	0
ENSG00000196449	YRDC	31.6853	28.0986	39.9502	42.2839	27.1844	25.7873	31.0523	41.8262	25.8176	38.3835	45.7167	51.4035	29.3664	30.1265	33.085	37.0297	22.4291	31.4646	27.9041	47.3412	31.2631	31.8963	36.6096	127.19	121.548	140.841	146.136	75.2463	71.5132	81.5897	83.6444	122.25	128.1	144.975	134.939	74.2918	70.8933	81.8895	74.8081	122.512	125.666	137.615	140.301	80.5813	70.6095	81.8353	89.39	49.3311
ENSG00000197982	C1orf122	41.983	34.252	23.6094	28.7139	20.3345	21.3387	18.4373	25.3349	33.8025	51.8321	25.4616	37.8431	24.1535	24.8928	19.9244	24.595	32.9551	20.7062	14.3339	21.6573	18.8911	13.0089	20.8915	59.2585	62.4676	51.2233	55.5765	35.5669	38.5738	37.881	39.1166	63.5368	63.6122	55.8654	52.1153	34.6975	36.237	36.3366	35.6619	53.8661	62.8006	55.2954	54.3082	37.2974	36.3472	34.2733	44.8042	0
ENSG00000188786	MTF1	213.77	190.599	207.184	174.112	145.39	131.541	136.63	102.647	160.85	165.93	176.091	141.848	129.34	107.664	126.677	103.244	275.15	254.738	246.848	190.889	149.939	151.861	110.06	24.2777	22.7823	26.1097	22.3329	25.6749	27.7818	26.5999	22.2639	22.4968	23.1213	28.0915	25.4544	23.2949	25.2615	22.7387	22.9548	24.3071	21.5031	24.9631	25.9185	25.6748	26.554	25.6452	14.5626	0
ENSG00000204084	INPP5B	25.2954	26.9997	31.3699	34.0738	41.996	39.6756	46.6949	49.5295	24.9304	30.8217	47.785	33.1127	38.4602	44.1122	52.9046	48.8369	34.9225	39.644	29.9014	35.3155	41.8745	46.3748	50.2847	11.0221	11.5988	13.1303	12.786	15.9681	19.7637	17.1505	17.1787	8.46103	12.0749	13.9752	13.6224	16.1129	19.3264	15.8642	17.5701	12.4902	13.8303	14.8099	13.8271	16.4569	18.5165	17.2084	21.0429	0
ENSG00000183431	SF3A3	19.8561	25.3044	30.7688	27.9056	25.6064	26.9447	36.5252	49.9189	22.0027	25.4135	29.4556	31.7882	23.4584	33.381	37.4894	46.091	23.9047	21.001	24.3794	30.146	37.7347	47.7356	46.1987	68.9463	64.5765	87.0524	83.092	137.155	130.457	149.234	148.839	58.555	54.5465	86.392	85.0815	138.44	138.118	150.748	146.71	71.5746	65.7343	89.1139	90.494	136.991	129.149	151.696	127.714	20.3589
ENSG00000183386	FHL3	32.055	27.2509	30.2223	23.9495	33.7474	33.4186	31.0523	31.5921	27.7695	20.2925	31.5239	22.5166	32.8997	34.2606	25.9018	25.3403	27.0527	15.0323	19.3273	28.7312	34.5941	21.2279	28.7341	25.0318	26.1373	24.2081	22.1283	22.748	23.8811	21.6879	21.8401	31.9858	29.9396	25.5859	20.3168	21.3595	25.1422	19.4525	20.719	26.832	26.8869	22.851	22.6529	22.2682	23.0427	20.8173	13.6646	83.7846
ENSG00000183520	UTP11	25.7179	30.6416	24.8664	24.0346	25.7499	22.5684	24.5313	24.5284	25.5515	28.7158	22.894	26.8055	24.501	28.4113	28.7331	24.3988	34.2339	28.075	19.151	21.7661	21.8414	30.2634	25.1753	54.3565	51.6037	61.5464	58.2701	59.5746	59.6377	71.0996	67.3458	49.6591	48.909	62.7824	61.4564	66.4335	61.9757	74.2596	69.9824	53.7314	48.4544	60.8428	58.6034	63.6986	60.7066	68.953	78.6865	25.8401
ENSG00000214114	MYCBP	88.5604	91.3596	116.134	85.0356	50.0294	44.9922	55.3119	35.7914	92.4466	89.1627	113.044	77.3891	45.1212	43.9363	41.7364	33.8916	90.9953	75.7509	111.851	76.1269	37.7823	48.0622	35.2916	41.217	42.4971	46.9069	44.2566	24.3041	23.5344	30.5962	27.2186	46.1798	46.2807	45.137	40.5168	26.7693	24.7545	26.3648	26.3086	39.4906	43.2963	41.427	42.3639	25.4744	26.1151	26.6013	18.6644	22.708
ENSG00000174574	AKIRIN1	198.984	224.161	238.39	178.026	219.555	186.696	192.99	112.185	237.504	227.382	232.72	185.746	196.355	159.516	179.163	115.522	195.96	228.653	220.002	181.039	197.714	189.527	114.574	186.825	181.875	183.885	185.141	152.864	150.394	131.668	128.987	204.488	210.073	193.853	191.764	146.625	157.773	146.744	140.785	192.706	193.463	185.251	187.343	153.097	161.436	139.794	140.359	202.023
ENSG00000168653	NDUFS5	17.5853	26.5916	20.7129	26.0339	20.1552	20.3261	22.1247	32.3986	29.5439	34.5069	27.9578	28.4454	21.8366	20.099	24.6958	32.8325	12.4934	10.39	13.8639	14.8554	22.9358	28.7937	26.9547	260.267	277.669	259.105	271.063	191.358	189.532	193.318	202.07	293.329	281.074	262.14	255.75	192.282	190.282	193.77	203.5	264.583	273.737	261.26	267.805	185.234	179.788	183.914	160.892	0
ENSG00000127603	MACF1	77.4178	59.3052	89.7924	75.3367	85.7492	64.7757	73.5551	108.987	93.6887	46.1846	69.324	71.3973	76.1094	47.3228	76.709	89.6323	94.34	81.7933	133.998	151.22	92.5522	92.6952	87.0591	44.5526	54.1279	57.0489	57.2813	41.2354	43.7314	57.4042	54.8937	44.1634	48.7567	54.1009	55.8517	40.6669	37.4896	49.179	47.9033	49.3548	54.1284	61.2499	55.6909	38.4997	41.2849	52.844	42.4014	114.323
ENSG00000090621	PABPC4	407.737	380.131	385.402	452.276	258.001	267.313	270.815	313.418	427.011	347.653	422.149	439.106	286.077	269.291	284.29	335.582	391.919	372.491	391.245	436.084	250.296	254.299	314.329	360.656	352.439	337.524	328.379	418.356	423.835	419.23	424.22	353.465	360.571	336.922	338.691	422.642	431.802	428.711	423.397	382.55	369.421	354.089	344.266	424.148	447.358	428.321	467.556	30.5383
ENSG00000163909	HEYL	54.2875	51.2367	41.3165	51.7275	43.5022	44.522	46.9666	43.606	53.8533	45.0839	40.439	43.7088	48.7703	42.7928	49.1819	49.3468	61.0898	51.2129	59.2742	52.021	49.2026	46.9735	46.3964	14.6478	14.7302	14.4282	15.9569	16.0422	15.0828	16.4428	17.3743	16.8034	15.6555	13.6928	15.9187	13.9443	14.6738	15.3732	15.1293	15.6548	16.1837	15.4461	14.8568	16.1062	15.9105	16.5391	16.5771	0
ENSG00000116983	HPCAL4	60.4133	48.317	90.8308	77.4637	52.8267	35.0462	61.8717	43.5226	32.6491	34.6026	63.9036	71.3973	37.9968	30.4783	54.53	44.7181	75.5507	58.508	99.3386	81.2419	49.5357	68.147	50.0211	11.4862	11.3432	18.4428	17.9345	9.33632	8.97166	14.9859	16.7876	10.7937	10.5132	17.716	17.3588	9.14073	9.93162	16.2419	15.7442	10.6386	10.5742	18.1943	19.3579	10.9462	9.84802	14.2925	11.8442	0
ENSG00000084072	PPIE	23.5527	29.1974	32.0804	44.113	26.2161	23.2918	27.8306	43.606	42.5858	30.6302	43.7197	45.4748	24.3272	31.0501	35.7591	43.6198	25.3803	22.1063	32.545	36.5126	20.2235	34.0191	38.4549	83.4491	78.6996	104.077	108.118	80.0997	83.3454	98.8235	98.5413	82.0008	80.7913	103.332	94.656	81.1007	77.8723	93.9387	92.8999	82.4824	78.5974	97.7658	98.9962	84.0881	78.8665	93.0447	91.8171	115.889
ENSG00000116985	BMP8B	35.0123	37.2659	24.1013	26.5444	31.4163	30.9954	26.4721	23.1379	29.189	35.5119	16.1899	27.5624	32.4363	27.1358	28.2088	26.3209	24.6917	29.4014	24.8493	25.5207	28.4081	28.8482	27.9103	24.2197	24.0604	15.4243	17.6958	17.6353	15.7329	11.8222	13.5604	19.3338	22.5119	15.5633	16.7361	15.0169	14.3159	14.4289	14.6076	21.0414	19.73	15.1407	14.6214	15.3297	15.1149	13.9101	16.213	0
ENSG00000043514	TRIT1	13.4134	11.9615	17.4338	14.4208	14.6681	15.7328	16.5742	19.7173	12.9532	13.5443	9.55701	16.8402	20.5044	18.3398	20.6061	19.574	12.2967	12.0111	13.9227	15.5628	15.9885	18.6152	16.8714	27.3813	29.6202	30.9694	29.9363	41.9023	43.3847	37.2982	39.736	30.523	32.6822	33.7028	31.5261	42.6956	40.6212	38.2252	39.3697	30.4343	30.2397	31.4774	30.1843	41.1799	45.0979	40.7743	42.3286	0
ENSG00000168389	MFSD2A	12.6741	8.50806	14.3733	17.1858	30.699	27.8127	48.6744	35.6246	10.1141	8.61475	15.8333	17.4078	34.116	28.4113	40.6878	40.9131	10.3292	4.7897	12.8065	17.6305	29.7404	44.1432	44.0568	11.4282	8.37162	13.6434	14.1498	12.4114	10.922	15.7768	16.5594	10.7147	7.38968	12.1048	12.2601	12.6151	11.0053	14.8821	15.3343	10.2346	7.89843	11.9344	10.1497	11.6726	9.79316	16.6348	6.11628	0
ENSG00000131236	CAP1	136.775	162.407	218.114	204.528	330.66	310.786	445.6	400.714	149.05	143.436	217.172	201.704	306.523	310.457	424.181	386.616	166.644	162.334	213.246	235.183	350.747	447.201	413.185	189.523	181.971	241.175	224.318	287.536	281.372	317.243	306.479	159.613	165.773	242.272	241.505	288.05	288.554	323.97	316.299	190.787	182.18	235.61	255.037	288.86	281.203	318.355	289.067	36.8026
ENSG00000131238	PPT1	71.556	87.4352	79.3539	72.0187	89.5866	81.1234	103.016	93.4971	94.1323	80.6915	80.0221	64.7747	88.0414	89.8077	100.304	89.6323	70.2386	76.1194	73.2556	57.8434	81.6553	85.6737	78.7552	106.103	117.299	97.8887	100.14	69.8742	68.5227	77.8849	74.6476	129.999	117.473	97.1204	99.0541	75.5509	74.0249	81.965	76.0937	96.3866	100.906	89.6738	89.8762	72.5658	67.3177	76.386	67.8131	0
ENSG00000117000	RLF	91.9402	94.2793	102.799	94.1815	127.207	107.996	125.412	83.7358	79.1386	82.8452	90.3636	80.858	111.384	92.8424	119.127	78.2175	107.817	89.899	116.551	90.5469	131.048	132.048	93.2541	18.2735	14.9219	17.3561	18.4459	53.5356	59.5077	40.9198	36.0199	17.5547	15.8459	18.9512	18.1372	53.5852	53.2073	40.4537	40.674	17.6411	17.2798	18.3979	16.7396	50.1473	54.8911	40.7982	61.0415	0
ENSG00000084073	ZMPSTE24	40.2932	39.338	43.3386	51.5148	74.1295	58.9166	87.6839	83.8192	34.1573	41.4465	49.4967	49.7006	66.3786	58.9776	83.8923	78.4136	41.8087	33.5279	50.5211	51.6401	73.8515	85.6192	75.6248	74.0803	78.5398	74.6465	69.3513	72.3565	68.3927	77.5103	72.3658	81.8822	73.8968	70.4052	72.2764	76.8101	74.2933	77.9235	77.1371	67.3999	65.2829	67.1281	63.1928	75.6467	70.0883	80.234	72.376	0
ENSG00000084070	SMAP2	37.3359	38.7729	38.256	45.8997	40.7407	36.3482	35.0891	44.6072	29.6326	33.0232	31.1673	38.0323	32.8997	35.624	46.1408	46.4441	36.2998	24.0959	35.1885	41.0291	37.6395	41.8571	45.7373	26.8012	23.4853	29.8224	26.0153	30.2689	29.3854	32.4694	32.532	23.5248	24.8735	25.8329	28.8016	29.8706	30.2124	33.9192	34.9726	25.9567	25.5651	27.5587	26.7422	30.409	32.7262	34.0104	42.0859	50.8972
ENSG00000117016	RIMS3	73.8268	65.4587	81.1028	93.2031	17.7165	19.024	19.8346	25.5295	79.7596	64.9935	91.0769	89.1835	17.8979	17.3722	18.8233	25.6541	99.3571	89.899	90.5268	102.246	16.9877	19.3228	23.3629	11.6022	9.77754	13.734	14.3203	6.26126	6.02445	7.99247	7.72553	10.7542	9.40851	14.1869	13.7391	6.64568	5.33862	7.81879	7.73234	13.3992	10.5742	15.4461	15.0627	6.21205	6.47391	7.26575	3.27658	0
ENSG00000066136	NFYC	82.329	67.4679	96.2412	80.484	169.347	154.832	158.755	139.3	79.2273	75.1876	90.435	76.6953	153.146	146.63	157.403	142.51	60.1061	81.1301	88.7057	87.4453	165.214	163.346	137.772	53.8924	51.1563	63.0556	63.0094	65.6877	70.4297	70.6417	66.7264	54.0873	60.7554	63.8764	68.54	73.8021	76.053	71.6533	69.2557	59.1517	58.0293	63.6928	67.2527	68.6331	73.1058	67.2321	58.396	0
ENSG00000117013	KCNQ4	71.0279	40.4682	36.6711	23.6517	38.0151	38.8799	28.801	28.0046	32.4717	25.3178	34.9473	22.3905	32.3205	34.0847	27.3174	20.6331	54.4988	43.4757	40.1232	27.4797	39.5905	33.4748	21.287	8.64367	9.74559	8.39132	7.7057	9.18812	9.10168	8.07572	9.68136	9.40993	9.25615	6.66997	7.27824	9.88691	9.87198	8.8764	7.60192	8.48391	9.3814	7.07415	8.00207	10.0445	9.07993	8.41298	5.31534	23.491
ENSG00000171793	CTPS1	43.8313	40.7822	39.9502	55.1732	59.1386	60.4356	73.9432	89.5759	29.7213	36.6127	36.9443	50.0159	64.3513	65.7945	76.8663	84.3368	34.3323	37.0649	36.3634	42.988	68.4744	70.923	81.0948	74.6894	70.4558	86.0563	81.6941	87.8429	84.2989	94.5775	85.6654	64.3671	69.9353	86.8508	81.345	87.1867	79.6319	89.2173	88.4655	74.6719	79.5323	88.2742	89.6703	86.593	83.1733	94.3114	115.044	0
ENSG00000010803	SCMH1	272.652	262.745	255.605	244.685	193.232	168.721	164.034	114.716	297.125	240.495	271.02	224.536	174.924	154.327	145.448	113.796	320.205	308.383	274.518	260.105	185.818	147.724	115.727	39.4766	41.8261	40.4474	40.9493	34.6407	33.6762	29.0143	29.3701	48.5125	45.8998	42.1726	43.0856	32.9486	33.2247	31.9928	31.2275	43.3285	41.7811	43.0302	42.6875	32.5882	32.589	30.3058	34.8288	54.0293
ENSG00000127124	HIVEP3	373.2	292.194	319.001	292.244	95.1096	89.3334	86.7135	80.343	300.141	227.717	270.877	232.798	92.791	81.6274	78.1772	80.4141	466.093	412.061	377.733	371.656	100.832	108.045	95.4289	16.8523	15.6568	18.3221	18.1391	9.63271	8.58159	9.53268	11.1156	18.0686	15.5031	17.8219	16.6971	7.99814	7.51582	8.95194	8.96207	18.1125	13.8625	18.9323	19.0638	7.33924	7.29686	9.3451	11.2132	0
ENSG00000198815	FOXJ3	429.389	357.527	378.079	368.346	821.557	631.048	598.533	477.33	485.567	347.222	365.449	334.974	803.204	588.5	558.88	465.774	398.51	437.484	413.686	379.492	854.526	667.536	551.748	36.141	34.8285	42.1981	39.6878	50.053	46.0719	44.2499	42.1808	32.4998	33.3297	41.1844	45.2652	47.9655	46.3178	43.3622	43.2266	37.7063	37.8157	46.669	43.0405	50.0721	50.2825	47.5381	46.2362	0
ENSG00000177181	RIMKLA	30.6819	32.6508	46.1258	49.2603	19.0434	18.0837	24.0267	20.1344	21.3816	26.5143	30.668	36.9601	15.6389	15.2172	21.9169	23.9281	52.8265	32.4226	53.9871	53.1637	18.3677	20.8469	23.5936	7.28041	6.10297	12.9492	11.0471	8.1878	6.2845	10.8648	9.12721	7.63074	6.24695	9.88144	12.1823	6.669	5.63687	10.2362	9.5583	8.41658	7.41485	10.6876	11.5324	6.1369	6.44648	8.79539	18.9799	0
ENSG00000127125	PPCS	7.44605	10.2348	9.83727	11.4856	9.36033	8.93334	8.81108	11.9583	13.2193	14.5972	9.91361	12.9928	8.91998	10.7312	10.3292	10.9442	8.95197	9.35833	8.98806	10.5021	11.801	7.89243	8.56751	62.6521	69.3374	54.936	53.3603	46.8668	48.1089	39.3795	42.6371	75.2399	73.4016	52.8657	54.8009	47.709	48.8529	41.1336	44.1768	63.158	68.0232	51.8347	52.7784	50.1974	47.6765	40.0094	50.2895	0
ENSG00000171960	PPIH	18.2191	12.1813	13.6629	14.0379	12.1935	11.6459	11.2564	17.5203	14.8163	18.8089	13.337	16.5248	12.6849	15.8769	13.8422	17.4558	10.5259	13.7059	7.63691	11.9169	14.4657	18.5064	15.0261	86.0306	83.9079	95.3833	89.6725	78.8771	71.86	86.4185	83.2206	88.564	90.3903	97.438	90.6472	77.8594	75.367	85.1001	81.6834	83.2568	83.8201	86.3148	97.0251	73.2421	71.7891	79.5887	62.3036	0
ENSG00000065978	YBX1	270.857	218.29	211.228	207.421	189.071	141.089	165.431	185.131	357.277	241.787	194.991	217.156	204.928	164.442	189.702	192.837	333.584	236.095	200.381	232.68	201.949	192.031	195.504	674.961	702.801	664.635	683.489	812.038	804.415	808.488	802.51	698.944	691.164	684.007	678.238	845.867	852.121	840.992	815.12	669.387	676.847	666.039	707.683	849.072	842.815	816.489	838.562	598.238
ENSG00000117385	P3H1	2.21797	4.26973	3.38839	6.12563	14.3812	15.4435	19.4465	22.0811	2.48417	5.69531	3.42341	6.30718	15.8706	17.5042	22.1266	22.3591	0	3.97913	4.5234	8.9241	14.0375	16.5469	24.4174	16.1561	19.0119	16.9637	19.2983	26.7122	25.3113	32.2613	32.2712	18.8594	16.5316	16.3044	17.5534	25.5801	23.5317	31.1618	32.1777	17.2035	16.4739	19.034	15.7688	26.6767	26.362	30.6643	38.7122	0
ENSG00000177868	SVBP	9.29436	11.4592	19.0187	19.6105	4.19601	5.28043	6.94795	9.95597	5.41194	15.0758	20.1838	16.5248	3.64908	5.84938	4.56164	8.316	22.921	15.6955	17.5649	17.032	3.90195	7.18483	7.4801	16.6782	17.8296	20.4652	20.9009	10.4478	10.5753	10.7399	14.2124	16.9221	18.7027	20.4334	20.5892	9.11741	10.4386	12.427	12.3718	14.8132	17.1509	20.0519	20.5641	10.0194	10.6984	11.9264	16.0917	0
ENSG00000117394	SLC2A1	80.0054	94.3107	135.973	119.45	175.3	163.042	303.497	261.831	73.1943	84.6639	122.957	136.866	134.031	164.222	275.272	251.284	113.523	58.4343	140.754	125.971	161.312	293.108	287.209	119.329	149.443	192.578	178.39	97.0681	109.047	163.721	169.929	122.369	148.517	183.018	180.01	88.3526	101.911	163.137	161.559	119.515	118.767	171.968	171.338	91.0767	98.7545	163.862	194.556	111.191
ENSG00000117395	EBNA1BP2	20.2786	32.8392	24.4839	30.4154	27.1485	22.6046	30.2371	35.2352	22.8011	34.9855	25.5329	31.5359	24.2693	24.7609	38.2234	33.3424	32.2665	22.3274	16.9187	28.7312	35.8789	37.8292	37.2028	169.509	166.857	192.849	195.848	142.749	140.469	173.253	170.32	162.46	165.582	186.477	187.016	143.617	143.964	170.578	163.907	163.652	156.808	185.149	189.49	143.979	144.813	165.368	192.153	108.842
ENSG00000253313	C1orf210	28.1471	24.3939	20.9315	21.2695	24.0284	18.7709	16.4189	17.3534	17.3005	22.3505	11.768	17.0925	22.3	24.0572	18.7185	17.1812	26.2657	27.7066	16.5075	18.8821	16.5595	17.6899	21.287	9.74589	11.7906	6.39914	6.78511	7.44683	8.53825	5.28668	5.37854	12.6915	12.1892	6.74055	6.73334	7.22864	7.51582	5.47693	5.34743	9.02257	10.3486	7.0487	5.70736	7.1639	8.61359	5.56882	5.24253	25.0571
ENSG00000117399	CDC20	159.06	139.771	183.957	239.453	566.21	570.612	667.236	763.828	147.986	142	221.238	254.81	556.804	593.646	685.453	786.725	115.097	104.71	168.012	273.219	519.387	562.322	769.066	171.829	140.049	252.766	252.242	381.344	343.524	461.898	465.031	153.919	132.976	251.483	251.391	380.133	337.317	447.862	448.066	166.379	137.11	252.812	264.598	395.893	338.371	439.028	410.908	153.475
ENSG00000066322	ELOVL1	230.986	239.199	186.635	213.844	443.809	335.814	394.946	321.122	231.117	244.42	205.476	203.154	379.215	312.744	342.648	267.759	165.366	184.367	161.961	190.344	391.67	341.443	311.857	129.191	148.74	129.794	134.85	74.3571	71.0365	87.3343	87.3605	155.066	155.069	125.953	129.802	71.4703	70.7442	78.7922	84.9626	127.629	136.272	123.772	124.503	73.2421	70.9112	82.4806	90.3851	10.9625
ENSG00000159479	MED8	22.4438	25.0532	23.992	23.1413	22.8091	24.5938	33.6529	28.4774	22.9786	25.7007	20.7544	22.5797	22.1262	28.983	34.7629	26.1248	12.0015	17.9061	22.7345	20.7322	22.1745	31.0798	24.1867	39.0706	42.593	45.3675	39.9264	31.084	35.0198	37.0484	37.4542	43.3331	43.7286	44.8547	40.8282	28.8912	37.7879	35.1656	37.2829	38.5479	40.3303	42.7757	41.3342	34.041	39.2275	33.15	47.11	45.4159
ENSG00000198198	SZT2	45.574	42.3519	37.2723	37.5195	28.3679	30.7422	24.2984	24.7231	48.8849	28.3808	37.8001	36.7709	25.196	31.3579	26.4261	23.5358	56.8598	64.4767	44.2941	45.2735	26.3619	22.2077	27.7456	16.0111	15.7847	13.2209	11.8313	13.0412	16.8164	11.4892	10.7897	17.0011	19.1218	12.493	12.4158	12.1488	16.672	11.7848	10.6203	15.8568	17.2154	15.3443	13.8859	13.401	14.8955	12.022	4.39305	0
ENSG00000142949	PTPRF	96.1121	96.2886	74.0527	103.115	197.786	223.478	184.683	216.64	93.9549	91.0771	98.3516	109.114	216.86	246.553	203.177	222.1	93.9465	76.0457	82.4786	82.0582	228.978	218.865	227.5	209.45	214.275	175.795	185.278	225.961	233.61	212.341	227.887	191.48	178.305	167.737	176.312	221.499	238.568	216.773	221.164	187.757	186.177	165.912	143.772	220.528	239.535	221.534	250.986	223.165
ENSG00000066135	KDM4A	11.7236	15.6347	9.78261	11.5281	19.3303	21.8451	16.1472	20.19	8.07355	14.1186	12.6238	16.8402	19.6355	21.4184	19.4525	20.2016	23.2161	14.2217	7.7544	9.68591	20.3663	18.1254	20.1337	14.9669	17.0947	14.0962	15.0363	29.0834	36.7968	25.143	22.9158	13.7986	12.7224	12.1048	13.0386	27.6554	36.7739	23.7963	25.1161	15.9915	16.893	12.7996	14.1507	30.7096	36.8135	21.3431	38.7365	1.56607
ENSG00000117407	ARTN	23.2887	24.08	20.0024	20.9718	6.74231	10.0184	9.1216	11.8749	15.5261	28.5244	19.8985	23.9673	10.1943	11.4789	7.28815	14.7099	20.8551	19.9694	12.6303	15.5628	7.09012	7.78357	10.7094	25.699	27.3835	24.2382	25.2651	9.26222	12.4823	12.6964	14.6687	25.1063	30.8157	24.0684	20.2	8.41787	12.586	13.4468	13.3593	25.2161	30.9812	25.6502	22.1234	10.0445	14.1	12.5478	11.3588	0
ENSG00000117408	IPO13	23.2359	28.3497	26.0141	33.3081	41.3146	45.4262	48.2863	50.8644	15.7922	22.7334	31.0246	35.6986	32.7259	50.0496	42.7851	50.1706	36.0046	13.0427	23.6744	29.9284	40.8277	42.5102	53.8106	17.3454	17.5421	18.9257	19.1279	25.786	25.5281	25.9339	26.7949	17.1197	18.2076	19.9393	21.8736	24.8805	23.8001	29.3865	29.2525	18.2808	18.8595	19.5684	20.8583	25.3241	24.0303	27.1032	41.649	29.7553
ENSG00000132768	DPH2	101.657	88.0631	89.7377	108.687	65.4147	58.9528	62.7256	64.9363	91.1158	92.8479	93.2165	111.574	59.0804	63.9913	68.1101	69.1954	83.519	84.2987	87.4133	106.11	60.1946	57.9685	72.2637	91.0486	84.1955	93.4515	91.3773	69.1703	61.9348	70.2671	71.0619	96.3134	88.0667	89.7093	93.9165	65.3142	61.3196	69.0848	64.9703	92.7843	86.7538	93.5417	94.7892	65.452	59.7191	66.8497	84.5601	0
ENSG00000117410	ATP6V0B	55.8718	56.4797	59.7341	66.4886	39.3062	41.9903	47.1606	52.9502	69.2906	78.5378	68.3255	73.1002	39.0973	43.6284	47.6613	55.3485	42.3005	43.402	35.5998	47.5589	39.4477	34.7267	51.8334	194.396	206.383	185.092	189.165	105.849	107.183	130.502	137.299	241.574	217.119	180.407	179.232	107.17	107.578	120.001	125.376	179.845	188.208	158.151	165.131	107.484	105.064	120.339	140.747	145.644
ENSG00000117411	B4GALT2	321.764	298.944	251.451	306.367	98.8752	120.51	102.705	119.861	286.034	316.353	303.613	296.059	104.144	116.196	95.8994	117.836	272.888	252.159	241.855	258.146	95.5025	84.8572	117.77	196.745	189.096	169.788	179.652	99.4022	98.3415	103.236	103.822	203.5	201.807	172.572	164.519	97.5167	96.0654	96.1295	98.9367	181.899	201.136	176.523	168.22	102.424	98.0687	100.765	93.1034	41.5008
ENSG00000159214	CCDC24	22.0213	16.0429	14.264	16.8455	16.9275	23.0024	13.8183	17.6871	18.4538	21.489	10.1989	16.4617	24.501	27.5756	13.5276	18.7502	12.5918	11.569	8.75308	15.2907	16.6546	9.96079	14.6966	19.3467	20.1941	13.9151	15.5478	20.8585	21.0206	14.4863	16.0704	22.0619	20.2264	13.4105	13.6224	19.3308	19.2966	14.0512	15.0548	18.6175	19.6332	13.2831	13.9742	19.4628	19.6686	15.5592	17.5479	0
ENSG00000178028	DMAP1	1.74269	3.92438	3.11513	3.61582	8.67893	9.25884	9.78147	15.4901	1.86313	2.87158	0.855851	5.17189	11.4685	12.9302	12.6887	16.9458	4.62355	0	1.46864	5.0062	9.42177	10.0152	14.0046	13.6036	11.5988	15.5451	15.5137	24.7116	23.621	28.265	26.4689	9.60761	10.1703	12.7047	13.5445	23.1783	21.951	25.0428	23.8305	12.9279	11.3802	15.8023	14.4155	24.7981	22.9604	26.4579	24.6108	0
ENSG00000117419	ERI3	81.22	79.1155	81.4307	93.2882	63.3346	71.6837	68.5479	83.6802	71.6861	95.4323	94.4289	106.087	66.3786	75.6021	70.2598	84.4152	72.7963	62.7082	62.7989	85.9216	52.9142	57.5875	71.5058	91.8898	84.2594	93.9647	96.6622	78.4325	76.0207	86.5018	89.7401	89.9083	95.3802	94.2266	94.3057	82.6397	82.6442	88.6129	88.9126	88.7444	86.2702	95.4756	96.6132	80.932	79.4425	82.3133	84.2203	126.068
ENSG00000187147	RNF220	159.905	128.312	120.124	117.791	75.6358	73.275	57.4467	63.4901	139.735	123.095	105.626	103.059	75.704	74.6785	53.3241	69.1954	110.277	131.68	103.392	98.4371	71.8529	62.4862	67.3209	91.3387	97.9991	93.0591	94.8551	68.3552	71.5132	59.7354	60.7286	92.6759	92.4853	94.8971	89.246	65.6407	65.9126	63.9101	61.6911	93.6933	97.4892	94.9667	95.3482	64.1745	68.1406	63.1929	67.6917	0
ENSG00000142945	KIF2C	19.2752	21.3172	24.0466	33.3506	42.0677	45.3177	55.7776	91.9397	21.9139	23.7384	24.7484	35.8248	49.5812	55.4152	60.7171	79.6296	14.8544	17.3903	27.7866	29.3298	48.8219	69.4534	86.8284	31.9932	33.4545	53.8795	48.6891	117.667	126.21	136.163	134.659	28.0321	26.2829	50.3248	48.8849	115.029	115.899	128.727	127.053	31.983	33.8182	52.2164	54.0434	120.809	118.752	131.046	135.189	0
ENSG00000142937	RPS8	952.725	1116	870.653	1108.06	484.836	517.446	473.198	693.859	1176.88	1291.35	974.173	1181.21	508.033	615.416	524.642	735.064	867.358	926.77	655.893	870.48	483.413	441.268	617.454	2027.32	2232.35	1768.46	1888.48	1335.32	1439.19	1331.49	1405.79	2283.8	2339.6	1836.96	1847.15	1431.27	1491.41	1397.45	1441.03	2091.65	2186.38	1740.47	1799.94	1383.56	1457.67	1303.32	1199.16	429.102
ENSG00000173846	PLK3	66.6976	63.0098	43.284	60.5757	50.7825	70.7072	47.1218	59.4577	52.6112	71.5024	54.3466	59.1613	58.9645	77.0974	47.7138	65.8219	44.268	33.6753	34.7186	46.7971	45.5861	38.809	58.8193	74.2544	68.8582	52.9438	61.0319	60.2415	69.3895	56.6549	60.1744	71.3652	67.0404	57.3829	51.8818	58.039	67.8512	54.5049	59.1757	73.7629	72.3754	60.9191	56.0145	60.8681	73.2704	53.4415	54.7796	109.625
ENSG00000070785	EIF2B3	4.7528	8.2569	6.28492	9.99669	10.1493	12.1884	13.9347	15.9629	7.36379	8.80619	14.8348	11.2268	11.0631	14.8214	17.8271	17.8088	11.1162	4.34757	5.34584	11.5904	14.3706	12.9	13.9387	17.3744	15.0178	19.952	19.2983	23.1556	24.8779	30.0134	27.6098	14.9452	14.7794	18.5983	18.3318	22.4554	23.1738	24.8161	26.1409	16.0588	16.9252	20.4845	21.1525	23.1198	22.8233	25.8125	26.5282	0
ENSG00000126107	HECTD3	33.6392	27.8788	37.327	32.8827	193.698	172.048	186.391	151.37	29.189	25.1264	47.999	29.896	176.72	138.626	172.189	145.138	47.9078	23.5064	44.8228	38.3083	213.56	207.217	180.445	21.0291	17.574	27.1058	24.0036	42.7174	42.1711	46.9974	51.0798	18.0291	15.1222	23.0449	24.5592	45.9835	42.9177	45.5907	48.4436	20.2334	17.6345	29.06	25.9773	42.7329	39.3921	46.8928	45.2654	48.5481
ENSG00000126088	UROD	19.6449	25.6184	22.1338	30.9259	23.4188	26.1128	27.5977	41.7149	29.9875	26.7057	30.9533	30.716	22.6475	28.0154	29.4147	40.4424	23.2161	24.9064	13.8639	26.0649	23.5544	30.3178	37.2357	53.4283	54.0321	62.2708	64.1346	56.7218	59.2043	70.8499	71.0619	53.771	53.937	64.5117	60.133	59.8811	59.9178	63.419	67.6906	55.6504	51.8072	63.8455	67.4292	61.0184	56.921	65.6069	63.7841	62.6427
ENSG00000132773	TOE1	12.7797	11.6476	11.4768	14.1655	12.9825	14.6116	13.5077	22.4983	18.4538	12.635	20.6118	19.4261	12.2215	14.6015	19.3477	19.1033	12.2967	15.6955	7.04946	14.42	14.323	15.5127	18.8815	29.7598	31.9847	36.2517	36.3464	32.0473	29.3421	33.1354	35.205	30.4439	33.1393	34.4792	34.6397	32.9253	29.5861	32.8616	32.8485	29.4917	33.0122	35.269	36.7154	34.4919	28.5839	32.0506	19.5381	0
ENSG00000132763	MMACHC	66.0639	76.0388	67.9864	51.8977	43.2153	31.5741	34.895	34.7625	78.4288	65.6157	79.9508	53.8633	39.1552	32.1936	31.6694	30.7927	79.6824	84.8882	66.4411	60.8362	41.6366	39.0267	29.6897	22.7984	20.4817	21.8537	17.8663	19.4136	20.0237	18.7323	15.5489	22.4573	21.5215	20.8922	20.9006	19.8438	21.1159	17.7906	17.5142	20.3008	22.4057	19.6702	19.9463	18.5861	16.7334	18.1883	23.7856	29.7553
ENSG00000117450	PRDX1	136.881	200.708	205.927	220.863	173.794	188.504	227.885	334.832	185.071	238.054	255.543	274.488	179.153	221.881	258.283	322.755	108.703	134.48	179.115	236.108	199.665	265.567	291.658	770.418	759.197	999.382	959.223	813.075	777.414	963.092	992.389	758.013	726.398	995.802	945.626	817.676	823.102	987.924	989.107	752.678	731.91	942.313	994.846	801.48	778.789	923.635	928.874	788.515
ENSG00000117448	AKR1A1	32.9527	26.4032	20.9315	32.1596	39.7366	38.5182	37.4956	53.4507	22.6237	38.0485	28.5997	41.8797	37.128	46.6191	42.2608	47.1894	28.3315	19.1588	15.5088	25.1398	36.8781	33.5836	43.7932	95.3124	102.281	95.2022	99.4581	111.999	119.839	109.772	110.439	92.3991	100.523	91.1916	94.8117	111.134	115.601	109.803	107.88	103.322	104.13	94.9667	100.085	112.844	126.543	105.664	109.923	75.1712
ENSG00000132780	NASP	12.9382	17.8638	16.614	18.5045	29.6948	22.9301	29.6549	57.7613	19.6072	18.0431	17.9729	19.8045	28.0342	27.8395	40.7926	47.4247	8.55848	8.25302	16.0375	18.4468	36.4023	56.9343	50.1529	117.067	122.922	145.701	134.202	241.633	228.279	243.52	228.278	107.74	93.0186	141.305	133.616	239.618	240.566	237.472	233.74	121.737	112.802	149.575	148.303	246.428	231.003	238.169	206.061	39.1517
ENSG00000159592	GPBP1L1	83.6492	125.517	88.6447	106.092	65.5223	69.8753	58.8052	68.774	99.7217	127.833	100.99	114.16	71.4178	66.5422	62.1852	71.5097	101.029	133.154	91.5254	107.96	65.8572	61.1255	65.9698	88.5251	91.0014	85.0602	77.7389	91.1773	90.8868	77.8017	73.5067	99.3182	96.2182	82.4041	76.5577	92.9696	96.3338	78.8677	78.106	92.616	96.3286	82.396	83.6687	93.1808	100.126	82.2416	71.6964	115.106
ENSG00000159596	TMEM69	47.7392	54.5332	59.2422	51.7275	98.3731	96.2775	89.4694	69.3024	64.1448	59.5375	62.1919	49.4483	81.2066	79.2964	83.6302	69.6661	71.9109	47.0864	59.3329	52.6739	87.1752	88.1775	68.4742	48.5264	52.6581	46.2428	44.9726	41.4207	42.6045	45.7902	43.6476	52.743	54.0894	49.5484	44.4089	45.2373	47.0634	41.2469	42.295	52.9234	49.0347	42.623	47.1298	40.6288	43.2051	41.7542	44.9498	0
ENSG00000197429	IPP	13.8887	19.8417	17.5431	20.1635	16.4971	16.7093	13.0031	15.2399	26.8823	14.3101	27.3872	19.8045	16.9132	14.1616	15.992	19.0248	30.9876	24.9801	23.1457	22.3102	15.9409	13.7165	16.6737	7.28041	8.30771	9.29686	8.38762	8.03961	8.75495	8.70013	8.31228	6.326	8.64669	8.04631	8.71832	9.81696	10.0807	9.66961	9.11112	8.24824	8.47872	8.16835	8.85523	9.34312	9.60113	8.22177	13.0092	0
ENSG00000086015	MAST2	134.874	123.508	125.534	157.607	162.282	164.995	145.868	148.978	100.609	98.1603	129.875	153.958	172.839	162.243	164.639	166.32	98.7668	133.227	144.279	154.43	166.975	153.168	165.485	62.275	50.6131	60.7012	63.4868	78.3954	75.934	77.1356	75.1039	55.6688	48.7567	60.4179	65.4263	75.5043	73.3688	75.1283	72.4418	60.1617	49.5506	60.5374	62.8398	76.7238	73.4624	76.3143	66.5753	182.447
ENSG00000117472	TSPAN1	4.91122	8.2255	4.75468	4.55168	12.7315	12.2969	16.6906	11.2908	5.76682	7.6097	5.34907	5.86568	17.1449	15.3491	15.3103	12.2386	12.5918	3.24226	3.99469	5.27828	16.3216	13.0089	11.7309	15.315	18.9799	10.7759	12.786	13.2265	13.4358	12.4882	11.5394	16.4871	17.9409	9.91673	13.7781	13.0115	13.2422	10.9916	10.6576	15.0152	15.8613	10.713	10.3556	12.8499	12.0974	11.3766	12.0869	0
ENSG00000085998	POMGNT1	169.411	180.49	130.125	142.038	95.5041	91.4311	87.9167	84.4032	146.211	165.403	141.073	135.163	97.1351	89.236	93.4351	88.4556	133.591	161.302	137.582	116.449	93.2184	95.3623	89.1021	171.278	179.191	129.341	142.896	98.2166	102.199	96.3675	97.759	188.396	175.714	131	137.858	99.079	98.1829	96.7716	96.4587	162.07	181.664	132.679	133.329	98.8668	106.216	93.929	96.3558	129.984
ENSG00000085999	RAD54L	16.3179	18.3347	20.4943	22.5457	33.1377	30.9593	39.8245	42.7161	14.7276	18.9046	16.4038	22.2013	33.8843	34.2167	39.4818	42.2468	22.0356	21.6642	22.382	20.7866	35.974	50.8381	45.6385	20.507	15.9444	26.2304	20.8327	25.008	24.3145	32.4278	33.4447	20.7967	15.3888	22.0921	25.2598	25.9998	25.6791	30.2175	29.7928	20.3681	15.4745	26.0573	21.7115	25.5997	27.4592	33.5802	37.2074	1.56607
ENSG00000132128	LRRC41	60.5718	42.038	36.3979	41.5607	95.4323	91.7927	78.4458	76.9224	54.1194	45.2753	42.5073	44.781	85.1453	93.722	76.9188	77.1584	43.2843	29.8435	37.4209	37.2744	85.9855	79.3053	85.1808	36.5181	34.8285	28.0113	31.4365	53.6468	52.183	41.7939	41.1702	33.6069	35.6533	28.8326	29.5411	54.1215	50.0458	41.8513	42.0714	38.6489	34.0438	29.798	28.7427	52.7022	51.6541	39.7226	36.1395	108.842
ENSG00000173660	UQCRH	71.9257	77.2632	63.3957	67.2968	32.5998	33.7803	31.7898	61.0707	87.6557	100.984	89.0799	71.8388	36.1433	41.6053	43.3094	57.6628	54.5972	61.0871	44.6466	42.5527	36.783	50.947	47.352	468.441	528.243	474.442	489.619	272.272	280.115	297.803	324.603	560.879	552.626	493.472	452.107	287.257	292.759	313.054	327.758	472.81	504.468	473.179	464.444	278.866	284.413	289.339	282.126	63.4257
ENSG00000117481	NSUN4	26.3516	27.2823	27.2164	29.9901	37.3696	36.6737	42.8133	37.0429	26.2612	27.9501	33.5922	32.1666	32.0308	36.4597	36.4407	31.9695	31.1843	40.823	34.3661	36.6214	39.2574	35.9241	34.27	27.1783	25.1468	29.5205	28.4702	28.8981	29.8188	28.0569	28.1314	23.2085	26.0162	29.3973	28.8405	28.4482	29.9738	27.3469	27.4265	26.731	26.5	27.8895	30.4785	30.91	31.4094	26.4101	43.5421	64.2087
ENSG00000117480	FAAH	8.9247	8.13132	5.19189	7.57196	10.4721	10.7779	8.19004	11.9861	5.85554	7.94472	5.56303	8.57776	7.70362	12.0066	9.12329	11.8464	2.16421	4.49495	4.17093	5.82243	9.51694	10.1241	11.2696	14.5898	15.1456	11.4701	14.3885	16.4127	17.5099	17.8582	16.5594	16.7244	15.6174	11.2225	12.4158	16.1828	15.5387	14.731	16.5826	13.6685	12.8309	12.0617	11.5324	16.8577	15.9927	15.8938	17.014	0
ENSG00000079277	MKNK1	38.4448	32.7764	34.5944	46.7505	47.8058	50.562	37.6509	46.5539	37.3513	38.5271	39.0839	41.3751	47.2643	44.8599	42.4181	45.3457	34.3323	40.3072	39.1245	48.484	46.4427	42.2925	43.6614	21.7542	20.8012	19.8615	21.0031	26.0824	27.0883	27.0578	26.4363	22.1015	21.6358	21.7392	21.5233	26.0697	25.5896	25.1183	27.1098	24.3407	19.3753	21.1461	24.7123	25.7249	25.3196	26.1472	30.1445	0
ENSG00000123472	ATPAF1	37.8639	41.1275	46.6177	39.3061	26.0726	23.4726	28.6457	28.3105	33.2701	36.2777	36.445	41.5643	23.5742	21.6383	29.7818	24.0066	25.9706	30.5804	41.1806	33.0845	28.8839	31.2431	28.8	58.3013	54.4475	70.3301	66.4531	45.5331	42.1711	51.5764	47.8201	54.6408	58.508	71.6051	64.2976	50.6937	45.0353	51.6342	50.8472	62.451	65.4764	67.9678	66.1348	48.0682	46.7987	51.8402	47.0371	29.7553
ENSG00000159658	EFCAB14	1612.78	1132.07	1229.99	989.034	356.374	284.637	323.332	230.934	1469.3	881.911	1072.24	798.615	334.673	263.97	297.346	221.276	1681.69	1236.77	1349.85	1007.01	369.543	338.667	246.151	100.911	110.716	101.179	100.924	47.8672	47.8055	54.7401	50.0693	111.535	115.264	107.849	107.85	50.5305	47.3914	52.2386	51.4061	105.039	108.128	102.244	104.704	46.2397	48.4994	50.5018	57.0368	115.889
ENSG00000123473	STIL	265.1	201.776	305.775	247.492	344.145	275.053	403.097	266.531	290.293	196.703	313.384	219.427	322.799	231.512	339.607	251.324	278.101	236.316	280.803	235.237	320.34	367.624	259.53	26.5401	25.3385	31.6335	33.1413	99.5504	95.1776	92.2047	84.3289	27.0437	26.3972	34.0204	36.4301	95.0216	87.8337	87.1776	87.124	26.63	26.1132	35.7016	30.096	95.0344	92.3629	98.3984	71.9877	38.3686
ENSG00000162368	CMPK1	142.584	173.615	193.138	182.663	81.1946	74.3601	82.3662	70.3592	169.101	163.202	201.125	162.095	76.9204	70.2365	70.3647	66.0573	181.892	209.42	200.322	178.917	85.7	72.2837	68.4412	166.579	160.882	156.115	154.046	113.147	108.743	106.566	99.8452	174.044	184.552	159.303	156.657	121.861	116.346	113.354	110.824	173.078	182.599	154.563	161.248	120.684	122.318	111.113	111.889	21.1419
ENSG00000185104	FAF1	74.2492	83.3538	88.0982	105.369	129.251	144.199	150.642	149.2	77.8078	93.9008	110.476	118.764	140.403	147.686	146.34	150.433	72.7963	62.7082	86.1796	113.347	128.479	134.171	144.033	54.6756	55.2782	70.6018	68.874	87.5095	85.5992	86.4185	82.0471	52.229	48.6805	70.37	73.483	80.1446	81.7197	86.6865	86.1178	61.1043	56.8042	81.4036	74.078	81.5332	84.8466	91.1087	90.2637	19.5758
ENSG00000123091	RNF11	256.334	269.024	342.883	266.678	106.55	107.815	102.434	92.5237	267.847	271.652	325.437	229.96	108.082	91.3031	81.9523	84.7683	262.755	252.896	309.589	246.827	100.499	79.8496	75.2623	135.543	137.077	132.45	140.339	88.2505	90.7134	76.2614	74.0934	148.424	158.192	139.858	139.065	84.7383	95.0811	79.6232	84.9999	132.881	140.882	128.302	131.74	90.9013	94.8866	85.9462	75.9439	137.814
ENSG00000085831	TTC39A	48.7954	45.3658	56.0724	50.4514	51.6791	46.9091	50.8869	39.2399	39.658	49.7263	55.4164	48.1869	53.6357	49.17	46.4554	38.0888	49.285	53.7183	54.2808	62.3054	47.3468	38.5912	39.6742	20.71	20.2261	21.5216	21.7874	17.5241	19.0702	19.773	19.3301	20.4014	22.6642	23.786	22.185	18.8877	16.1948	18.2061	19.452	20.3681	20.8261	21.5533	22.447	18.9868	21.6163	16.7304	27.0379	28.1892
ENSG00000085832	EPS15	132.92	159.675	159.582	142.463	117.668	116.133	108.528	96.3893	140.799	140.085	131.872	137.623	110.921	106.696	113.202	96.9677	147.363	169.187	145.806	152.689	113.442	110.929	94.8358	46.1479	50.1339	46.8767	47.1548	45.7183	50.4493	42.0021	41.431	42.3051	53.899	48.8778	45.8101	47.1727	48.7037	39.6227	40.5995	49.6915	54.612	47.2543	50.6013	47.7426	48.4171	44.2398	49.1973	0
ENSG00000117859	OSBPL9	125.949	143.256	146.685	110.517	167.051	149.769	155.455	100.644	117.821	121.037	125.81	107.222	148.975	130.797	146.864	101.283	144.806	138.606	152.445	113.184	164.453	143.805	98.4934	52.0651	49.7824	55.0265	51.3486	57.611	59.0309	55.198	48.635	50.9638	54.6989	53.9597	54.6841	55.0776	61.6178	56.1291	54.0333	50.9371	56.7397	56.237	53.1314	59.29	62.4074	56.1662	41.0179	59.5105
ENSG00000078618	NRDC	51.6999	47.5949	45.6886	47.1333	150.769	115.446	132.71	110.906	41.6099	41.8294	47.6424	49.3852	139.186	131.369	136.744	101.675	56.7614	46.2022	48.23	48.8649	150.272	143.588	109.631	76.8069	78.412	91.7612	92.3661	174.352	175.836	165.969	159.824	68.7953	71.459	90.4504	88.779	180.996	174.892	166.196	162.435	84.4014	75.4703	106.952	92.9358	172.409	180.94	170.339	165.455	166.003
ENSG00000169213	RAB3B	335.6	307.012	322.17	251.151	161.708	151.614	125.063	108.514	284.526	252.173	265.742	258.09	138.202	129.654	125.734	109.167	415.135	422.083	429.664	344.666	177.063	163.999	125.58	34.1976	33.9019	36.795	35.9713	27.5644	29.5155	23.1865	24.7739	29.5741	32.5298	34.5145	40.0498	26.9558	26.5142	27.8379	24.9112	35.9556	35.2367	36.2614	40.334	25.4494	23.5365	24.5458	20.7031	38.3686
ENSG00000117862	TXNDC12	43.937	37.4229	26.8885	17.909	32.9584	38.9884	33.4976	20.5516	24.4868	26.2271	31.3812	15.4526	29.5402	29.4668	25.5347	18.1226	30.9876	34.0437	29.7252	21.1131	28.075	31.8419	20.7927	15.75	22.9421	14.881	13.2974	10.1514	13.3058	10.0738	11.6698	14.9452	18.9694	12.493	12.3769	12.9882	13.0334	11.256	10.9743	14.0725	18.0213	11.7309	12.3561	10.3451	14.0177	11.5439	15.3635	0
ENSG00000134717	BTF3L4	99.9672	137.542	145.154	118.556	72.0136	65.2821	66.8788	56.482	88.8978	126.589	130.945	104.762	68.1162	67.5977	61.189	55.3092	122.573	145.828	151.093	127.386	69.3785	72.2293	54.5026	67.061	76.7505	69.5453	68.9081	43.8659	51.5762	46.0399	46.451	70.4954	81.8959	71.9228	74.1446	51.5798	58.8143	49.2923	48.779	67.2989	79.3389	66.6701	70.0475	48.3438	60.7615	45.3154	47.8381	69.69
ENSG00000157077	ZFYVE9	27.9359	32.1799	32.1351	25.6085	29.5155	27.668	29.7326	24.1669	40.4565	30.5345	35.3752	23.1474	32.3784	25.3326	24.6434	23.9281	38.2672	44.9495	25.613	26.8267	30.9301	31.5697	26.7899	16.0691	14.3468	14.3679	17.4572	20.8215	18.16	15.527	18.0588	16.2104	18.3218	15.2456	17.8648	19.1209	15.6878	15.8642	17.2161	17.6748	15.7001	15.7769	15.504	18.536	18.1324	16.8738	9.46568	17.2267
ENSG00000154222	CC2D1B	16.0011	13.5313	15.9582	16.0798	24.7457	23.4003	23.6385	29.0614	13.0419	11.4863	9.69965	19.3	22.8212	25.9044	20.1342	29.1452	5.9024	13.1901	12.1603	15.1818	23.0786	29.0115	31.4691	19.7528	16.8391	21.4311	19.7075	23.0444	23.1009	24.8516	23.8285	19.8083	17.0267	19.904	20.9785	25.3469	20.0124	24.2873	24.0168	19.5938	18.247	22.9274	20.2699	24.9233	21.4791	24.5936	45.6294	50.1141
ENSG00000085840	ORC1	16.7404	15.3208	22.735	26.2892	33.1736	33.6718	43.085	50.6697	19.6072	19.3353	23.1793	22.832	30.9303	38.3508	44.83	52.0927	15.8381	14.2954	16.625	24.1059	33.452	46.2115	53.7776	15.431	12.7491	23.9666	22.0942	45.2367	42.5179	55.3228	52.4815	13.6009	11.5035	23.3625	22.8077	48.4552	46.1686	51.6342	52.4495	16.6985	14.1527	24.5305	24.0062	49.1453	43.0131	53.7761	57.6436	0.783034
ENSG00000134748	PRPF38A	93.9469	76.6667	109.194	93.6285	44.1119	41.5925	49.179	44.2178	81.8002	70.6888	108.479	89.3727	39.8503	38.2189	50.7549	47.5816	97.7831	75.2351	114.789	96.3694	47.775	54.485	46.627	67.5541	66.7812	76.2765	66.044	64.2057	62.0215	63.5651	64.7706	67.0161	63.6503	71.8522	70.7974	62.9358	61.0213	67.4606	60.9644	71.8102	70.0542	69.6473	69.4297	63.4481	64.7665	68.7378	69.5849	32.1044
ENSG00000134744	TUT4	84.2829	82.7259	70.3364	60.5757	61.8643	59.3506	51.7797	35.708	95.9067	75.4269	61.9066	59.9182	62.2661	52.5125	48.6051	36.559	76.8296	85.4777	72.1394	59.5847	62.8118	49.4229	34.6325	33.6755	32.7516	29.8828	28.7088	37.864	38.3138	28.6397	30.8043	37.2839	35.539	30.0325	28.9573	35.3504	36.3861	30.3308	28.7308	34.0366	34.9465	32.0373	28.5368	39.1509	37.7462	31.0946	32.062	31.3213
ENSG00000162377	COA7	161.278	173.96	173.737	139.783	80.1904	71.5028	79.2997	58.4843	132.193	166.791	169.459	119.836	68.6954	69.137	68.0576	56.0938	183.565	207.283	177.47	141.153	82.7974	80.0673	62.9053	95.8635	101.226	106.944	102.799	57.1294	55.4336	54.9482	56.6539	102.56	104.141	108.343	101.156	63.3788	57.0546	55.9024	55.6729	99.7533	102.551	100.438	106.733	60.1417	53.8761	58.5323	68.0315	155.041
ENSG00000162378	ZYG11B	44.1482	45.4286	47.7107	54.0246	61.4698	51.7555	59.1934	52.6721	37.2626	41.638	49.996	46.8623	56.3581	47.2788	55.7884	44.0513	52.8265	53.4236	61.6827	54.0887	62.4311	58.1318	46.7918	17.6934	17.8296	19.7709	18.821	20.7103	21.1072	18.6491	18.939	15.2615	15.0841	18.0689	20.8617	21.6859	19.1475	19.7169	19.3774	17.8768	15.41	21.0189	17.8281	21.3164	19.3943	19.6223	11.0676	0
ENSG00000121310	ECHDC2	5.54493	5.30576	4.97328	5.78532	4.16015	6.61862	4.96836	4.58864	5.58938	6.26962	0.713209	6.4964	7.41401	7.03684	4.82381	5.92319	6.88613	2.28432	2.81978	3.75465	5.37707	2.34051	5.27231	14.9089	14.9219	12.1644	11.9677	19.3025	17.6833	14.861	15.1251	14.9847	16.4935	12.1401	11.8709	17.2788	17.5369	13.5979	15.7069	17.8431	17.1186	13.0541	12.2973	18.035	20.2995	13.695	19.0527	0
ENSG00000116171	SCP2	23.3415	38.2078	40.5514	34.4567	39.0193	29.5126	34.5457	44.9409	40.6339	35.0333	49.782	37.8431	46.743	30.5223	36.0213	39.9717	25.0852	33.4542	48.5825	35.2067	37.5443	37.8292	35.2916	72.514	70.2002	64.1121	63.6573	67.3178	65.8789	58.8612	59.5551	74.37	75.8775	69.2759	70.3304	68.6021	62.4827	63.6457	61.6724	68.7129	71.1503	63.2602	66.3995	71.0879	66.3576	60.8268	46.8672	34.4535
ENSG00000157184	CPT2	12.5157	14.4417	15.3571	18.2493	49.5273	39.7117	56.6316	37.905	7.89611	11.1513	20.2551	15.2003	39.9082	41.4294	45.5116	43.4629	6.39427	15.2533	10.8679	14.8554	46.1096	51.8723	40.5968	18.5636	17.7338	19.2578	17.2867	29.8985	26.6549	29.9717	28.9789	16.6453	16.6839	19.1629	18.5264	27.772	26.365	28.9333	30.8921	18.1798	16.1515	19.1358	18.8578	29.4321	29.6264	29.9234	48.1536	122.153
ENSG00000162384	CZIB	7.65728	11.3022	10.2745	6.97641	8.64306	10.2354	9.16042	10.9571	12.3321	16.033	13.9076	13.7497	12.6849	12.9742	11.6401	12.121	5.60728	8.32671	8.57684	10.0668	8.66042	8.21901	13.5103	33.1824	36.3942	32.4183	32.664	29.0834	35.9733	27.8071	28.9137	34.7139	38.891	32.1147	33.7835	29.5675	34.8352	28.2912	29.1221	34.9793	37.6546	32.1899	34.9796	30.5092	36.8135	28.6567	12.0384	59.5105
ENSG00000162385	MAGOH	4.80561	7.12667	6.83143	5.27485	5.59468	6.69096	9.08279	12.9038	8.33971	8.66261	8.13059	12.9928	8.9779	5.54152	9.28059	11.2188	5.21379	7.36877	5.46333	7.5093	10.3735	12.6279	10.4787	69.0914	69.9126	79.1742	78.2163	68.5775	69.7796	73.3059	79.7979	70.6931	67.4594	78.0634	76.4799	70.1878	70.3266	76.9036	77.5657	68.0059	64.1546	70.996	78.8145	69.585	64.8762	76.864	84.4144	0
ENSG00000157193	LRP8	98.6997	115.973	87.7703	93.3308	46.3713	47.2346	35.0503	36.1808	97.7698	84.8553	94.5716	84.8316	40.4295	48.6862	38.8526	38.7165	107.719	152.091	100.279	82.167	42.8738	41.2583	33.6769	71.2088	77.0061	53.1249	53.8035	40.7908	42.8646	35.2168	34.6508	71.8001	64.5264	52.3363	53.4775	38.8714	43.4248	37.0542	35.1961	64.269	73.2781	55.6008	46.9533	38.65	40.5716	35.3966	37.1346	0
ENSG00000058804	NDC1	382.6	377.682	391.906	373.11	501.979	397.117	495.284	343.926	383.449	312.333	341.128	314.539	427.696	334.03	409.29	314.439	379.426	376.618	391.304	359.032	465.331	462.278	337.593	161.938	161.138	151.074	147.499	114.185	101.679	109.563	100.986	181.398	159.716	149.316	150.975	106.051	104.267	105.761	103.259	144.664	141.978	138.582	131.652	107.158	95.2981	104.756	112.399	43.8499
ENSG00000058799	YIPF1	32.3718	31.0497	29.2932	30.9259	29.0852	29.8019	33.8082	32.0649	33.4476	26.275	31.9518	33.9326	27.0496	31.8417	31.7742	29.459	18.2974	31.8331	25.6718	32.9756	27.504	29.3925	26.9218	20.797	23.7728	18.2013	20.4917	18.3392	19.0269	20.8137	21.3838	23.3271	22.4357	19.8335	20.6282	18.1182	17.865	21.2278	19.9737	22.3208	19.5043	17.7108	19.2697	18.7363	19.5314	18.5468	22.4506	0
ENSG00000081870	IFT25	8.76627	9.63828	10.8756	10.337	7.49544	7.3058	8.81108	10.1228	9.22692	14.0229	8.98644	13.8127	8.91998	8.22431	10.6963	9.45357	5.01704	10.2426	9.16429	8.2167	8.708	10.1241	7.90847	43.4214	45.5007	47.088	49.371	31.825	29.1254	37.0068	38.1713	51.3592	44.9856	50.96	49.4298	31.8526	29.4668	38.3763	37.1339	43.4969	39.9435	51.1222	51.3368	30.935	31.7112	38.2408	35.7754	0
ENSG00000116212	LRRC42	41.1381	37.0148	45.47	52.7059	60.5014	67.8861	76.8156	81.511	51.9014	40.2979	58.4119	58.2153	64.1196	63.7274	72.9339	80.2965	43.3826	24.6117	39.007	52.946	53.628	66.5685	76.8769	48.2073	48.1528	62.8142	61.4751	67.2437	67.4391	71.8906	76.799	49.5405	44.719	65.2175	65.3485	63.612	63.9143	75.9593	74.9013	50.7351	47.4873	68.0442	64.5461	66.6793	64.4922	74.4262	89.8269	99.4453
ENSG00000116209	TMEM59	38.2336	58.1122	45.6886	52.3656	37.8	39.7841	35.4772	37.1819	61.9268	55.9959	44.6469	50.079	37.4755	37.5592	34.8153	35.0684	53.5151	52.3182	44.2353	41.2467	32.5003	34.4001	32.919	104.217	106.147	81.6192	84.865	71.2821	70.5597	66.3541	72.2028	117.624	112.712	74.6049	86.288	68.9053	71.4302	69.387	68.3055	100.427	95.845	74.1514	78.6968	70.9627	66.7142	64.1729	71.6479	0
ENSG00000116205	TCEANC2	6.81234	15.6661	12.5152	15.4417	9.79069	9.33118	11.2564	10.0394	13.2193	12.4435	7.06077	14.6327	8.57245	11.083	10.8536	9.61047	11.3129	6.11608	14.3339	19.9704	7.37563	8.92661	12.4229	9.02075	7.60475	9.93073	8.76268	11.1888	8.92832	9.8657	11.1156	9.8053	8.1515	8.0816	10.353	10.4932	9.81233	10.0851	9.68872	9.5949	9.63931	10.942	9.35536	9.61866	10.0675	9.5841	3.81054	0
ENSG00000215883	CYB5RL	60.2549	61.1261	61.2643	59.5547	17.7882	15.5881	19.1748	17.7706	44.4489	46.9025	57.9126	56.9538	18.4771	17.9	18.4563	19.9662	63.8443	61.7503	68.791	60.1832	20.6993	18.3431	19.8371	15.344	15.7207	15.364	14.4908	9.00288	8.84164	9.99058	9.06202	13.7195	12.1892	15.1045	15.4906	11.0995	9.99127	10.7272	9.42787	16.1262	14.4106	14.53	15.0921	10.2699	8.9702	10.6118	7.47546	0
ENSG00000116221	MRPL37	169.728	132.864	145.537	145.484	418.453	285.65	431.355	296.76	152.155	134.39	174.594	158.373	353.498	262.254	357.486	261.915	155.332	118.858	138.933	145.887	373.778	381.558	291.361	160.517	150.977	173.924	173.787	148.381	141.206	155.021	163.573	160.127	146.765	177.337	169.346	141.565	145.067	157.584	154.33	159.006	156.26	166.421	174.133	140.548	139.628	152.485	160.625	144.861
ENSG00000157216	SSBP3	59.9909	29.2916	29.7304	24.5451	51.6791	43.003	45.0646	29.9791	37.44	29.2902	24.891	21.1921	56.5897	39.4063	38.4856	31.6557	50.5639	36.2543	31.4288	25.9561	54.9603	36.3596	33.7099	36.6631	34.5409	41.6246	40.0969	50.9422	46.852	46.8309	51.145	32.7766	33.444	39.7728	41.412	52.839	47.1528	48.1214	48.3691	41.0392	34.9465	41.1217	42.864	50.7484	47.073	51.7446	53.0806	0
ENSG00000162390	ACOT11	12.4629	12.3383	10.5477	18.6747	15.4571	18.0837	20.0287	30.1738	16.0584	13.8315	14.9061	15.831	17.3766	19.5272	20.4488	26.1248	16.0349	9.87415	13.3352	13.5494	18.0346	21.3912	25.4389	17.3744	14.7941	18.6843	19.3665	28.6388	26.7416	34.0929	35.7591	13.166	13.2176	18.316	18.8378	27.5388	31.2265	34.2214	33.8919	16.4965	15.3133	21.4769	21.7115	30.1335	28.5017	33.4129	53.6631	0
ENSG00000116133	DHCR24	242.657	280.672	152.368	164.031	372.835	393.248	278.5	262.304	226.148	242.745	133.085	174.709	412.752	399.781	269.032	285.058	200.583	220.842	154.853	154.104	347.797	275.582	282.893	226.882	214.179	131.273	130.656	194.284	190.355	136.704	128.857	226.155	195.331	127.894	131.398	188.807	174.624	139.643	130.705	200.247	176.087	122.602	118.413	185.309	163.603	137.38	143.466	240.391
ENSG00000169174	PCSK9	22.7606	19.9359	12.3512	15.3566	51.8584	55.119	28.3352	37.3488	9.04948	19.1918	8.55851	21.5075	58.617	64.4751	37.0699	41.0308	27.2494	23.7274	10.163	14.5289	48.8695	27.8684	40.5968	50.2667	45.7244	26.6228	32.3912	74.6906	73.1602	45.4155	48.2764	49.2242	39.6529	26.3623	30.2027	72.333	73.9354	49.2168	51.667	40.4669	33.7537	27.3296	23.8003	71.5388	65.5895	45.7217	33.4939	64.9918
ENSG00000162402	USP24	36.1741	30.1706	31.4246	30.1177	41.2787	37.0354	39.6305	45.9977	31.1408	21.7283	29.8122	24.0934	43.9048	34.6565	47.6089	44.4043	44.6615	32.2752	33.015	34.0095	42.6835	47.0824	43.4307	24.8288	24.987	24.359	24.0377	42.4951	39.484	34.6756	32.7928	25.8971	25.6734	23.292	25.4155	39.4077	36.237	33.7681	30.5381	26.8994	24.7914	26.4899	25.4183	38.124	34.3446	36.9741	25.0719	92.398
ENSG00000162600	OMA1	29.0449	28.9462	33.3921	24.8003	23.0601	20.8686	20.6109	18.883	27.6808	30.4388	26.3888	21.7598	21.0836	19.2194	19.0855	19.2209	40.3331	38.7597	23.2632	19.4262	21.889	20.9013	14.7295	17.3744	19.587	15.8167	16.673	24.3041	23.0576	24.2272	25.002	18.6617	17.979	14.8574	16.9307	26.2096	26.8124	24.514	24.3709	17.2708	18.2792	15.2171	16.0041	26.7519	23.7285	23.0401	36.4307	0
ENSG00000162601	MYSM1	58.4594	62.1936	78.6981	57.3427	47.0168	48.4281	45.9962	32.8992	58.4667	46.4239	65.544	48.313	38.9236	46.4432	44.3056	35.2253	79.2889	72.9508	80.775	59.6391	56.8637	52.852	37.4005	22.1603	21.8876	23.3931	19.7757	25.8231	26.9583	21.8128	22.4269	18.8989	21.0644	20.1511	22.4964	25.3236	23.7703	22.021	21.2034	21.3444	21.3419	19.4666	18.799	25.0486	24.6886	26.8164	15.0965	0
ENSG00000177606	JUN	33.3224	37.2659	12.2419	17.1433	224.684	245.142	204.712	244.255	26.6161	32.2575	14.6208	18.1016	254.046	271.27	222.105	253.442	37.1851	35.3701	13.5115	14.148	301.877	263.172	299.665	48.7874	40.0048	18.7748	21.1736	1217.98	1417.44	1030.4	1029.97	37.3629	36.0342	18.0336	20.3946	1185.61	1332.24	974.629	1004.27	50.2301	43.9411	21.2225	17.7987	1242.91	1338.34	996.914	1052.07	32.8874
ENSG00000134709	HOOK1	70.5526	85.4887	81.704	61.0861	33.2094	34.9738	33.8082	26.5863	84.1956	68.3437	75.5289	58.846	36.4329	28.8071	35.6542	23.4966	84.1092	109.5	90.3505	57.2992	33.3569	33.6925	30.217	17.6064	19.2995	18.2919	16.7752	20.4139	22.2775	22.7702	18.8086	15.2219	17.7124	18.8806	18.8767	21.546	22.0703	18.4327	20.7376	17.7421	17.2798	20.3318	20.5641	22.168	19.6137	18.2122	15.0723	50.1141
ENSG00000162599	NFIA	138.254	126.522	160.238	138.209	106.263	96.6753	110.507	89.6871	98.657	106.823	149.703	115.295	105.128	81.9353	100.356	76.8445	167.333	152.976	198.266	147.411	118.438	124.047	94.7699	15.721	12.6533	15.7564	15.0704	17.9317	17.5532	15.6935	17.9285	14.3917	13.8271	16.9749	17.4756	17.9317	16.0159	16.7707	17.8123	16.3618	13.5724	20.2046	17.3574	18.3606	16.0202	16.7782	17.1838	0
ENSG00000162604	TM2D1	20.1202	31.5206	25.6315	24.2473	27.0051	25.6427	23.4056	14.3499	34.6897	29.7209	18.0442	21.6967	23.1109	21.5503	22.3363	17.495	24.1998	17.5377	18.8573	19.3174	22.6503	17.2545	13.4444	27.1493	33.2948	21.7329	24.5832	17.3018	17.77	18.6075	18.4174	34.5162	31.9204	23.5743	22.3407	18.4913	16.5229	17.9039	18.2036	27.64	29.9173	21.8332	21.9174	17.4839	17.5564	15.7982	14.781	0
ENSG00000132849	PATJ	54.4987	57.8297	55.9085	43.4324	53.3646	53.6723	45.3363	38.7393	50.2157	53.6029	47.1431	47.6823	56.5897	53.2601	39.6916	44.7573	74.0751	71.7718	58.8042	50.3341	63.7159	45.5584	42.1785	16.0981	17.7657	16.4506	14.9341	26.1936	27.8251	18.6075	20.8622	13.3637	18.0171	13.7634	15.3349	25.0671	28.5721	19.6036	20.5326	16.8668	17.1186	14.6827	14.4743	26.1257	25.8956	21.3192	25.0476	0
ENSG00000162607	USP1	47.4223	53.8739	85.3656	77.4211	42.0318	33.8526	44.2883	46.1089	45.3361	57.671	92.5033	76.7584	36.2012	37.6471	45.8786	48.7977	48.6948	57.9922	86.4733	79.2286	38.3057	46.8647	44.0238	78.1991	77.1659	104.62	103.072	69.8001	68.9994	78.7175	74.3542	77.454	76.8298	111.837	108.979	71.7734	68.5372	77.4324	75.5348	77.4662	76.8888	114.077	104.351	68.1823	68.4424	81.3095	83.4921	46.982
ENSG00000116641	DOCK7	37.0718	32.2113	25.1397	30.2878	120.465	111.395	111.284	83.0962	29.2777	22.7334	22.1095	22.3905	102.406	88.6642	94.9556	78.6882	53.9086	34.4858	27.3166	22.4735	107.827	106.629	86.1694	8.7887	10.2568	9.5987	8.11485	32.8994	39.484	31.6368	28.8159	8.77733	9.37042	9.74027	9.45782	34.6975	32.5686	31.7662	29.1221	9.12357	9.09125	10.1277	9.59072	31.0603	31.574	34.2494	27.6689	0
ENSG00000088035	ALG6	3.591	7.12667	9.29075	7.06149	18.1468	19.892	23.4833	15.2399	12.5983	8.99763	11.768	4.60424	16.4498	17.2403	18.5087	12.7878	12.1983	1.47375	5.52207	9.79474	15.1319	17.0912	12.6865	14.9379	15.4332	14.3377	12.2064	19.1543	21.6273	18.0247	18.124	17.436	17.2553	12.2812	13.817	20.7299	20.2211	18.2816	18.8557	11.3792	15.9258	11.5273	12.6798	21.1661	20.519	18.0688	19.9507	0
ENSG00000142856	ITGB3BP	10.4033	16.0115	20.0571	14.1655	8.64306	4.44858	10.2861	10.7068	10.5577	18.6653	18.2582	15.5787	7.29817	6.42112	9.96221	12.3563	21.347	14.2954	16.39	15.4539	7.70872	13.2266	10.973	37.4172	37.864	40.87	43.3701	28.6017	33.8929	38.547	35.7591	38.984	39.0434	47.2897	45.0706	32.7154	32.2405	39.6983	38.8294	36.1239	37.2355	38.8315	44.5704	32.7636	32.5616	34.6796	38.7365	36.0195
ENSG00000079739	PGM1	59.1987	53.1518	46.1258	46.1124	105.51	113.095	98.9015	90.6049	47.0218	53.2679	46.216	49.7006	92.9068	120.462	91.5475	93.2804	41.1201	59.8344	47.9363	50.1708	113.775	107.174	98.7241	36.6341	37.896	42.1679	38.9036	72.3194	73.2469	66.1043	71.616	31.1556	32.3775	39.5258	42.6964	68.812	67.3143	65.7987	70.4482	40.5342	36.9453	42.5212	47.2475	68.6582	70.4998	63.7187	74.9488	66.5578
ENSG00000158966	CACHD1	33.3752	24.4567	24.8118	24.3749	42.5339	39.0969	45.6857	36.4867	27.5033	23.7863	28.4571	23.2104	43.2677	35.1402	42.2083	36.1275	28.9218	24.1696	18.8573	23.3441	38.8767	45.7216	36.2472	8.2956	5.8793	7.57633	8.18304	18.7838	16.4264	12.6964	15.2555	7.98658	6.8564	9.14033	7.12256	15.4133	15.0316	13.9378	15.1479	8.65224	6.60889	8.11746	6.11923	15.5552	13.3867	16.4435	14.417	0
ENSG00000162437	RAVER2	84.3357	75.1283	104.548	71.0403	145.354	105.753	124.131	68.6072	63.5238	62.7441	87.0116	66.6669	115.67	94.9974	115.142	76.0992	98.7668	82.8249	105.213	78.5756	122.911	127.095	77.3712	37.3592	35.7232	39.8437	35.8349	47.4226	42.3878	42.127	38.4321	35.1093	33.7107	37.4436	39.5049	46.0068	45.0353	43.8532	40.6926	39.4232	35.2044	44.9387	39.6573	43.9853	43.2874	42.6146	56.7455	0
ENSG00000162434	JAK1	38.1808	43.8275	49.9514	31.564	101.457	95.518	103.443	82.8459	40.8114	35.6555	50.2813	35.5094	85.7824	79.1205	86.6188	77.1584	43.9729	45.3179	58.7455	35.6964	99.7375	107.337	83.8298	30.1658	26.4569	33.8369	32.0844	51.7202	51.3595	50.7022	50.6886	21.6666	23.2356	32.6087	32.7715	53.4686	52.1037	51.8231	51.7601	32.185	27.1448	41.0708	33.5381	52.9277	56.2352	56.453	45.7022	49.3311
ENSG00000162433	AK4	183.986	174.399	197.456	148.164	97.369	87.8867	79.1833	64.0185	174.158	177.56	173.88	140.082	76.7466	70.6763	65.3311	60.0949	214.06	170.955	216.125	165.477	82.5595	76.0939	61.8838	58.9394	57.8345	58.9505	54.2127	40.4574	39.6573	34.7173	33.0535	59.4644	61.4029	58.4064	56.1631	37.2391	36.7142	36.8276	35.4756	62.4847	60.0925	59.3669	57.9562	39.1008	37.5816	36.0181	32.159	31.3213
ENSG00000116675	DNAJC6	12.4629	17.8952	21.6966	21.9927	27.1485	27.5234	36.1759	29.117	32.4717	17.0381	31.3812	21.5706	27.9184	23.7933	32.9277	29.8513	25.2819	14.7375	19.0335	17.4673	27.7419	33.6381	30.2499	5.39504	5.08049	8.27058	8.62629	12.0038	11.2688	14.6529	12.0936	6.20739	5.37085	8.89329	8.95185	12.5918	11.3632	13.7112	13.2288	6.02627	6.28651	9.97506	9.20826	11.873	11.4939	12.2371	16.1159	0
ENSG00000213625	LEPROT	43.1448	47.5007	46.1805	33.4357	18.6131	15.5158	18.4761	14.2665	55.9825	45.6103	30.2401	30.8421	17.6083	16.4486	15.0482	11.5326	45.055	52.0972	48.0538	27.6974	19.9856	16.2203	11.6979	30.4269	33.838	25.1136	24.7537	16.5979	16.0796	14.0284	13.1693	37.2443	32.9869	24.4213	24.2478	16.999	16.1053	15.0332	14.8685	30.5353	29.6594	23.2073	21.5056	16.5321	15.2521	15.7265	26.7952	0
ENSG00000184588	PDE4B	113.011	140.053	65.8004	36.7538	161.528	161.704	58.7664	42.9942	120.926	113.858	55.0598	38.4107	140.75	147.73	51.1743	42.6783	126.115	124.606	67.9685	40.4305	137.615	60.2546	37.4993	59.1134	67.2925	28.3433	20.935	89.7695	96.9113	28.7645	22.4595	55.392	61.5934	29.5032	23.2748	94.8817	97.0496	33.4659	25.7496	62.6193	61.9946	26.3372	23.6532	85.2654	90.7993	31.0707	22.1109	0
ENSG00000198160	MIER1	54.3931	60.4668	67.6039	50.7066	26.4313	24.5215	23.3668	17.409	62.0155	57.5753	56.4149	42.3212	23.5163	22.21	22.2839	17.1419	50.3671	75.014	75.1942	49.2458	20.2711	27.4874	17.4975	43.6244	42.1776	48.0841	41.4949	38.9754	36.4067	36.6738	30.9347	45.3891	44.0334	49.2307	43.9808	37.0759	37.43	34.2591	33.1652	47.5368	42.3614	45.7784	45.2176	37.1471	38.0479	34.4167	34.3434	45.4159
ENSG00000116704	SLC35D1	58.301	55.632	49.1863	42.454	20.4421	18.5539	17.9327	17.1587	41.5211	45.5146	33.0216	39.4829	23.9797	15.7449	12.7411	15.9651	85.0929	52.7604	56.8656	40.757	19.7001	19.4861	14.4	20.3329	22.2072	17.175	16.1615	6.77995	7.41137	7.07666	7.04099	21.8642	20.6454	15.7044	17.3977	7.83491	6.53161	6.64786	6.59578	19.5601	19.0529	15.497	15.1804	7.13885	6.85795	7.26575	7.06285	0
ENSG00000142864	SERBP1	194.865	243.845	276.373	245.493	251.223	225.612	262.974	259.578	181.078	211.061	255.329	262.757	247.095	224.519	276.058	230.102	252.721	233.074	303.714	263.37	269.234	307.696	255.74	425.251	413.98	504.385	487.164	471.669	464.359	491.328	481.982	368.094	378.74	514.188	494.103	479.795	471.678	492.546	487.473	428.976	412.524	503.639	523.194	479.505	461.046	494.31	472.143	270.147
ENSG00000116717	GADD45A	13.5191	18.6173	10.6024	11.4856	19.151	23.7619	21.3096	24.9455	20.0508	15.8894	13.551	16.5248	24.501	23.5294	22.7034	27.4585	27.0527	23.4327	12.6303	12.2978	24.2206	24.7659	22.2426	92.905	88.605	66.708	77.5684	100.884	116.242	106.982	109.201	87.4174	81.2103	65.3587	76.5967	105.142	127.501	102.437	105.868	88.7107	93.4916	80.1313	73.8132	103.701	137.186	95.1001	87.1813	0
ENSG00000172380	GNG12	623.197	715.901	662.048	511.533	253.661	252.593	250.281	166.165	654.49	622.129	685.608	427.375	234.816	234.019	215.551	158.239	737.997	816.901	719.28	542.737	244.918	230.731	172.405	124.869	129.089	107.186	108.118	90.6586	90.6268	78.5509	79.5697	132.767	133.243	120.624	113.416	96.8171	94.932	85.6289	83.0621	125.239	131.146	109.217	115.971	92.7048	94.6672	84.5361	71.5265	15.6607
ENSG00000116729	WLS	14.4168	13.6882	12.8977	10.2519	33.9984	36.2397	34.0799	32.482	15.5261	14.7887	18.6148	14.065	26.9337	35.0083	33.6618	35.6176	10.5259	10.0952	12.3365	13.3861	29.3598	31.5153	28.6353	25.873	32.4959	22.9705	22.8443	40.902	40.7842	38.88	35.8569	30.7997	25.9782	24.3154	27.5561	38.5916	38.2054	39.8116	36.5377	23.9367	25.6618	25.2685	25.4478	37.3725	40.9831	37.5716	32.2561	46.982
ENSG00000024526	DEPDC1	51.0134	68.4412	70.883	61.1287	90.1963	91.9012	72.6235	60.2364	58.0231	62.6484	59.767	54.3679	90.8795	77.7571	72.7766	57.6628	48.4981	63.6661	64.2088	60.02	93.3136	72.6103	56.6115	86.2627	86.2085	84.2754	87.8995	128.782	126.123	99.4063	93.2605	79.9844	84.6004	83.0747	84.1473	133.17	129.409	106.215	100.893	85.1421	82.5628	84.0501	84.8455	131.605	125.418	100.215	106.137	24.274
ENSG00000066557	LRRC40	18.8	29.8881	32.3537	26.9698	18.5772	18.7347	24.376	20.4403	32.4717	27.9979	48.3556	26.6794	17.2607	20.143	19.1379	16.2397	26.7575	27.8539	33.2499	22.4191	16.274	20.8469	14.0046	20.478	18.4367	24.0269	22.7761	28.824	30.1656	33.1354	28.2292	20.4804	20.6073	22.4803	26.5052	31.2464	29.8843	30.4442	28.9916	17.8768	20.6971	21.7314	23.712	27.5034	30.3944	30.0429	32.8386	0
ENSG00000116754	SRSF11	22.5494	24.9905	29.5118	33.8186	40.2028	36.2759	49.9165	42.9942	23.5996	28.7158	28.5284	31.3467	41.1825	43.9803	47.6613	42.4822	29.512	23.359	21.4421	36.6214	44.3965	48.1166	40.465	90.6715	94.4523	94.3571	91.9911	177.353	175.836	164.428	162.953	92.7154	88.1048	89.4976	94.0722	170.223	180.26	171.031	165.472	86.2867	89.752	92.4475	80.3149	177.144	179.843	165.654	157.106	181.664
ENSG00000118454	ANKRD13C	32.2134	41.8182	42.2456	46.8355	26.9692	23.1833	24.9583	26.9757	50.3932	43.0738	56.4149	46.9885	25.7753	19.4833	22.1266	25.5756	37.8737	41.7072	48.9937	45.3823	27.4564	27.5963	25.4389	39.8247	37.161	40.9001	40.3015	33.8997	32.4627	29.3057	29.8264	39.6561	41.8241	45.1017	46.4328	32.7154	31.3458	32.2572	30.7244	41.7126	39.5566	41.1471	44.8351	31.1855	31.2997	30.7121	30.4601	0
ENSG00000132485	ZRANB2	35.91	33.0904	42.8468	38.3277	34.5723	27.7042	35.3996	37.8772	25.1966	29.5295	35.8031	27.8147	31.6833	28.5872	37.2272	32.7933	24.1015	36.5491	43.1192	35.9141	32.4528	38.1014	35.8517	42.1161	45.3729	47.9633	49.4392	68.0959	69.6929	73.514	66.6938	40.091	41.8241	48.419	46.7442	71.5868	70.1179	72.5598	71.5475	41.0056	45.1661	46.211	44.2467	66.1283	69.8963	71.0084	59.0998	29.7553
ENSG00000116791	CRYZ	4.96403	11.208	12.2419	14.3357	8.57134	8.89717	8.8499	13.2654	6.56531	14.5015	15.548	15.7049	4.86544	7.60859	12.4266	13.6508	11.9032	5.01076	7.81315	11.6993	9.37419	13.281	12.7524	22.7404	22.1113	25.0532	25.3333	29.528	27.1317	32.5526	32.6298	20.6386	19.6931	26.5387	27.4783	27.6787	26.7229	31.6529	33.0721	21.9504	19.5365	25.6502	29.2723	26.2509	25.0727	29.5649	28.2757	189.494
ENSG00000162623	TYW3	83.7548	64.3912	93.1261	71.6358	32.1694	25.9682	26.8214	27.3928	74.1702	67.0515	78.3817	63.7656	35.3903	25.6405	26.2164	28.5568	70.5337	58.7291	94.4627	61.8701	31.168	35.652	24.0879	76.8359	74.0025	76.4576	74.3293	48.2006	43.2113	43.8753	43.9736	82.6729	81.5912	83.9569	75.1177	50.0175	47.7792	50.6521	47.9033	77.6345	79.4356	76.6197	81.1092	47.7927	41.1751	45.0524	61.7211	79.0864
ENSG00000117054	ACADM	123.52	147.933	164.774	119.705	137.608	135.013	138.377	91.7451	130.774	133.337	125.311	99.9688	138.897	131.853	132.026	92.4174	144.215	163.881	189.454	108.232	145.562	147.67	100.734	51.92	54.0321	55.751	55.1333	70.6522	66.4856	67.1034	63.4015	48.0381	50.4327	57.9123	59.666	66.3169	70.9828	72.5598	69.7588	51.3074	51.8395	58.2472	56.8088	63.398	71.1307	68.2359	64.7064	7.83034
ENSG00000137955	RABGGTB	24.3449	23.766	27.2164	26.0765	29.8024	32.8761	36.0595	48.9177	37.3513	26.4664	23.8212	32.2297	34.5794	29.1149	40.6353	45.1496	26.9543	24.6117	25.0256	25.4663	41.4939	46.1571	43.5955	111.382	110.556	118.595	119.063	181.614	174.796	188.947	185.315	116.477	107.531	123.836	112.365	183.584	178.024	174.431	185.781	111.402	101.229	120.566	115.824	183.456	172.244	180.186	191.886	101.794
ENSG00000142892	PIGK	16.4764	14.5673	22.0792	17.2283	18.5055	15.0094	25.0359	21.4693	16.5907	16.8466	17.6163	16.7771	23.3425	14.1616	24.0142	20.5939	14.8544	16.1376	24.2031	17.6849	15.465	20.5747	22.4403	27.5843	30.0995	23.9666	27.345	24.5634	24.2712	27.3076	27.7402	30.4043	29.673	25.4094	26.7777	25.3236	26.6931	29.6509	28.7867	19.9978	24.0822	24.6323	21.888	25.5245	25.731	28.4177	24.538	0
ENSG00000036549	ZZZ3	73.8268	75.0027	103.455	82.5258	63.2271	48.0302	55.1178	44.1344	90.4061	73.369	80.5927	81.2365	62.9612	39.8022	50.5976	38.2065	112.047	88.2041	101.688	88.4247	59.1002	62.4862	46.4623	46.554	49.9102	56.6565	57.5541	46.3482	46.982	40.2953	39.9967	50.8848	51.842	56.0066	58.187	47.709	46.2283	42.0024	40.3572	48.4121	48.7768	52.2418	54.5435	46.4902	45.1528	42.8536	55.3864	74.3882
ENSG00000077254	USP33	30.2595	36.952	42.2456	33.3932	144.35	131.504	123.899	85.0429	36.4641	37.2349	22.7514	41.312	119.783	105.597	117.292	76.8445	44.7599	34.928	38.4195	44.4572	143.278	139.505	83.9946	25.0899	24.3799	31.0901	27.3109	52.5724	51.4895	50.0362	48.7002	24.276	24.9116	30.3501	29.5411	53.1888	53.6845	54.4671	51.6483	25.0814	23.6631	31.1212	29.6547	54.2052	54.2053	52.8918	36.1637	43.8499
ENSG00000180488	MIGA1	13.0438	19.8103	25.085	16.3775	10.8666	13.4181	14.2064	14.7671	12.5096	22.877	22.7514	17.2186	9.20959	10.9071	13.7374	11.6895	26.7575	29.254	23.1457	15.6716	13.6568	15.0228	14.0705	12.9945	13.6119	11.8625	10.9107	9.00288	8.40822	9.07478	9.45318	13.0078	12.8748	11.7166	11.9098	10.9129	9.60355	8.72531	9.33471	12.1535	12.0572	10.5094	10.944	8.31613	7.7632	9.608	4.82992	0
ENSG00000162613	FUBP1	31.4741	34.7857	39.513	35.5201	60.358	55.5169	60.8625	64.3523	25.6402	33.2147	34.448	36.5186	59.1383	58.4498	65.1738	57.3882	30.0039	37.0649	36.9509	41.5732	63.5732	69.2901	61.2577	58.5623	55.8853	62.8443	60.8273	129.671	123.74	116.265	111.124	47.2869	51.423	66.8409	60.8336	129.533	128.515	114.298	118.799	56.0544	55.7726	61.199	62.1043	132.131	128.381	122.466	147.349	56.3784
ENSG00000162616	DNAJB4	10.773	15.9487	22.9536	14.4208	12.8391	12.9841	9.54857	10.7068	16.8569	14.2143	12.4812	16.0202	12.5691	14.8653	8.12707	10.6696	19.5763	19.8957	17.0949	13.1685	13.6568	9.7975	10.2151	11.1091	11.4391	13.9755	14.2862	69.3926	80.875	40.7532	34.2596	12.138	9.52278	13.8693	14.4008	68.0192	74.353	34.8257	36.0532	11.0425	10.9288	12.6978	13.7977	66.0782	75.2729	37.3326	34.3192	0
ENSG00000137941	TTLL7	37.0718	41.3159	42.9014	33.5208	58.8517	47.4154	50.7705	32.8992	39.1257	35.9427	36.231	23.9673	60.876	39.1424	44.9348	29.6944	41.907	33.3068	48.23	32.2682	62.098	50.0217	30.7771	12.8205	13.1645	13.9755	12.4791	24.8598	26.3082	22.6453	20.6666	10.5565	13.9794	12.2459	12.4937	26.2096	22.6668	20.0191	21.1848	11.1772	12.025	15.4715	13.2681	23.22	23.7285	22.6338	22.3536	0
ENSG00000142875	PRKACB	188.052	274.926	323.263	294.243	155.145	143.946	158.561	146.892	216.478	280.841	319.732	288.112	144.457	134.14	173.71	153.846	257.246	263.212	310.587	338.517	152.081	159.917	141.825	173.047	174.047	206.825	186.573	114.296	110.737	121.177	107.114	158.664	183.942	204.193	205.97	119.879	113.215	125.289	115.054	171.025	175.119	193.725	207.083	117.528	114.116	119.718	119.316	96.3131
ENSG00000117133	RPF1	68.4403	71.5179	80.1737	57.7255	127.96	80.2553	153.088	85.7937	94.5759	72.7468	72.6047	56.8908	111.789	95.1733	132.707	80.0219	76.7312	68.4558	61.5065	54.5785	134.855	143.697	82.7753	97.3428	93.0783	113.494	106.482	122.224	121.833	137.537	133.583	92.5968	87.762	110.213	108.356	122.84	126.755	138.812	131.003	98.8779	95.8128	107.944	113.441	125.168	121.139	130.306	135.262	79.8694
ENSG00000174021	GNG5	54.0235	60.561	50.0061	27.5228	36.9034	37.3609	34.468	25.8633	49.7721	59.011	41.3662	27.4362	32.4942	40.198	27.4747	28.6353	46.8257	41.2651	34.5423	28.7857	36.545	29.9912	23.7584	46.7861	52.2427	41.8359	36.0736	26.9345	33.8496	26.5167	28.1314	54.2455	50.6612	37.5495	37.1307	26.5827	30.6896	29.4243	25.9546	47.2002	50.9368	41.3762	37.6568	27.4783	25.539	27.4139	39.3675	0
ENSG00000117151	CTBS	41.983	36.8892	30.0037	25.013	24.0284	24.0151	22.6293	16.241	35.9317	34.0283	24.891	23.5889	19.288	17.4602	14.4714	15.2983	27.938	42.5915	32.6037	26.1737	15.1795	15.7304	16.0806	33.7335	36.9054	25.2947	24.3105	23.3408	22.8409	17.4835	20.1777	37.0466	41.1384	25.9741	26.9334	22.2922	25.5598	17.5262	20.2718	32.69	38.4928	26.1591	24.83	22.5437	26.1151	18.3795	19.1983	25.8401
ENSG00000117155	SSX2IP	57.192	80.4655	102.144	86.8648	70.9377	58.3018	70.9933	51.1981	70.2665	75.5227	97.3531	83.3178	66.1469	52.2046	58.2527	50.7982	72.6979	86.5093	130.474	89.241	54.8652	64.9901	49.3291	69.9035	65.5031	76.4576	68.9421	63.2054	64.9253	62.566	55.7412	62.9832	63.4598	81.8748	75.7793	68.4389	59.8283	65.0055	64.0015	66.491	64.9283	81.7344	73.9015	64.7506	60.6243	65.1289	56.7941	0
ENSG00000171517	LPAR3	312.892	197.663	285.718	254.043	102.462	82.7871	93.7779	86.8783	334.653	227.764	281.219	227.878	93.4281	80.4399	88.9783	92.5743	227.734	184.514	246.614	213.09	71.3295	79.6863	75.5259	32.2542	33.5184	36.1913	36.8237	34.2332	36.1033	37.6728	37.9431	37.7979	35.4628	35.2203	36.7415	35.2571	35.5212	36.9409	38.1959	33.3633	35.7525	33.2332	35.6563	34.1412	33.8509	37.0219	37.3288	0
ENSG00000162642	C1orf52	13.8359	20.1556	18.4175	15.782	12.0142	11.5736	11.9551	10.4565	24.5755	21.154	15.4053	15.7049	10.7735	9.76362	12.6363	10.4342	15.7397	18.4956	15.92	12.0802	10.1831	14.4785	12.9501	43.1894	43.5516	41.202	38.699	31.7509	34.4564	33.8015	34.6834	46.338	47.3092	40.0198	43.2024	34.3011	34.0598	31.5395	33.8174	41.2749	42.2324	36.2105	38.9218	35.9197	34.811	32.6242	47.1585	97.0962
ENSG00000142867	BCL10	43.7257	47.5635	40.3874	28.6713	34.3571	31.8996	29.422	22.248	35.1333	41.638	49.1401	35.4464	35.4482	34.8764	26.1115	24.2419	38.2672	57.4027	36.246	36.7847	30.1687	29.3381	24.6481	34.0526	33.0391	25.023	24.8901	61.9087	68.9994	49.2869	45.3427	32.658	31.6918	28.4797	25.3376	60.3008	66.8372	46.535	50.9403	34.71	31.5615	25.981	26.801	65.5271	71.4599	48.7331	52.7408	41.5008
ENSG00000153904	DDAH1	191.696	190.913	238.718	184.407	154.033	151.36	153.165	130.095	134.234	165.403	214.89	177.484	155.115	129.962	128.303	120.857	193.402	199.915	250.256	208.301	156.03	143.152	126.568	48.8745	48.1528	49.9555	46.9161	34.2332	31.8559	34.1761	33.3143	46.5356	48.9471	48.772	52.0764	37.1226	32.3896	36.4877	34.5813	50.0281	49.5506	51.9874	53.4256	34.1663	33.8234	35.2293	31.2853	0
ENSG00000142871	CCN1	168.988	151.795	130.781	180.919	210.195	222.068	218.375	233.631	160.761	151.572	152.27	168.149	215.18	251.963	253.198	245.753	150.708	147.154	150.623	141.861	187.531	184.03	232.311	337.654	319.048	219.653	245.253	221.182	183.984	241.481	239.198	305.981	267.59	230.414	224.185	207.905	189.208	250.957	246.075	271.552	268.74	234.287	185.254	228.694	180.666	244.048	275.014	188.711
ENSG00000117174	ZNHIT6	10.9842	16.6394	16.1222	13.1871	14.2019	15.986	13.8183	15.0174	18.9862	17.2774	18.3295	9.3977	11.7582	13.5019	13.0033	13.4547	10.9194	17.685	15.8025	11.4272	17.8443	17.7988	12.5877	27.3233	30.1953	28.5244	23.5263	31.0099	29.8188	27.0578	27.2838	26.8855	29.4064	25.6917	27.4394	30.0338	31.0475	29.802	25.6565	27.8757	28.8212	26.4899	25.4772	32.1874	31.5192	27.7724	22.0623	7.83034
ENSG00000122417	ODF2L	9.18874	12.2755	12.6791	7.91227	10.7949	10.597	10.9459	7.75898	7.71867	13.1614	12.6238	13.0559	9.67297	6.81694	9.49032	8.55136	9.83733	9.87415	11.2204	8.65202	11.9438	9.36205	8.23799	14.5898	15.8805	13.5529	13.9794	22.007	20.8472	20.6056	17.2765	15.6173	14.9317	15.3868	15.763	21.7559	23.7703	18.8104	18.7253	15.2508	15.9581	12.7742	13.1505	21.6169	23.7011	20.1242	19.3197	0
ENSG00000097033	SH3GLB1	124.523	129.536	146.302	120.854	102.354	94.3968	90.595	80.2039	134.944	126.015	126.381	119.206	100.031	83.4746	77.548	79.3158	165.267	148.849	171.654	141.534	92.8377	93.7294	82.2811	58.1272	57.0037	60.0372	55.0992	59.1671	57.514	54.407	55.513	57.448	60.3364	56.5359	61.4953	58.3421	56.0108	55.2225	57.4429	58.5457	61.0275	57.4329	56.2498	57.8121	59.0058	54.7322	64.4394	19.5758
ENSG00000183291	SELENOF	135.877	185.042	162.315	122.768	58.4931	68.8626	68.6643	62.6837	190.66	196.656	142.713	126.27	61.3973	66.982	73.9825	72.3335	146.773	149.66	142.986	104.695	62.9546	59.928	59.8737	325.675	365.923	270.394	282.792	164.164	169.855	176.209	166.441	399.724	388.949	275.057	279.414	172.415	171.045	177.981	178.794	293.705	327.188	255.535	249.123	171.808	165.332	163.193	212.298	61.8596
ENSG00000153936	HS2ST1	568.065	410.867	357.53	313.045	445.996	274.51	258.355	174.535	594.338	303.479	282.217	245.286	420.455	212.953	209.993	146.824	614.833	448.463	411.101	286.224	438.874	256.096	169.472	60.3897	65.1836	49.7442	53.3944	35.2335	38.1404	34.2594	32.858	67.7277	62.5456	51.1717	52.3878	39.7342	37.5791	33.3526	34.5813	55.6167	61.64	48.1958	45.9825	36.8715	38.1576	36.4722	35.9696	54.0293
ENSG00000143013	LMO4	13.7303	18.68	14.8105	18.5896	17.6448	21.9174	14.9439	16.1854	21.6478	20.6275	16.9744	15.7679	18.9984	19.8351	16.7785	19.7309	22.134	22.8432	13.9814	16.379	14.1802	15.6216	15.125	21.7542	26.1373	18.1711	21.4805	27.7496	37.8803	24.6018	29.2071	23.683	28.4922	23.0802	23.158	27.4921	39.4581	29.1221	29.4388	24.1387	32.98	21.8841	20.7407	27.9292	42.3273	28.0114	27.232	0
ENSG00000065243	PKN2	54.71	61.9424	64.1062	59.2144	107.698	101.594	104.103	73.168	61.2171	53.22	74.3164	43.7718	108.835	90.2036	88.2967	78.3351	48.0062	67.3505	65.6774	53.0004	97.4535	97.7572	67.914	30.833	29.716	32.8107	32.3912	61.2789	62.3249	50.8687	51.145	27.0041	25.9401	33.3851	33.0829	65.1044	58.188	56.6201	54.9835	31.1413	27.8541	33.1569	30.8021	62.897	59.0058	58.5801	45.5566	44.6329
ENSG00000137947	GTF2B	6.75953	10.5173	9.18145	9.48622	16.9275	21.5196	17.7386	18.4102	5.6781	9.52409	11.9819	12.5513	17.782	26.2122	17.4601	24.3204	6.49264	6.41083	6.40326	8.9241	17.8918	21.3368	23.3629	18.8536	17.7338	20.8274	21.2759	72.0971	78.1445	57.654	61.5435	18.978	17.3315	23.8213	21.7958	72.1465	80.2881	64.4767	67.9142	18.1798	17.1831	21.0952	21.2996	70.7372	77.1657	62.0935	60.459	0
ENSG00000137944	KYAT3	14.8921	11.0511	13.8268	14.123	26.0726	24.6661	33.1483	20.1066	6.38787	11.3906	13.551	10.0284	26.9916	23.4855	26.3212	25.301	10.2308	12.2322	12.5715	15.1818	21.9365	26.9431	20.1996	15.0249	17.4142	18.8352	16.7752	22.2293	28.7787	26.6416	26.1429	13.8777	16.5316	20.1864	20.0054	27.1657	30.4212	26.4026	27.7433	15.3518	16.7963	20.3318	18.5048	24.2971	28.9406	23.9961	27.9602	0
ENSG00000213516	RBMXL1	14.4168	19.9672	22.0245	17.3559	20.6214	18.5539	20.8827	20.6628	14.1065	19.096	21.325	18.1016	21.2574	16.0088	19.4001	16.4359	18.4942	21.0747	22.617	18.2291	22.8882	21.0102	20.1337	11.2832	11.1196	12.0738	12.2405	31.6398	30.9457	28.2234	28.2944	9.13316	8.98951	12.493	10.859	29.8473	31.5545	27.3091	27.7433	9.99889	9.25245	12.5452	12.4444	31.6364	35.003	32.7198	30.1203	0
ENSG00000197147	LRRC8B	155.416	182.562	184.23	141.017	69.3597	74.6132	70.0229	53.9235	145.945	152.529	149.489	137.938	63.9458	63.2436	60.4025	49.5037	193.304	194.314	197.209	148.608	69.5212	73.3724	54.206	35.2128	38.9184	32.6899	31.5388	16.5609	18.0733	18.5658	17.5373	40.1306	39.4243	36.3143	32.8883	17.8151	17.358	18.0927	17.626	36.3596	38.4928	31.2993	28.5662	18.8616	17.6112	18.9053	22.0138	75.9542
ENSG00000171488	LRRC8C	82.6987	69.2889	112.363	90.0978	90.8418	75.9514	128.246	75.4206	71.1537	54.3208	103.772	72.0911	84.2764	62.6719	110.318	82.4931	69.9434	72.0665	128.711	80.6434	97.0728	132.429	87.7181	20.3909	18.4048	26.7436	29.834	18.7838	18.5501	26.5999	27.3164	20.599	19.8836	27.7739	28.3735	19.8438	18.9685	28.1023	27.2961	16.8332	16.0548	27.3805	24.1533	20.3144	17.9678	29.2303	23.1788	26.6231
ENSG00000171492	LRRC8D	28.1471	43.7019	38.1467	33.2656	66.5623	58.1571	61.2506	33.5388	37.7949	33.3104	38.656	30.3375	60.4705	51.8527	53.796	37.1474	34.9225	44.581	38.4195	30.3093	55.7217	54.7027	37.6641	18.3606	20.3858	16.4506	17.5254	19.5989	21.1506	20.7305	17.1787	21.034	21.6358	20.504	15.763	18.5846	21.8019	20.1324	20.7562	15.2508	19.3431	16.4894	15.4158	20.9657	22.2746	20.3154	15.6062	72.0391
ENSG00000162664	ZNF326	27.6718	24.8649	32.1897	19.1851	22.7732	20.6516	20.6498	16.0463	17.6554	23.9299	40.439	27.1209	22.1262	19.6592	22.0217	17.4558	29.2169	31.612	30.5476	24.1059	23.031	23.6228	17.9259	17.8385	19.1397	22.5479	22.026	35.9745	36.8401	35.0503	33.9989	20.1246	15.9221	21.2098	22.2239	40.4571	36.7142	34.7879	35.9042	20.5364	20.4392	26.5662	25.5949	36.8966	38.1028	36.281	40.3869	129.984
ENSG00000122482	ZNF644	164.975	183.002	208.167	160.372	79.0069	82.6062	90.595	62.3221	182.587	183.446	189.642	133.018	82.9442	70.1046	88.5064	64.449	207.666	214.505	216.36	170.428	92.6474	91.3889	59.2476	50.6148	50.006	46.6352	48.5868	43.2361	50.406	38.0058	35.3028	53.2175	55.8035	56.183	55.2679	48.4552	48.0476	38.7918	38.345	52.2164	57.3845	46.1347	54.1316	44.336	47.073	37.8823	25.9699	14.0946
ENSG00000097046	CDC7	25.0314	31.0811	46.727	41.5181	82.7367	59.1698	94.9423	57.6779	30.3424	29.2423	40.0824	38.0323	65.336	51.6768	78.9636	56.0545	14.0674	42.3704	36.4222	38.9613	76.3734	87.1433	57.2705	24.4807	25.1149	34.8934	33.5164	35.7151	39.614	46.3729	43.3217	25.1459	21.7881	33.9145	36.4301	42.4624	38.9809	46.5728	45.686	26.3271	25.3717	34.6328	36.9507	38.149	39.3372	47.1318	66.1869	0
ENSG00000122484	RPAP2	62.3144	57.6099	64.1608	40.4972	73.2329	58.4103	58.9993	38.8505	46.312	48.0512	49.5681	39.7352	67.3053	47.4547	62.6571	43.1491	96.701	75.014	71.552	49.3002	70.5205	59.0571	39.3117	12.3854	11.8864	15.213	12.8883	24.5264	23.231	24.1855	22.6224	11.7822	10.9322	15.1398	12.4937	26.0931	27.6475	24.514	22.9734	11.4465	12.6697	12.7233	12.4738	27.1777	22.6038	23.4225	20.5575	0
ENSG00000067208	EVI5	72.5594	72.0202	87.8796	69.3813	51.3922	39.1331	37.1851	36.8204	88.9865	67.7215	68.3255	58.5306	47.8435	30.6982	38.0661	28.4784	61.6801	70.8875	79.1889	69.8692	48.8219	43.871	30.6124	10.21	10.9598	10.5042	10.4675	12.6337	10.662	10.5734	10.2681	9.56808	9.21805	13.0929	12.6883	11.6591	10.5281	10.0473	10.639	11.6149	9.73602	11.8581	11.503	12.349	12.7284	11.52	20.9216	122.936
ENSG00000122406	RPL5	425.164	476.263	512.959	505.577	308.998	243.696	281.916	354.494	535.96	515.736	495.11	485.527	300.789	252.447	317.795	336.837	429.301	390.545	422.791	401.203	297.928	317.602	309.979	1541.16	1703.05	1525.71	1576.19	1349.32	1391.56	1346.77	1384.92	1692.13	1701.61	1543.59	1583.35	1385.71	1476.47	1400.28	1458.06	1619.62	1637.23	1548.12	1586.47	1361.74	1458.47	1296.05	1220.22	422.838
ENSG00000154511	DIPK1A	20.7539	20.6579	19.1827	18.2918	9.79069	8.60783	15.1768	7.17497	24.8417	17.9953	23.1793	14.6957	10.0205	8.18033	11.6925	10.5127	18.3958	12.5269	21.5596	15.6172	8.80317	11.376	10.314	15.576	18.916	15.0319	14.4567	11.1147	10.3152	12.5299	11.8002	22.0619	15.0079	15.0339	14.3619	11.4959	10.0807	13.1446	14.4772	14.8132	14.056	14.0211	14.3567	11.9732	10.2595	12.3088	18.9799	41.5008
ENSG00000143033	MTF2	18.4831	25.3044	27.1618	32.4573	26.1444	25.281	23.5997	28.6443	33.625	34.459	27.7438	32.1666	24.0376	26.0803	24.119	27.1839	24.0031	24.8327	30.6064	28.9489	26.9805	24.3849	29.6568	40.8689	35.0522	43.3451	39.1763	54.7953	54.09	51.8678	48.6676	39.9329	41.786	43.7607	41.0617	55.2175	53.8932	49.1413	49.5243	39.0529	40.2659	42.2159	40.0986	55.5077	53.0806	48.9482	53.7602	0
ENSG00000117500	TMED5	67.1729	87.655	77.1132	64.787	37.2261	41.7371	41.6489	31.314	72.8394	72.9861	63.7609	57.0169	36.7804	32.7653	42.1559	34.2054	77.6166	99.0362	76.9566	59.3126	41.3987	43.9254	38.2243	86.6688	89.8511	71.1451	68.2261	53.7579	57.0806	53.4912	49.2869	97.9739	90.4664	71.0405	67.4891	57.456	58.8441	52.654	48.9653	82.1458	90.4612	66.212	63.5164	55.2822	58.5121	53.1308	52.3768	0
ENSG00000117505	DR1	1214.5	986.464	890.655	701.64	397.294	299.321	300.664	225.122	1246.25	952.6	883.096	661.308	395.549	274.173	272.231	200.839	1341.03	1355.56	981.931	774.383	400.758	300.293	217.12	170.93	158.166	169.094	167.207	87.917	94.9176	99.0316	99.0954	168.311	171.105	170.525	166.894	94.1122	90.8759	99.0002	100.819	167.221	167.898	163.545	169.456	93.8571	88.6322	95.1957	83.4193	24.274
ENSG00000137942	FNBP1L	32.0022	38.4589	53.6677	42.2413	35.8992	34.7568	38.039	32.0093	29.5439	41.0158	39.7258	40.1137	42.9781	29.8626	32.4558	28.9491	36.2014	53.7183	65.0312	49.6811	38.0678	40.6596	28.2398	20.565	20.8651	27.5284	23.0489	28.9352	30.1222	29.0559	27.9032	23.3667	22.2452	25.48	27.0501	30.1504	26.6036	30.3686	29.4761	22.6238	23.792	26.8461	28.5662	28.1296	27.8707	28.2743	37.9113	0
ENSG00000137936	BCAR3	60.3605	68.6923	45.6886	53.7694	34.0343	40.1096	37.5344	46.2758	45.9571	73.4168	33.7348	60.9904	35.6799	46.5751	44.4629	49.9352	36.9884	51.5814	40.0057	47.6677	38.0202	35.9786	48.8348	78.4602	86.2724	76.6387	66.8623	39.8276	39.3539	40.004	41.0073	72.4722	83.7243	71.4993	73.5219	35.8867	39.9054	40.4915	42.6676	78.5098	85.3353	70.9451	74.8429	38.8253	41.2574	42.5907	42.2072	166.003
ENSG00000067334	DNTTIP2	24.1865	29.3858	51.427	40.242	21.9484	16.9625	27.2872	37.8772	50.748	33.2147	27.5299	43.2673	27.2233	24.453	32.718	40.5601	36.2998	43.8442	38.2433	39.3422	25.553	41.095	32.5565	50.4988	50.0699	64.8969	62.9072	108.961	100.725	121.719	112.851	47.2078	42.0907	69.5936	65.9712	110.738	103.134	121.248	120.83	51.6778	48.4544	65.525	64.6638	103.401	94.8592	118.021	137.811	79.8694
ENSG00000023909	GCLM	33.9561	40.9705	50.9898	42.4115	31.1652	37.0715	40.562	45.4971	29.9875	41.5901	51.4937	46.9885	33.0734	33.2051	46.6127	42.3645	28.5283	38.9071	50.1686	51.5856	31.8342	44.252	38.2572	41.507	37.7362	58.9203	48.3822	40.0869	40.3075	53.8243	49.5803	37.0862	36.5675	58.3005	51.8039	45.9602	41.6353	51.4831	48.5368	43.5305	36.5262	53.8195	51.0426	43.4092	40.9831	54.7083	52.1583	0
ENSG00000137962	ARHGAP29	468.256	594.873	656.801	563.218	671.864	599.04	662.345	515.513	537.291	558.906	631.333	555.221	606.095	536.515	615.298	489.232	576.468	682.274	740.898	588.61	669.85	688.274	503.177	360.308	390.239	408.126	368.646	333.032	348.031	317.159	307.065	366.038	412.298	417.103	388.199	345.646	340.807	333.186	328.261	355.146	380.382	408.24	370.096	325.557	332.748	334.225	323.241	508.972
ENSG00000117528	ABCD3	34.9067	49.1018	55.5259	50.7066	117.703	100.039	132.904	107.041	41.5211	41.0636	43.5058	54.1156	113.006	85.6736	118.131	95.1633	38.0705	43.2547	55.2207	54.5241	112.728	116.046	100.174	39.8827	35.2758	47.2389	46.7115	57.611	51.0995	61.6918	61.3805	34.5558	31.5776	49.019	51.4536	61.047	54.4599	59.4152	63.0512	38.1103	36.6229	47.9923	47.1298	58.1127	53.6841	63.6948	68.1286	26.6231
ENSG00000117525	F3	87.7683	74.8458	115.806	133.36	32.6356	23.8705	50.4599	53.8401	97.0601	83.7067	127.237	145.38	30.2353	24.8928	50.1781	53.1518	82.9287	67.1295	113.672	156.716	33.9279	47.3001	57.1058	264.879	221.944	296.745	323.503	38.7531	31.7692	55.4061	69.2364	280.084	215.52	282.715	329.428	41.2965	30.4212	55.3358	64.9703	226.978	185.694	264.695	308.433	42.6077	28.8034	55.4014	82.7155	43.0668
ENSG00000143036	SLC44A3	15.3674	12.558	12.9524	13.102	86.5741	56.9274	61.7164	40.4079	13.7517	12.6828	14.4068	8.83005	81.9596	49.6098	53.3241	35.3822	9.73896	16.506	9.63426	10.4477	81.8933	56.3356	44.1227	11.0221	13.1326	10.0213	10.8766	11.374	7.80144	9.15803	9.64877	13.0474	12.4939	9.06975	10.859	10.0268	9.51408	10.5761	10.2849	11.9515	10.2518	9.03354	9.67897	10.6707	9.29938	8.77148	9.97537	0
ENSG00000117519	CNN3	158.479	162.501	231.176	210.866	193.411	180.005	180.957	162.021	186.668	159.086	220.952	202.019	147.875	154.371	162.541	154.474	171.17	153.123	244.322	229.904	163.073	153.603	155.863	118.894	104.39	119.471	114.972	97.1792	94.3108	101.196	102.779	111.891	115.416	124.189	119.604	105.818	95.8268	106.064	106.334	125.205	112.641	123.136	128.445	101.898	99.3032	104.708	103.2	29.7553
ENSG00000172339	ALG14	12.6741	13.9394	9.89192	11.0602	5.59468	5.38893	6.48216	5.17265	16.4133	13.4007	8.70116	10.1546	4.98129	5.49753	7.18328	4.66794	8.06661	14.8849	11.5729	8.10787	5.56741	5.98736	6.06316	21.4061	21.5361	18.5032	20.4917	11.5222	10.0119	12.1968	11.572	26.6483	23.8831	19.5864	18.4486	10.1667	10.4088	11.1427	12.5208	20.5701	20.407	17.6854	18.24	11.2719	11.2745	11.3527	5.87357	54.0293
ENSG00000152078	TLCD4	67.7009	77.5144	103.619	78.6973	32.815	31.6103	41.5324	30.0626	67.9598	66.4293	94.8569	70.5773	35.2165	26.3002	42.051	30.2436	86.0767	99.2573	105.213	79.7183	33.69	46.4292	29.3602	35.1258	32.7516	37.7006	35.7667	16.7461	15.993	22.8535	19.1671	37.5606	36.377	39.9845	42.0348	17.9317	17.2685	22.5121	22.9921	31.983	35.5913	34.9636	36.3623	16.0812	16.9529	23.1596	20.5575	0
ENSG00000117569	PTBP2	15.3674	12.3069	14.5919	11.8259	29.6948	26.6915	29.9654	23.5272	17.5666	13.0178	12.0532	10.7222	23.5742	24.2331	30.3585	17.0635	10.6243	5.60026	15.685	12.6243	28.4081	32.0052	20.6279	8.44063	8.53138	8.54224	8.42172	29.7503	29.2988	25.3927	25.5888	8.97501	9.0276	8.64626	9.02969	27.0724	31.7037	25.9871	27.3893	8.18091	9.63931	8.90631	8.38452	30.4591	29.8458	24.6175	27.5961	0
ENSG00000162627	SNX7	7.65728	13.4057	15.4117	15.0163	7.96166	10.6332	10.7907	10.9293	10.9126	12.8264	12.6238	14.8849	9.73089	9.54372	12.6363	7.76683	11.2146	7.88458	13.6877	9.08734	11.8486	13.7165	11.5991	28.7446	31.4415	35.0745	34.1983	27.2309	24.9646	31.512	29.696	29.4159	25.7115	33.5263	33.4332	28.0051	26.3949	30.633	28.4699	30.4007	30.7878	33.5386	34.1853	26.0505	27.7061	28.5611	24.1496	0
ENSG00000156869	FRRS1	19.2752	20.6579	26.8885	22.9711	34.2495	31.8634	50.9257	50.6419	17.8328	19.2875	30.3114	25.2918	35.0428	34.8324	50.3354	43.3452	14.8544	11.2005	26.2592	25.5752	34.5465	46.1027	41.7501	10.587	11.7267	11.8324	13.8089	17.1536	16.7731	22.7702	22.0031	9.72623	11.9225	13.3047	13.7002	19.1909	17.7159	22.2477	21.1475	11.5812	10.5742	12.5197	12.5915	17.2084	18.0501	22.3709	21.1643	28.9722
ENSG00000162688	AGL	20.2786	20.9405	22.5711	17.7813	55.5523	50.2726	53.2935	44.774	17.3005	19.4789	22.8227	17.597	45.8163	41.2975	48.7624	50.8767	20.0682	26.6749	24.7906	17.957	53.4852	58.1318	45.1442	12.4434	11.5669	11.8927	10.8766	31.9732	32.0726	31.0124	29.4353	11.7426	11.3892	12.2812	12.6493	33.5316	28.5422	29.5754	31.7492	11.2445	9.92945	12.138	11.297	33.2144	29.8184	31.0468	34.8774	29.7553
ENSG00000117620	SLC35A3	23.6056	27.6904	38.8572	39.1785	18.7207	17.071	23.5221	20.8297	31.9393	26.3707	34.1627	34.5003	20.9677	19.4833	20.5536	20.3977	30.9876	45.76	47.5838	40.4849	19.8904	23.2963	19.0133	28.7446	26.8723	24.6005	24.515	16.8572	17.2499	16.9424	17.0809	28.3484	26.3591	24.2095	22.4575	16.8124	16.5825	17.7528	17.1043	26.63	26.0809	25.6756	22.5941	16.8577	17.5564	16.8021	21.1157	0
ENSG00000156876	SASS6	16.6876	12.1813	15.0292	13.3998	17.2861	16.1668	19.2136	14.1831	13.4855	13.4486	11.4827	11.6052	17.2607	13.326	19.8196	15.6513	12.2967	9.50571	24.3206	20.4057	16.3216	18.833	13.1478	7.45444	8.46748	9.47796	7.43293	12.856	11.7455	12.8629	11.2134	8.18426	7.23732	8.15219	8.56263	14.6905	12.2281	12.8802	12.6326	7.50759	8.09186	7.76121	9.44362	11.6476	12.0974	12.8585	11.1404	0
ENSG00000122435	TRMT13	8.50223	10.4232	13.0617	8.3802	6.99335	9.54818	9.74265	8.06489	8.6946	9.23693	12.8378	10.7853	7.99323	8.18033	10.0671	6.43313	12.1983	14.5165	14.6864	10.611	10.8493	11.2127	9.02884	10.6741	10.5444	10.625	10.2629	17.3018	14.476	14.7777	15.7444	11.9799	12.1892	10.1991	9.57458	17.955	15.986	16.8085	15.297	10.2682	11.2512	10.6621	9.79665	17.3336	15.499	15.6787	4.5144	0
ENSG00000137992	DBT	39.237	31.9288	37.9281	26.5019	30.1611	27.5595	23.1728	28.533	30.6085	28.0937	36.5163	33.3019	29.4823	25.2887	23.8569	26.5171	29.3153	50.6971	37.8908	37.6009	32.31	26.5077	28.5364	15.663	16.9669	16.4506	16.9457	23.1556	22.4508	21.6879	21.0578	17.871	15.9983	17.2925	16.3858	24.0411	23.1738	22.3232	21.1102	16.2272	17.2798	16.0059	17.1515	23.2952	22.9056	21.367	13.616	0
ENSG00000137996	RTCA	8.55503	16.8905	20.7676	15.8671	21.769	18.6262	20.3004	19.0776	18.72	20.6275	21.6102	16.2725	20.6781	17.9879	18.2466	19.6524	13.3788	13.2638	16.3312	17.957	20.7945	21.8266	18.9474	39.1866	41.6983	41.5944	36.4486	43.7177	44.4249	45.0825	41.0073	39.0631	40.7194	42.5961	41.3342	44.2346	47.123	46.2328	43.208	40.0966	38.8796	41.8851	43.0111	44.0855	45.7288	46.7972	34.5376	21.1419
ENSG00000162694	EXTL2	58.9347	66.9342	62.6306	52.8335	41.3146	51.0321	53.4875	38.6002	59.0878	61.4998	63.9036	43.3934	46.1638	47.4547	46.4029	37.9319	57.8435	67.2032	57.1006	48.756	40.2091	43.9799	35.0279	35.1258	35.148	30.3053	33.8232	27.6755	30.9024	28.598	27.5446	37.9955	35.3105	29.9619	34.9122	27.9119	29.2282	31.2374	28.8985	31.68	34.6564	29.6962	30.655	24.7731	28.3919	30.4253	22.2079	36.8026
ENSG00000162695	SLC30A7	54.3403	65.961	64.8166	64.2766	59.318	57.7593	61.794	51.3928	53.4097	60.399	61.8353	52.1604	54.0991	53.436	56.7846	55.8192	69.4516	86.5093	68.8497	64.6997	52.3908	58.5128	55.3593	28.0484	31.1539	24.9325	21.8555	24.3041	24.0978	20.7721	20.4384	33.3697	28.5303	22.4097	23.1191	21.9657	22.6369	18.7726	20.7749	28.044	28.3376	21.4769	20.7112	22.8944	23.0976	20.3632	20.3148	57.1614
ENSG00000117543	DPH5	9.39998	16.5452	13.0617	12.3789	12.6956	9.54818	8.69464	11.847	19.6959	16.2723	17.0457	13.6235	11.7582	8.13635	12.0595	9.41434	11.5097	17.8324	15.3913	12.7332	10.9921	13.1722	8.60046	35.2998	33.9019	33.2634	31.8116	34.6778	35.9733	35.0087	33.5425	36.2954	40.529	32.0441	33.1607	36.5862	38.9809	37.432	35.5315	32.892	33.4958	30.3832	32.4202	34.1663	36.402	36.3288	35.824	0
ENSG00000198890	PRMT6	39.2898	42.2577	35.3049	24.0771	15.3854	13.7436	15.9531	11.263	24.1319	28.8116	27.3872	21.6967	17.7241	14.6015	16.9882	9.53202	36.4965	47.7496	31.3701	22.2014	15.5126	17.5266	13.8398	22.4793	26.2012	19.62	18.4118	12.1891	10.7487	14.5696	13.1367	24.197	24.5307	20.0805	20.8617	10.9829	10.2	10.1984	10.9743	23.3981	27.0481	18.7541	19.2991	10.9212	9.84802	11.1854	7.62108	46.982
ENSG00000085491	SLC25A24	22.9719	27.3451	32.0804	32.2872	17.8958	17.9752	19.9123	23.7775	26.4387	25.8443	37.0869	34.248	22.4737	17.3282	20.0293	18.9856	29.7087	38.6123	42.0618	37.1656	19.5097	20.5203	15.2568	28.8026	28.9811	38.093	35.1871	25.9342	24.3578	25.0597	25.1976	28.3484	31.768	39.8787	36.7415	24.3908	21.5633	26.2892	25.7496	29.3907	31.8516	37.5846	36.3035	25.1989	25.155	25.7169	22.038	0
ENSG00000162636	EEIG2	26.9853	33.4357	46.891	44.028	39.2704	32.3698	44.0554	28.8945	29.2777	31.8746	36.3737	39.6091	36.5488	28.8511	35.6018	29.969	30.7909	28.2224	42.2967	52.5651	31.8817	42.6735	30.9089	13.5456	9.9373	14.9112	15.275	13.1524	10.5753	14.4031	15.0599	12.3752	10.2465	14.7163	14.1283	12.7317	12.4667	14.7688	15.502	11.2109	10.2841	14.8608	16.5925	13.401	12.2072	14.6032	12.5238	43.8499
ENSG00000134186	PRPF38B	8.23818	13.6568	12.9524	14.7611	33.8191	37.0354	31.6733	38.0718	12.9532	14.9801	11.1261	18.5431	40.7771	40.11	36.8602	42.0115	13.0837	14.4428	16.155	11.6993	46.6806	41.8571	36.2142	46.409	51.5078	47.1182	45.4841	131.635	131.411	113.31	108.614	49.3428	48.7186	41.1138	44.7592	124.333	129.916	114.109	110.246	48.6815	50.4855	48.1449	39.0689	130.278	124.54	116.491	127.884	62.6427
ENSG00000116266	STXBP3	3.43258	8.94759	7.15934	6.21071	14.2019	11.7182	11.6058	10.0394	6.29915	6.84394	4.4219	6.87483	19.4618	12.1386	15.7822	8.78672	6.19752	5.9687	6.75573	6.69307	13.3237	16.2203	10.0174	16.9973	15.5929	16.7223	17.6958	34.4184	32.7661	26.1836	25.98	14.5498	15.465	16.022	17.3199	35.8634	35.223	29.4621	28.9171	18.3818	16.0548	17.4309	17.4751	33.8156	37.1975	29.3259	29.6349	0
ENSG00000121957	GPSM2	75.3054	61.9738	109.904	107.496	83.4898	65.1736	101.502	88.0741	73.4605	49.5827	103.701	95.9322	85.0294	63.2876	92.8583	89.5539	93.2579	80.688	144.749	121.945	80.4181	100.315	85.8069	37.2722	36.1386	52.3099	53.3944	45.9406	46.2886	54.6568	53.2638	38.0746	34.282	53.8891	56.0853	49.318	43.5441	54.5804	55.7288	39.2212	34.205	56.1097	57.103	45.6385	46.0306	54.039	43.6149	27.4062
ENSG00000121940	CLCC1	21.5988	22.0393	25.0304	19.2277	16.7482	13.7798	19.33	13.4322	23.7771	19.3832	22.3948	14.6957	15.0018	11.6108	15.3628	11.3757	25.5771	20.4115	23.7919	20.188	15.8457	17.2	14.6966	15.46	20.2261	13.8547	14.4567	11.7445	14.4327	14.2782	12.5825	16.9616	18.9313	14.8574	14.7511	12.9649	14.1966	12.427	13.0425	15.6212	18.2792	13.9193	13.1505	12.4491	15.2247	11.6395	14.4898	25.8401
ENSG00000085433	WDR47	12.8854	11.4592	10.9303	14.8461	13.4488	17.3603	18.5925	13.8494	11.7998	9.61981	11.1974	12.9297	13.322	11.6988	17.0931	15.6121	9.64059	12.4532	15.2151	9.74033	14.8464	19.0507	13.2137	6.35223	5.01658	6.70098	6.13728	15.2641	16.6864	16.2763	16.592	4.66543	5.78985	6.35235	7.08363	16.1362	15.7176	16.4686	18.0359	5.7906	6.31874	6.3362	6.73704	15.2045	16.2396	16.8977	8.64047	15.6607
ENSG00000197780	TAF13	22.7078	25.8381	20.7676	19.4829	6.41954	6.72713	6.67624	8.03708	32.4717	29.7209	21.111	24.1565	11.6423	8.48819	9.70005	11.611	24.1015	12.8953	19.6797	21.7117	11.0872	8.49116	8.33685	58.3593	67.4522	60.3692	54.9287	27.305	26.5249	28.598	30.6414	67.2138	67.6118	61.4061	56.708	30.4302	29.5563	28.4422	30.1841	59.017	64.348	56.4914	56.2204	28.8309	28.3645	29.1586	30.9212	0
ENSG00000215717	TMEM167B	24.3977	31.3322	28.5281	27.3526	19.0793	18.2283	20.1063	16.9085	32.3829	25.94	25.1763	28.0039	18.5929	16.8005	17.1455	15.2591	35.7095	36.6228	25.6718	26.7723	15.9885	17.3633	16.6078	30.1658	36.7776	30.5166	26.2198	22.8221	21.9741	21.3132	20.3732	36.335	34.0535	26.6446	29.074	21.8958	22.5475	20.8879	22.489	34.003	31.2713	24.1234	26.7716	24.1468	22.6587	19.933	23.2759	57.1614
ENSG00000031698	SARS1	43.6729	69.6028	44.377	66.6588	70.6149	92.6969	79.0668	107.708	47.3767	74.6612	53.1341	73.9832	72.5183	124.728	97.8919	112.501	36.2998	59.8344	41.2393	68.3999	67.5703	81.0471	102.547	89.0472	118.545	104.741	100.856	142.935	180.647	151.232	158.292	76.2283	106.922	100.332	104.62	146.205	203.047	162.079	164.336	84.4688	123.699	105.756	105.498	146.76	222.774	156.907	138.053	0
ENSG00000143126	CELSR2	40.8212	32.6508	30.1676	47.6012	55.0861	62.1355	57.602	76.6721	26.971	24.0256	30.0974	40.5552	65.1043	63.5955	67.2712	76.0992	42.7924	36.2543	47.6426	45.2191	63.5732	63.847	78.0303	21.6092	18.9799	17.5373	21.4123	23.526	19.6336	23.3114	23.4374	17.6337	12.2273	18.4924	21.4066	19.4241	18.879	24.0985	24.2591	16.2272	15.3133	18.7287	15.7394	20.8404	17.8855	22.4187	26.5039	34.4535
ENSG00000134222	PSRC1	17.9022	11.5534	18.6362	23.4816	27.1127	26.9085	31.9838	30.3963	13.9291	13.9272	18.4008	21.4444	31.0462	26.4761	39.0624	36.559	17.6088	3.75807	24.8493	17.8482	31.6438	39.4621	38.4879	18.2155	22.5586	23.4233	25.4015	43.2361	41.261	49.4118	49.2869	19.6897	20.1121	24.2801	25.649	41.8328	39.5476	48.9902	47.4002	19.0551	18.3759	25.1412	26.1244	45.8139	41.2026	49.4501	33.5425	0
ENSG00000134243	SORT1	89.7222	76.8865	84.6551	82.9087	75.2771	76.3854	78.7175	74.2248	70.7101	67.913	96.212	69.379	66.2048	69.181	75.7653	78.1782	93.4547	72.7297	114.671	90.4381	67.5227	83.1154	74.076	25.5539	24.5717	24.5401	24.6514	20.5251	22.1908	24.4353	20.1125	24.1574	23.5784	26.7152	24.2089	20.1003	21.1159	23.0409	20.8494	22.8931	20.955	22.9274	19.8287	19.7383	20.903	21.4627	24.0283	36.8026
ENSG00000143106	PSMA5	44.0954	46.4333	39.513	52.1529	45.5464	43.4008	61.4447	76.6164	57.0472	53.9379	60.6228	62.1257	52.8827	53.3481	68.6344	85.0821	30.8892	39.2018	34.5423	45.6	44.0158	59.6559	68.8367	180.357	175.836	213.526	210.645	190.728	189.402	228.909	222.019	181.438	174.914	220.674	214.766	193.261	186.375	222.061	220.437	172.573	167.866	203.98	225.529	182.78	172.711	211.615	208.124	137.031
ENSG00000162650	ATXN7L2	15.2089	9.19875	13.7722	14.3357	13.6639	12.8756	11.2176	11.9027	6.65403	10.3377	7.63134	10.1546	11.3527	12.1386	10.0671	12.7094	9.93571	7.29508	12.3953	13.0052	8.47008	9.74306	14.433	8.96273	9.23434	11.1381	9.61508	12.5966	13.4792	10.9896	11.4416	8.81686	10.4751	9.81086	8.95185	12.8716	11.572	11.8604	11.9246	9.05624	9.15573	10.9675	11.2382	12.349	13.7708	11.7112	12.8879	0
ENSG00000174151	CYB561D1	31.3156	41.3787	23.6641	31.8618	10.8307	12.2607	8.57819	9.53882	36.1092	36.182	33.2356	31.1575	12.6849	11.7427	8.3368	11.0226	37.8737	48.1917	26.4942	32.5947	11.2776	8.60002	11.3025	14.1837	14.9858	9.77981	10.5016	5.85372	5.15762	4.57902	4.6288	14.4707	15.3126	10.2343	9.4189	5.3865	5.24915	2.94621	4.50898	15.3182	17.6345	10.5603	10.2379	5.63593	6.19959	4.6845	4.36877	98.6622
ENSG00000065135	GNAI3	75.8335	91.4538	119.851	102.094	142.019	117.038	157.357	138.772	84.9054	82.4623	115.897	92.9678	140.635	115.052	147.231	139.097	95.914	82.2354	114.025	117.591	141.184	157.794	142.122	96.5307	93.3979	117.569	114.631	145.417	140.513	146.445	145.123	90.62	89.0571	119.989	117.347	137.461	140.146	149.275	144.66	91.7407	89.9131	110.896	121.737	141.499	132.194	140.487	162.397	117.455
ENSG00000116337	AMPD2	36.2797	25.8695	23.0083	29.9475	55.1578	55.5169	49.179	57.3163	38.8595	32.066	21.6816	27.5624	54.6204	57.6142	53.4814	62.2523	17.0186	28.075	19.9147	31.0711	55.5789	50.8381	60.9611	38.9545	33.2309	36.4328	33.1413	69.1332	69.5629	64.8555	68.0955	33.0534	30.8538	36.6319	35.029	68.0891	66.5091	61.4927	61.8215	38.8173	31.5292	37.3047	34.7149	70.612	68.1681	62.3564	57.0853	43.0668
ENSG00000168765	GSTM4	11.3011	7.5662	11.5315	16.2074	28.2244	26.5468	25.6181	24.8343	5.50066	10.912	10.8408	14.6327	26.4124	30.3904	24.5909	27.8508	9.64059	10.1689	11.2204	17.032	28.4081	23.0241	23.7254	11.1091	10.2249	11.4098	11.9336	14.1156	12.6123	13.3208	13.4952	10.4379	11.4654	11.6107	12.0266	12.312	12.8246	13.0313	14.03	11.5475	10.1551	11.3492	12.1796	12.4241	12.6186	12.2849	12.3297	0
ENSG00000168710	AHCYL1	70.0245	87.0898	81.376	80.8243	168.45	163.947	172.068	148.728	71.7748	68.5351	90.6489	83.6332	151.813	158.725	158.452	143.176	90.11	82.7512	92.9941	86.0849	157.267	179.947	163.574	91.8028	97.9352	109.389	105.186	125.596	137.392	129.878	133.192	74.7259	89.1713	110.672	110.769	132.424	137.402	135.979	135.307	94.939	95.3292	115.553	112.205	136.84	138.448	140.392	155.504	121.37
ENSG00000143093	STRIP1	21.1235	17.3929	15.0292	15.1439	29.121	27.7765	24.9194	29.4507	22.0914	16.033	15.9046	16.651	27.9763	31.314	24.3812	26.164	21.9373	22.8432	20.3259	16.9776	26.7902	25.1469	27.6137	11.1091	11.0876	10.5948	9.64917	26.1565	23.0143	23.4362	22.6224	9.64715	9.82751	9.66969	11.2482	24.5074	21.8019	20.7368	20.514	12.5575	10.542	10.942	11.6795	24.1218	25.0452	23.7332	11.8442	0
ENSG00000197106	SLC6A17	30.1539	30.0764	34.4304	32.4573	53.0777	57.0359	53.2158	56.6489	18.3651	29.5295	32.5937	35.7617	56.5897	49.5658	52.0657	48.5623	26.4624	63.3714	39.1832	37.0568	54.6272	56.0634	56.941	19.8398	18.3728	18.0504	15.6501	15.5605	16.5564	16.9007	17.6677	17.7919	15.9221	18.2454	16.9307	15.1335	15.5088	16.2419	17.6074	16.2608	14.9264	16.7439	18.2106	15.7556	16.8157	15.9655	13.1791	0
ENSG00000162775	RBM15	83.702	72.083	84.6005	67.2968	42.3905	41.0499	42.3087	44.5794	53.7645	59.0589	72.7474	55.9447	40.4295	37.2073	38.8526	35.9706	107.227	67.7927	77.779	57.2448	48.6791	43.6533	41.6842	13.6906	12.1101	18.1711	17.2185	59.0189	56.8205	54.4903	53.6224	11.9799	11.8083	17.3984	19.5773	56.1735	59.3512	55.7513	50.7354	14.5775	13.5402	19.3903	19.6227	60.9182	58.7864	54.4692	60.5803	57.9445
ENSG00000134248	LAMTOR5	51.119	51.3309	42.3002	37.009	20.1552	19.9282	15.8367	20.1622	66.2741	71.0238	48.9262	43.2673	22.242	19.6592	18.1941	19.6132	36.2014	42.3704	37.5384	25.1943	19.8428	19.9216	18.7167	131.221	148.357	116.271	122.132	85.4347	81.3951	83.9209	90.392	150.954	160.135	121.718	120.5	85.741	84.7021	91.2192	87.3848	131.4	136.272	115.248	124.209	84.2885	84.8192	79.2063	52.8622	58.7275
ENSG00000121931	LRIF1	21.8629	32.7764	31.9165	29.5647	54.7992	56.5657	57.2526	29.701	35.843	33.2625	26.4601	21.1291	44.5999	44.9478	45.7737	28.4391	31.5778	39.7177	29.6665	34.1728	57.5775	57.0432	30.6124	32.7473	34.7646	33.6558	33.9255	61.6864	78.2745	54.6152	54.1113	37.3234	40.3004	34.1263	32.1488	65.1044	78.1109	48.0836	54.7413	31.7137	38.9119	31.0194	34.9502	62.8219	80.2929	52.3899	63.954	0
ENSG00000156171	DRAM2	60.0965	52.7437	51.8096	46.793	88.1521	69.6221	73.3998	50.0023	63.7012	49.8698	57.0568	45.4748	82.2492	59.9891	63.6009	43.1883	59.6142	66.0978	55.8082	39.1245	80.7512	64.0647	42.3762	29.3247	32.3042	26.5926	25.2651	28.5647	29.9922	26.142	27.2186	33.1324	32.6822	26.3623	27.595	29.8939	29.5861	25.6849	26.2527	29.1214	32.6253	24.7086	24.271	27.1777	29.7361	25.7886	23.1302	25.0571
ENSG00000134255	CEPT1	21.4404	15.6033	16.0675	11.5281	26.7182	21.5919	31.4404	20.9965	18.4538	15.698	11.9819	13.1189	22.4737	23.1776	22.9655	23.1436	19.8714	11.0531	14.0989	13.4406	25.553	28.1406	19.0792	19.8108	23.8048	18.2617	21.1736	31.5657	31.7692	28.9727	28.5225	21.7852	20.5311	18.8453	18.8378	29.7773	32.0019	30.3308	30.7803	16.4292	19.7944	16.4639	18.4165	29.2818	31.0528	27.3422	18.9314	24.274
ENSG00000162777	DENND2D	109.631	83.1027	80.3377	88.4813	72.0494	72.7325	54.8073	49.9745	76.7431	79.83	98.4942	82.3718	67.7108	76.5257	55.0543	54.3678	70.2386	98.7415	81.01	87.1188	61.6698	48.2254	52.5584	26.7142	27.2557	24.3288	27.1063	24.6746	27.6951	22.7286	24.2849	29.1391	28.3779	24.3154	25.7268	29.4042	29.1984	24.5895	24.0914	28.9194	28.3054	26.0828	25.5654	25.5496	30.367	23.8766	21.7711	0
ENSG00000116455	WDR77	20.3842	25.2416	28.8013	31.8192	37.2261	41.0138	41.4936	51.365	26.7936	26.6579	35.5178	39.9244	43.2677	42.7488	41.2645	45.6203	28.3315	16.8745	22.9695	28.3503	37.7823	39.4077	48.0769	51.833	45.1492	56.6263	48.6891	49.2009	47.3288	48.9122	47.2659	51.3592	48.909	56.8889	53.244	50.2973	42.3511	52.7674	51.1825	49.9271	45.1339	53.9213	50.8955	48.7696	41.7512	51.649	46.4546	0
ENSG00000116459	ATP5PB	87.1874	97.1676	100.285	70.1044	129.467	111.178	155.145	136.463	89.2527	101.51	103.487	90.1927	111.963	103.969	132.497	128.741	52.7281	75.7509	97.165	74.8209	129.05	146.745	120.341	223.488	221.688	246.638	228.239	225.887	222.341	236.485	239.948	218.484	223.976	243.824	246.215	229.451	231.261	245.895	248.534	221.592	212.774	235.406	259.744	222.932	221.923	237.356	225.04	107.276
ENSG00000116473	RAP1A	33.0583	32.6822	41.5351	33.2656	22.8808	19.1325	22.707	19.7451	39.3918	42.0208	49.9247	36.5186	22.5316	20.099	25.0104	23.1828	35.0209	27.1171	44.8228	31.6152	21.651	22.0988	19.8371	76.8939	83.0452	86.66	77.6366	59.834	63.1917	64.5225	64.6728	86.6267	88.4095	88.086	84.0695	66.4335	63.0792	68.0272	66.2746	80.3278	85.1741	84.5845	85.0808	64.951	63.971	66.6107	53.9786	0
ENSG00000064703	DDX20	13.9943	13.2801	17.7071	14.8887	39.091	31.3933	46.1514	34.4844	12.687	12.1085	18.4721	11.6683	28.9031	26.4321	39.744	26.2425	8.36173	11.9374	14.4514	16.8143	35.0699	37.1761	35.2916	11.9503	13.1326	17.1449	15.0022	29.1575	29.082	33.0522	33.2491	10.7147	12.113	16.5514	15.296	31.1997	30.7493	34.3724	31.0598	13.2309	13.3145	15.5224	13.2681	31.5612	30.1201	32.8154	24.9991	0
ENSG00000143079	CTTNBP2NL	48.0032	57.1704	53.7771	43.4749	32.815	34.3951	34.7009	29.3117	56.8698	51.4492	49.996	40.9967	26.6441	31.4899	32.351	25.4972	60.6964	65.2873	58.4517	52.5107	31.9769	38.3191	33.1497	11.7763	13.1006	9.90055	8.79677	13.5228	12.3089	11.8638	10.5289	10.7147	12.6843	8.71684	8.48479	12.2887	13.1825	12.7669	11.1793	12.0525	13.6691	10.3568	9.00233	13.401	13.085	10.6357	6.6017	0
ENSG00000007341	ST7L	17.4269	11.3964	14.7012	11.6132	12.8032	10.8864	14.9439	7.50869	15.6148	13.9272	16.9744	8.26241	14.3646	11.8307	8.86113	9.41434	17.4121	8.84252	15.92	9.68591	14.323	10.0152	7.34829	8.49864	8.21185	8.21021	8.11485	12.9301	11.2254	12.1136	10.9201	8.30288	10.1703	6.1759	7.43392	13.5479	13.779	12.3514	11.9059	6.86793	9.18797	7.65942	7.32542	12.875	14.1274	12.3805	12.3782	66.5578
ENSG00000116489	CAPZA1	385.927	484.991	571.764	450.617	309.501	274.257	337.693	288.667	428.076	454.428	542.467	423.716	272.001	263.266	314.858	273.604	377.065	509.771	533.468	455.891	304.59	333.931	264.505	200.661	200.503	214.19	211.532	190.357	193.389	193.359	184.272	200.851	194.227	215.168	210.252	201.866	208.326	201.589	199.103	198.8	201.458	207.746	217.321	197.483	195.561	197.036	193.124	176.966
ENSG00000155363	MOV10	29.9954	25.9323	24.1013	26.0339	89.6225	107.055	84.4234	107.207	37.1738	21.0583	38.0854	25.4179	103.97	120.55	97.6297	99.7528	27.5445	36.2543	22.2058	26.8811	105.876	91.5521	114.212	25.3799	23.2616	19.3785	20.8327	98.4018	99.1217	80.3826	82.9272	22.4178	21.9405	21.9509	19.1492	96.8171	98.004	77.8101	77.3048	24.7111	24.5657	24.3269	21.4761	100.069	100.675	81.2378	86.6231	1.56607
ENSG00000155366	RHOC	102.396	81.6271	81.54	78.1018	48.7741	44.739	41.1831	56.0649	89.3414	94.1401	92.0753	89.625	46.5113	47.7626	49.9159	51.975	94.2417	78.5511	66.4411	68.2911	40.1139	40.3875	47.5167	111.411	107.553	107.095	120.018	89.5101	88.7631	89.2076	94.6622	121.301	121.435	107.637	105.71	83.5491	87.7741	87.4797	94.7259	116.687	119.153	103.008	111.47	87.2442	91.2931	86.7588	91.089	0
ENSG00000155380	SLC16A1	60.0437	77.7655	75.6923	79.5906	100.095	107.996	120.483	135.156	68.0485	68.3916	77.2406	80.4165	99.3362	105.553	123.794	133.095	50.3671	79.1406	85.4747	80.0448	113.585	135.859	121.131	104.594	110.908	97.0133	97.5146	119.631	117.802	114.85	113.666	99.8322	92.4853	99.8025	107.578	121.791	119.15	123.93	118.053	87.0947	88.0111	94.9158	90.2881	116.676	125.528	119.861	155.577	248.222
ENSG00000198799	LRIG2	36.5437	29.6997	41.8084	30.6707	33.4605	32.3698	28.4128	26.6698	35.9317	34.2676	30.3827	27.4362	30.2932	23.3535	28.6807	23.5358	42.7924	35.7385	50.5799	29.9284	25.8385	24.8203	21.979	11.9503	11.5349	8.11966	7.80799	12.6337	14.3026	9.44942	9.61617	11.031	11.8083	7.3405	7.9399	12.4286	11.8404	10.1229	12.26	11.0089	13.379	7.63398	7.41368	12.9501	11.0825	10.8747	17.9848	0
ENSG00000081026	MAGI3	14.4696	16.6394	19.7838	17.9515	18.6489	18.156	22.3188	20.6072	17.3005	15.1715	27.8865	17.0925	19.8672	14.8214	23.6471	20.0447	10.5259	9.43202	21.2659	18.7733	18.1298	25.5823	20.0348	6.09118	6.26274	7.57633	7.60341	10.2625	10.8353	12.9045	11.6698	4.38866	4.76139	7.16404	7.90098	10.9362	11.5123	10.765	10.9557	6.66593	4.90025	8.70273	7.88439	9.94429	8.91534	11.1376	5.55805	44.6329
ENSG00000116793	PHTF1	10.2977	11.4278	17.2152	15.3991	8.42788	7.59514	9.93673	10.9293	9.93668	9.76339	10.2702	14.6327	9.67297	5.93734	10.3292	10.748	23.1177	18.7904	18.4461	15.3995	7.70872	9.19876	8.86408	12.8495	13.2604	13.9755	12.3769	6.55765	6.93462	9.69919	9.64877	15.6173	12.1511	12.9517	13.4667	7.57841	7.09828	10.274	8.62669	11.4129	11.9927	13.0541	11.9737	8.09069	7.95523	10.3011	6.89296	0
ENSG00000081019	RSBN1	10.8258	14.4417	18.5815	14.8036	16.6406	16.9625	16.6518	16.8528	12.5983	13.4964	9.2004	13.1189	14.7122	18.6037	18.4563	18.5149	7.378	10.8321	14.8039	12.6787	17.2257	15.6216	14.9602	5.77212	6.13493	6.88209	7.53522	14.1897	13.9559	12.072	11.0504	5.3771	6.66595	6.42293	7.23932	13.1515	14.2562	10.7272	11.347	6.46393	7.18918	6.08173	6.79588	14.0523	14.5937	12.3327	15.582	0
ENSG00000118655	DCLRE1B	44.0954	52.8065	58.3678	62.6175	32.3487	30.9593	41.9206	34.6234	38.3272	48.1947	69.6092	63.261	29.4823	28.1914	41.684	42.3645	47.9078	48.0444	57.2768	70.3045	33.2141	43.7621	39.5094	27.7874	30.9942	34.9236	34.3006	19.7841	20.4138	23.5195	22.5573	31.4323	29.254	38.8552	34.5619	18.9344	19.1773	24.4384	22.2654	31.276	28.4343	36.0833	37.7156	19.7633	17.5015	24.0439	25.4602	0
ENSG00000163349	HIPK1	42.828	42.5089	57.7666	51.7701	52.1453	53.4553	60.6684	57.511	46.1346	45.0839	49.5681	50.2682	54.91	44.596	59.0917	56.2507	57.0565	49.5918	76.4279	53.7078	59.9091	60.4723	54.3378	20.681	20.6415	28.2528	23.5603	19.0431	19.8503	23.1032	23.0136	20.3618	20.7216	25.0918	22.3018	20.6832	18.2229	21.3034	22.7499	22.0178	19.0529	25.1667	24.4181	20.0389	19.7509	21.869	16.6499	125.285
ENSG00000197323	TRIM33	109.895	97.7642	112.855	90.8635	273.458	246.878	233.668	162.076	113.917	92.5607	90.7202	72.0911	266.557	213.964	209.941	144.863	134.083	103.826	121.721	84.2348	301.497	254.517	171.416	33.0954	33.1989	34.4104	32.5617	51.7573	54.6534	44.4581	44.43	30.8393	31.0824	35.4673	36.8193	53.7018	53.6248	46.044	44.4563	34.3396	31.2391	30.3069	31.9494	49.3457	53.3549	49.4023	30.2416	56.3784
ENSG00000116752	BCAS2	21.7044	34.2206	37.0537	26.6295	30.9142	27.4149	28.4516	25.168	36.2866	39.3407	33.3782	23.715	34.6373	26.3882	29.6245	25.1049	29.9055	24.6854	33.3674	26.8267	33.69	31.4064	22.605	58.7364	64.0333	67.6437	61.3728	76.9876	81.265	68.0192	67.574	63.4182	63.3836	66.6644	65.9323	75.6675	88.4004	74.8639	75.4043	61.34	64.3158	65.2959	70.7536	72.7411	91.4577	71.3908	51.8185	0
ENSG00000213281	NRAS	270.593	310.214	387.206	295.519	169.203	139.57	181.733	121.029	303.779	282.085	408.669	275.75	145.732	135.811	165.635	124.191	343.913	322.236	389.894	335.742	143.753	167.156	128.513	131.831	132.668	148.901	134.679	86.9167	85.4258	82.2558	76.962	135.653	145.546	153.974	142.451	84.202	87.2372	87.7064	84.6831	137.224	140.237	143.544	147.891	88.3464	84.874	88.0256	79.4874	72.8221
ENSG00000009307	CSDE1	342.993	357.652	396.824	366.091	475.727	382.759	485.774	415.119	370.94	295.63	356.605	370.61	418.834	390.325	452.547	402.816	367.72	392.608	357.172	394.565	476.132	506.041	417.765	380.496	358.51	428.621	412.937	511.645	506.4	504.524	481.037	362.045	341.182	431.184	445.685	505.748	503.948	503.084	499.752	395.343	380.285	411.344	458.648	493.507	503.017	526.91	471.221	400.13
ENSG00000052723	SIKE1	105.195	127.809	165.047	119.875	67.3155	53.9255	61.3671	46.832	108.594	116.299	148.989	111.889	59.0804	49.126	60.4549	44.3651	140.084	162.26	190.277	135.059	68.9978	69.7255	48.6371	56.0969	59.3682	58.86	60.384	35.9374	36.5801	37.7144	39.6708	62.4297	62.279	61.6884	61.8067	37.4024	39.1897	39.5472	41.3448	53.2264	60.6728	58.0182	60.5157	36.7713	37.4719	38.0257	52.7894	117.455
ENSG00000173218	VANGL1	93.9998	93.7456	125.37	123.661	112.575	97.9773	125.801	111.796	99.1894	90.072	107.053	113.845	107.04	78.9006	113.569	109.599	92.9628	103.752	132.236	134.895	106.97	123.013	116.386	45.5968	43.9031	48.6878	49.9166	44.9403	44.5549	52.8668	50.4604	43.6099	45.3285	49.3719	48.9627	43.4185	40.3528	49.8589	47.8287	43.0255	39.5889	46.4909	47.4535	46.0894	35.6065	52.7245	51.3088	132.333
ENSG00000163399	ATP1A1	125.21	135.25	115.315	142.336	560.114	575.495	557.388	572.857	119.95	131.279	142.214	160.202	525.526	576.581	554.371	609.186	120.311	116.353	147.627	144.037	580.153	596.069	605.394	239.876	246.451	243.499	248.969	485.785	488.5	462.397	484.003	222.319	199.902	230.026	239.053	479.352	480.237	465.577	474.99	219.538	197.235	246.374	213.467	487.12	502.798	480.854	475.735	262.316
ENSG00000116815	CD58	9.08312	12.8092	8.47098	9.18844	21.6256	15.9136	22.0859	11.3187	13.9291	9.71553	5.06379	5.3611	14.2488	12.2705	16.9882	6.78617	9.54221	15.0323	9.81049	5.82243	19.6049	17.6899	9.75378	13.6906	14.3468	9.17612	9.68327	9.15108	9.92517	9.44942	9.09461	16.2499	15.8459	8.71684	10.353	9.14073	7.81407	8.12096	9.67009	13.5675	11.2512	9.56792	9.38478	10.4954	10.8081	8.19787	5.55805	0
ENSG00000143061	IGSF3	12.1988	18.2719	15.1385	22.5883	17.7524	16.7455	20.7274	32.3708	19.6959	8.18401	12.1246	24.0934	20.1568	19.3953	27.1601	32.0872	11.9032	15.6218	17.6824	19.263	21.889	32.6583	30.3488	17.2293	15.6888	18.2013	20.6281	14.9678	14.6494	20.897	20.308	14.3126	12.6082	17.8572	21.8736	15.5766	14.4352	19.5658	20.3277	14.7122	13.4757	20.0774	15.9453	14.0523	13.8805	19.6701	12.6209	28.9722
ENSG00000134247	PTGFRN	83.5964	87.498	83.3982	89.6724	68.2838	66.8734	81.0852	91.3557	87.0347	70.4974	80.1647	83.2548	72.6921	70.7203	85.5177	98.1445	87.9458	89.0884	104.273	74.7665	71.9956	92.5863	102.744	71.3538	72.0854	71.1753	68.5671	54.8694	47.1987	58.1951	61.3153	68.1231	58.4318	69.0289	67.9951	54.378	47.7195	62.1348	60.0701	62.754	60.6406	72.4719	58.6622	51.525	49.9533	67.0409	61.4298	22.708
ENSG00000116830	TTF2	26.6685	27.8788	31.5886	32.5424	34.3929	39.6394	43.3567	53.5342	17.3005	27.1843	21.8242	37.8431	37.1859	43.0567	46.2981	48.8761	22.4291	34.8543	26.318	39.3422	47.3468	48.4976	56.8751	15.9531	14.858	21.1594	19.6734	44.0141	40.5675	44.8327	41.4962	14.1149	11.8083	19.904	18.0205	47.8722	38.7721	44.5331	42.2391	17.1025	14.2494	19.7211	16.5925	41.3051	37.0604	42.0888	38.0812	33.6704
ENSG00000198162	MAN1A2	165.609	168.12	174.994	143.484	81.2663	72.3709	77.9412	66.0487	193.854	140.085	123.671	130.559	77.2679	68.9611	64.8068	71.6667	210.716	172.208	204.493	145.397	88.7455	77.0192	63.9268	57.3731	71.0948	47.9331	49.0642	36.4932	31.0324	25.476	27.0557	66.5812	64.0312	47.9956	52.8159	33.8347	34.9844	29.4621	29.3084	56.8961	64.6704	47.4833	41.4225	34.0911	35.2773	30.4492	26.8437	77.5203
ENSG00000196505	GDAP2	52.7032	62.4447	65.8004	53.0462	40.3463	39.4947	40.2127	33.5944	59.1765	55.5173	53.776	45.2856	39.7345	33.3371	41.7364	29.4983	79.6824	69.7822	69.3197	55.8844	40.5422	37.9925	29.8545	10.0359	10.5444	12.919	12.2405	10.5589	12.0922	11.3227	11.735	10.8333	10.856	13.9752	12.1823	12.1255	12.9439	11.1427	10.8998	10.4702	9.25245	12.0108	12.3856	11.0965	10.4241	11.52	10.3394	0
ENSG00000065183	WDR3	17.4269	16.9219	19.7292	18.2918	42.3905	41.0861	49.4119	62.3221	18.5426	16.1287	19.7559	22.3905	44.0786	41.1655	57.0992	64.2529	25.8722	19.1588	19.6797	21.8749	47.1564	59.8192	53.9424	26.076	27.1598	36.4026	32.323	93.1409	87.9829	91.7052	87.5886	24.9086	24.5688	37.4436	34.0559	98.5194	89.0864	95.7518	85.298	29.4244	26.9836	34.531	36.3035	95.9862	84.7369	93.5466	96.8897	50.1141
ENSG00000092621	PHGDH	12.0404	23.4835	19.3466	26.5444	42.1036	57.6146	51.3139	78.7856	16.7681	26.7536	29.0276	35.4464	41.4142	76.4377	62.5522	81.3948	13.182	16.9482	20.7372	24.9766	40.6849	58.0774	71.3081	48.3233	65.0877	72.5638	69.9309	102.44	148.097	129.753	138.701	33.0138	56.6796	65.641	68.5789	105.352	165.199	129.709	130.705	44.0355	70.0542	71.9375	77.3141	103.025	190.24	130.831	139.679	0
ENSG00000134250	NOTCH2	115.176	102.442	94.2191	90.4381	97.4048	109.008	86.9075	93.1356	99.8104	63.0791	83.8734	84.0116	102.406	96.7566	87.8248	89.3185	140.772	118.342	111.146	93.2677	96.0735	99.1724	87.9817	33.6465	36.4581	29.8526	32.0844	35.2705	33.5895	26.8497	27.512	32.4603	28.835	29.2561	29.3854	30.5468	31.3756	26.9314	27.5942	34.8783	28.9502	31.3247	24.4769	29.7828	30.7236	29.4454	27.7174	217.683
ENSG00000265808	SEC22B	39.0257	38.4903	49.5689	45.0489	34.6081	29.5126	33.7693	28.6999	41.0775	39.0057	35.0186	30.6529	29.714	30.9621	34.3434	28.6353	27.0527	32.5699	49.4049	38.2539	30.8825	35.652	27.9762	29.4117	34.4451	32.9314	31.6752	28.1942	27.4784	30.388	29.5331	30.088	31.8823	36.2084	33.4721	26.1164	28.4528	30.3686	31.0039	30.1987	30.4009	33.8949	37.392	27.328	28.4742	29.4215	29.9989	18.7928
ENSG00000265491	RNF115	64.4268	48.2542	56.7282	51.4723	33.7115	28.2829	29.3832	25.613	55.8938	45.4189	57.2707	46.2316	35.3324	25.2007	29.3623	27.4193	45.2517	56.4448	59.5679	51.9121	31.5011	28.3583	24.5163	33.9946	31.8249	38.5457	32.9708	30.4912	31.5958	27.9736	29.1419	37.2443	35.12	37.6553	35.5739	30.78	33.9405	29.2355	28.8426	39.3559	39.3954	38.6025	36.3623	29.4822	30.8334	28.3938	27.5233	0
ENSG00000186141	POLR3C	18.4303	19.7789	17.5978	20.3762	37.1186	25.0278	43.7061	30.146	22.6237	17.7081	22.0382	17.0925	31.5675	26.828	37.2272	27.3408	26.5608	20.7799	20.6197	25.9561	34.832	36.6317	26.8888	22.2473	26.4569	26.8039	28.0951	32.9365	36.4501	33.5933	33.9989	23.5644	22.8547	25.7623	31.4482	34.7208	34.7756	33.7303	33.3702	26.3607	24.7592	27.1006	30.7138	34.2414	37.0604	35.0381	35.023	0
ENSG00000131788	PIAS3	60.4133	49.4158	55.5805	62.6601	117.488	105.97	103.753	94.5539	46.4895	43.7917	52.8488	63.1979	111.036	97.4603	96.8432	91.3191	57.0565	51.1392	69.9071	76.8887	114.346	102.819	101.163	25.5539	25.9456	27.8604	29.7658	41.3836	39.7007	39.0049	37.6497	24.3156	25.483	24.3154	25.143	40.2006	39.13	36.3743	39.761	26.7984	24.3078	27.1006	28.4485	40.8042	38.0205	35.062	43.9062	21.9249
ENSG00000131779	PEX11B	7.28762	15.258	15.5757	10.0392	20.3704	22.9301	16.807	21.3302	10.7352	15.2673	13.4797	12.9928	18.8826	24.0132	17.3028	20.5154	15.4446	18.2745	12.5128	15.1274	18.9863	16.1659	20.1996	18.6216	21.4722	17.2052	17.048	14.7825	15.3862	15.0275	16.0052	20.9549	24.5307	18.316	15.4906	14.8071	16.1352	13.409	14.235	18.7858	23.1472	17.8126	17.4163	14.6534	16.7334	14.173	21.4555	128.417
ENSG00000265241	RBM8A	50.5909	56.5739	44.377	45.134	21.0159	17.7943	17.9715	18.9386	39.037	52.9329	53.2054	40.1767	17.0291	17.1083	17.9844	19.9662	57.5484	52.8341	55.6907	40.5393	25.4578	19.9216	18.7826	68.9173	71.9256	74.1938	68.2943	44.1252	45.8118	47.2055	48.1786	65.1183	73.135	67.0173	67.4891	46.0068	45.6318	46.9127	47.9592	68.5109	75.7282	70.9196	69.3709	47.8178	44.4944	48.8526	59.6095	33.6704
ENSG00000271601	LIX1L	118.926	92.9607	127.502	127.532	69.2162	61.0505	72.4294	66.7995	90.9384	87.2004	129.804	118.197	79.0055	53.9198	63.129	69.1954	94.0449	103.163	137.876	126.896	66.6186	68.6913	78.6893	17.1423	16.5835	23.061	21.7533	14.8196	12.9591	19.0654	17.3091	18.0686	16.8363	22.5156	23.3916	16.486	14.6141	19.9058	19.6756	19.7285	17.7634	23.9452	27.4777	14.5532	12.2346	18.8575	17.5965	31.3213
ENSG00000121851	POLR3GL	2.05955	5.90227	6.88609	6.76371	1.86489	2.35088	2.13484	1.69641	9.49308	7.849	6.06228	6.11796	1.67974	1.58329	1.73028	3.02043	9.24709	13.4112	5.46333	5.27828	2.23648	2.44937	2.57025	16.8813	19.619	19.3181	20.0826	16.2274	16.8164	15.527	16.0704	20.1246	20.1502	19.4453	19.4605	16.8824	16.1352	16.4308	16.2659	20.2334	22.0834	19.8483	18.6813	14.8789	16.1025	15.4158	20.6789	0
ENSG00000131791	PRKAB2	40.0291	31.2695	40.3328	26.7571	35.2895	31.2124	32.4884	25.5017	33.5363	33.5018	36.231	25.9225	29.714	26.3002	31.0926	24.8695	46.2355	46.939	41.8855	39.9952	33.452	33.7469	29.1295	17.1423	17.5101	16.8128	15.3432	10.6701	10.6186	10.9064	11.4742	16.3685	17.7124	14.5045	16.6971	9.11741	9.39478	11.5204	11.7569	16.0588	18.3115	15.8532	16.3278	11.7227	9.5737	10.8269	12.1355	0
ENSG00000116128	BCL9	157.001	120.526	131.437	118.344	207.756	187.817	188.992	135.518	113.651	93.3743	99.8493	102.492	189.579	165.498	176.908	131.487	184.057	169.776	163.665	126.57	227.265	201.774	172.569	21.1451	18.8521	20.8576	23.424	41.6059	41.7811	42.2102	42.5067	19.8083	18.7027	20.8922	22.3796	42.6723	41.2476	42.3045	42.7049	20.1661	19.6977	22.3167	21.2408	46.0143	43.644	44.0964	32.8629	14.8776
ENSG00000162836	ACP6	16.3179	14.944	11.2036	9.78399	13.0901	15.6966	11.0236	11.1796	13.9291	12.9221	10.9834	8.76698	13.7275	13.7658	10.4865	10.1204	12.8869	23.1379	9.75175	8.32553	8.94592	11.8659	11.0389	14.7058	17.3184	13.0397	11.2517	17.5982	17.1198	12.9878	16.2008	16.1313	16.2649	13.3752	12.4937	17.1855	18.5808	14.3156	15.2038	14.9142	15.8936	11.9344	12.5915	16.8577	18.4342	11.4005	16.8683	0
ENSG00000178104	PDE4DIP	7.65728	10.2662	12.4605	9.65637	12.0859	10.7055	14.1676	14.1553	6.83147	9.23693	9.84229	10.533	11.121	11.4349	11.4828	14.0038	12.1983	10.1689	14.8626	11.6449	11.9913	11.757	13.5433	6.55527	5.40001	6.91227	7.22836	12.152	10.0119	10.4069	10.1051	4.50728	6.05649	7.48166	7.31716	9.98019	10.7965	10.4628	10.4154	6.16093	5.99636	7.96478	6.03097	11.1466	10.1498	11.5917	12.6937	89.2658
ENSG00000178096	BOLA1	3.90786	5.21158	6.94074	6.97641	7.9258	8.20999	8.38411	10.6512	4.25858	6.74822	1.7117	6.68561	9.03582	10.3354	8.3368	5.96241	1.18048	7.36877	3.70096	5.22386	6.18601	5.49748	10.314	13.4876	12.6533	16.1789	14.5931	15.0048	15.5162	16.651	18.9064	14.9452	15.6935	14.681	14.0116	16.3227	16.0457	16.393	17.6447	12.6249	13.2178	13.5376	14.5626	15.4049	14.9503	15.5353	25.1447	0
ENSG00000143368	SF3B4	145.541	107.905	135.809	136.848	352.321	315.343	393.199	371.819	129.62	100.075	158.19	122.359	317.47	317.406	343.067	360.726	92.3726	97.9309	128.3	140.555	327.24	343.021	401.882	105.493	93.4298	135.106	119.166	169.202	150.958	192.027	189.65	93.7434	87.1525	136.54	126.026	168.381	156.848	197.132	184.775	102.043	93.1692	124.179	134.123	174.038	154.633	186.998	192.178	50.1141
ENSG00000014914	MTMR11	6.12583	14.9754	12.4059	14.8036	15.8875	16.8902	13.0808	15.2955	14.3727	14.4058	12.7665	16.5879	16.9711	20.055	13.3179	19.3386	15.0511	13.0427	10.0455	16.3246	12.1817	15.1317	18.9144	6.35223	7.73256	6.51987	7.7057	9.37337	10.0985	8.57525	9.45318	7.31444	7.54204	7.23462	7.395	8.60441	8.85794	11.2938	8.44037	8.24824	5.67397	7.8121	7.97265	10.295	9.62857	10.2772	2.35428	24.274
ENSG00000264522	OTUD7B	52.0695	36.481	29.8397	31.6916	34.4647	29.1509	27.6753	35.6246	37.2626	29.2423	25.9608	28.0039	36.0854	27.9715	33.5569	37.6181	60.9915	45.4653	33.1912	32.5947	42.16	37.1216	32.1611	18.4186	20.8971	19.2276	18.3778	25.786	24.8779	24.8516	25.4584	17.436	18.2076	20.8922	20.3946	24.2043	21.8019	23.0031	24.5199	19.5938	19.601	21.3497	21.0054	25.274	22.3569	24.8804	18.4459	19.5758
ENSG00000136631	VPS45	16.7404	23.2637	23.4455	22.0778	47.8417	44.2327	48.9073	32.8714	20.317	18.5217	31.3099	23.9673	44.1365	39.2744	43.8862	45.3457	33.2502	21.3694	22.2645	24.3236	43.2545	44.1976	38.9822	11.0801	12.3977	13.4321	13.3656	26.1565	23.491	29.4722	23.6982	11.2287	9.82751	11.8224	13.4278	26.7693	26.0668	25.9115	25.172	11.1435	11.3479	13.9193	14.3567	25.7249	24.9629	25.9559	24.2467	0
ENSG00000143401	ANP32E	93.6301	129.442	145.154	115.026	67.7458	63.6184	70.6439	70.7485	86.6798	121.994	114.827	117.061	67.9425	72.3036	80.5366	70.8429	111.85	106.7	172.477	144.962	67.3799	88.7762	68.573	113.412	117.65	144.162	129.497	144.935	135.138	148.568	142.45	101.414	106.808	154.009	150.119	149.213	148.05	149.69	141.045	119.852	118.057	158.303	155.158	152.496	136.309	153.059	152.155	104.143
ENSG00000117362	APH1A	213.295	197.443	187.564	209.037	109.311	114.831	103.443	113.409	219.405	208.094	190.284	200.316	116.076	113.469	105.599	108.579	175.99	196.304	198.912	193.827	102.783	88.3407	103.667	248.723	272.301	206.644	212.52	128.448	126.037	128.254	131.725	304.241	280.694	204.193	203.557	120.718	124.369	121.588	122.935	233.711	247.495	199.552	199.905	128.048	123.909	126.481	122.981	136.248
ENSG00000266472	MRPS21	161.12	190.442	148.761	107.964	79.4373	78.9172	70.1393	63.9907	165.286	212.545	131.445	96.6891	74.2559	79.5163	71.3085	64.7628	176.285	151.502	144.808	100.995	78.6575	75.4407	62.3122	141.808	151.041	137.038	140.339	101.069	104.669	111.728	116.502	151.903	151.336	144.622	136.457	103.696	109.815	111.54	117.383	139.311	147.523	137.768	144.508	99.5932	101.58	107.504	109.729	35.2365
ENSG00000117360	PRPF3	16.1067	9.44991	12.6245	12.1236	21.1594	21.6281	25.4629	27.1147	9.84796	9.66767	11.2687	11.2899	25.196	22.1221	25.2201	21.143	13.8706	13.927	11.9841	11.536	26.124	31.8963	28.5034	22.6244	22.6545	23.876	22.4011	59.6858	53.9166	58.5282	56.6539	24.2365	22.2071	22.692	24.0143	58.1322	57.2932	56.2046	58.0951	24.4081	23.4696	23.6144	22.4176	60.6677	51.709	60.2532	56.7698	0
ENSG00000163125	RPRD2	184.144	186.581	174.174	146.505	232.968	208.903	194.232	144.584	153.486	152.912	172.169	114.223	207.245	192.414	180.106	147.177	277.806	243.611	196.269	164.987	238.495	209.34	173.69	24.3937	25.2746	26.9247	22.7079	44.4216	47.3721	38.0058	36.1829	22.655	20.5311	22.4803	22.6521	45.4938	52.0441	39.1317	38.7363	24.4754	24.8559	23.0801	22.6529	45.4381	49.871	37.9062	24.271	50.1141
ENSG00000143374	TARS2	6.91796	10.7999	9.56401	11.9109	14.6322	15.6966	16.2248	24.9733	13.8404	9.42837	10.0563	12.3621	15.4652	21.2425	17.0931	22.4767	17.4121	10.9795	9.98673	10.7742	15.3699	20.357	23.1652	12.6174	14.3148	13.6434	17.389	25.0821	29.8188	26.9746	28.4573	11.7031	13.4081	14.3987	13.9727	24.8339	27.1107	25.3072	26.1968	13.0962	14.2172	16.3622	16.2395	24.5476	27.7336	29.1347	26.4311	21.1419
ENSG00000143384	MCL1	147.495	173.206	162.971	162.287	112.396	119.208	95.4081	102.897	169.456	156.023	139.718	150.868	112.6	111.578	88.0869	94.8887	143.133	163.292	148.097	147.955	119.2	99.3357	96.6152	233.727	238.304	216.212	213.441	180.984	201.494	143.198	149.295	207.73	214.834	215.592	215.778	175.143	188.313	140.7	143.151	231.456	236.34	218.713	215.438	179.097	208.207	152.007	173.416	138.597
ENSG00000143420	ENSA	100.126	129.756	107.39	92.4374	44.0043	51.6831	41.4936	46.387	118.797	149.897	112.259	95.9953	43.6732	50.7093	38.2234	43.3844	94.6352	92.478	104.626	82.6567	46.6806	43.7621	44.2874	185.549	219.004	165.049	167.275	112.666	118.452	109.147	103.724	200.692	210.035	171.584	160.005	113.163	116.227	110.861	105.831	182.606	202.877	167.26	168.132	110.139	119.356	108.652	108.491	115.106
ENSG00000143457	GOLPH3L	25.7179	24.1114	28.2002	24.4174	47.1244	40.6883	34.5457	33.5666	30.6972	23.8341	16.1185	19.6784	33.7106	35.8439	35.7591	30.7143	20.1665	21.222	25.7305	24.1604	36.783	34.1279	31.3373	11.2832	10.8959	11.0476	11.0471	23.6372	29.7322	23.1448	19.2649	9.56808	8.6086	11.6107	11.2871	25.3002	24.1282	21.4922	21.0171	11.2445	10.1874	10.484	11.5324	23.9214	24.0303	21.63	14.2471	4.6982
ENSG00000143437	ARNT	85.4447	71.3609	80.8295	71.806	111.714	101.486	99.3285	73.2236	61.9268	59.1068	80.3787	55.314	104.028	96.1849	100.881	70.686	110.572	84.0776	80.3051	69.4882	124.672	99.2813	85.4444	26.3951	23.8687	25.8984	27.9246	35.7522	36.3201	33.8015	38.0083	24.6714	24.3783	29.2208	30.1638	35.7001	35.1931	38.8673	38.4009	24.7447	24.9526	27.0497	29.8901	35.043	33.2199	37.1175	30.0475	0
ENSG00000143379	SETDB1	35.8572	27.973	32.0804	36.2433	36.4013	41.2308	33.0319	53.4507	36.4641	26.1793	37.3722	39.1045	35.2165	45.9154	37.3321	52.4457	43.7761	32.4963	30.6651	37.9274	42.8262	43.9799	43.5295	18.1575	18.1811	16.6317	17.2867	49.4973	50.9694	43.9169	44.7559	17.3174	16.5316	14.928	14.6732	46.0767	46.7353	42.72	46.1518	17.0688	14.8297	15.8278	15.3863	47.4921	46.5518	43.9769	30.7756	0
ENSG00000143418	CERS2	645.219	578.516	598.488	628.898	811.121	674.883	708.108	544.602	631.423	579.773	558.015	627.627	738.505	612.074	661.439	574.549	630.18	535.12	631.749	676.327	751.695	683.375	560.381	378.117	408.452	321.889	326.81	247.45	247.913	239.774	245.783	412.93	415.346	318.076	321.488	243.512	237.166	241.325	243.988	354.776	372	306.937	314.934	246.378	248.011	237.404	263.947	68.9069
ENSG00000143363	PRUNE1	30.946	36.5752	44.377	44.4533	62.0794	61.9547	58.3006	56.7045	31.3183	34.459	51.779	55.2509	53.462	60.7368	56.7846	55.7407	43.3826	26.7486	46.8201	52.8916	58.0533	59.928	59.017	16.7362	15.8486	16.511	17.9004	20.3769	20.1971	21.23	21.7097	16.7244	16.3792	17.3631	18.8767	19.7505	19.4755	22.2477	20.1041	16.4965	15.1199	17.9653	17.4457	18.3105	20.8482	20.7695	16.6499	55.5954
ENSG00000197622	CDC42SE1	456.427	290.938	356.328	270.166	307.528	245.251	247.293	193.057	345.655	251.886	309.105	230.654	260.765	204.332	215.079	169.223	455.173	310.52	329.973	267.941	268.33	219.79	183.18	60.3027	60.5185	56.4754	54.315	46.6446	48.6723	46.0399	46.8422	65.5927	63.7646	53.5009	56.7858	48.6184	49.3002	47.5171	48.4436	63.663	60.9307	52.8017	56.7794	46.9661	49.871	50.6213	52.2797	141.729
ENSG00000143458	GABPB2	35.3819	30.8299	30.2223	26.2041	13.8432	13.8521	11.7222	13.7381	25.5515	29.8166	20.897	26.1748	14.2488	12.0506	12.479	11.9641	29.7087	28.5908	35.1298	30.799	11.5155	13.6621	12.7195	9.8039	10.4485	9.47796	9.13773	8.37305	8.71161	10.8648	6.42165	9.25178	8.91333	8.71684	9.10753	8.44118	7.99302	7.25221	7.3038	10.1672	11.4124	10.7385	9.91433	7.61477	9.5737	8.19787	6.26191	0
ENSG00000163156	SCNM1	22.7078	16.1998	21.478	15.3566	15.7799	9.11417	16.2636	15.9907	24.5755	20.1489	16.5465	14.5065	14.3067	14.1177	18.299	14.9845	17.5105	30.8014	14.9801	15.4539	17.2257	16.1114	19.4746	21.5512	22.7184	25.4456	25.1288	26.4529	21.6707	29.3473	29.859	25.4622	21.2549	24.9153	24.5592	24.2742	24.6949	31.2374	33.1466	22.9268	19.6332	22.5457	25.5654	24.9233	22.7958	29.2303	42.814	43.0668
ENSG00000163159	VPS72	19.6977	20.5638	23.0629	30.6281	30.1969	30.9593	31.0911	40.6582	14.6389	21.5369	22.7514	24.2196	29.8298	27.0919	33.5045	42.0899	30.6925	17.8324	24.8493	22.2558	30.2639	30.8621	36.5437	50.9339	49.9102	54.936	56.1902	67.6883	71.86	67.2699	68.6497	53.1384	51.5373	51.6658	54.8009	70.4209	70.2372	70.6712	71.8829	50.7015	49.615	50.486	59.1329	66.9298	67.2079	67.3516	53.0563	10.9625
ENSG00000143398	PIP5K1A	95.2144	96.32	110.123	108.687	230.565	233.099	230.059	178.262	97.1488	87.3919	96.5686	120.404	196.703	207.851	204.54	157.259	94.5368	83.3407	105.448	119.224	221.745	208.741	158.894	97.5749	97.4239	112.589	101.231	145.824	142.333	125.548	119.208	88.1291	95.1517	115.33	112.171	138.953	149.69	123.401	122.283	108.91	98.5208	114.153	120.237	141.174	145.965	129.087	121.573	39.9347
ENSG00000159352	PSMD4	42.7752	37.4543	34.0479	44.028	43.2512	42.6413	56.0882	75.7821	31.4957	40.8244	33.5208	55.5663	48.249	50.4894	66.3274	70.7644	16.2316	29.5488	27.9041	43.9131	43.5876	64.8268	68.2765	157.791	152.606	185.967	188.312	191.024	189.402	223.498	225.084	149.57	143.451	190.535	188.067	190.813	194.725	216.206	217.829	158.198	154.713	196.677	199.669	194.828	199.128	216.873	240.719	121.37
ENSG00000143373	ZNF687	66.2223	64.4854	59.8434	63.3832	88.6542	94.1436	75.5735	77.0336	68.5808	52.4064	50.4239	54.494	81.5541	86.0254	74.9788	77.8644	72.6979	70.1507	71.317	60.1288	82.9401	88.5585	93.2211	30.978	32.7835	31.724	30.7887	48.1265	50.9261	42.2102	44.1366	31.3532	28.4541	28.2327	31.3315	48.5252	49.4494	42.6067	43.5247	31.6463	33.1734	35.0145	33.1262	45.4381	48.2251	43.6423	44.5615	0
ENSG00000143393	PI4KB	67.1201	57.8925	63.669	73.8053	99.0904	95.735	100.299	99.0869	59.0878	53.8422	57.9839	68.559	97.7723	85.8055	92.6486	98.2622	61.4833	63.5188	63.9151	70.7942	98.5003	99.2813	103.832	39.4476	39.6214	41.9868	45.1772	51.0904	49.6258	52.2008	47.6571	41.5539	37.6721	43.6195	44.9538	51.4632	49.7178	48.348	51.2757	40.8036	36.9453	42.4958	45.2764	49.5461	48.8835	49.0916	49.1002	101.794
ENSG00000143390	RFX5	163.971	146.96	125.917	129.446	75.9227	79.8937	69.9064	67.1889	108.239	128.456	107.837	124.188	75.3565	74.6785	62.1852	75.6677	142.346	146.196	130.767	120.421	79.7995	72.2837	71.7364	63.9864	67.9954	51.5553	54.7923	52.2019	50.406	43.792	44.2018	59.9389	63.1932	54.5244	52.5824	51.3233	50.3441	44.1554	47.5493	66.794	69.4739	58.7562	55.0142	49.8968	51.9833	44.2637	39.7801	101.794
ENSG00000159377	PSMB4	72.929	80.026	71.5388	76.4853	82.4857	77.0726	86.9075	105.539	76.2108	97.9689	78.1678	99.9688	77.7892	96.8886	101.195	111.05	49.0883	53.8657	65.4425	67.9102	81.2747	94.2737	103.206	296.437	280.098	338.339	343.245	273.828	256.798	333.602	337.511	307.206	293.53	353.12	328.611	270.188	265.977	314.904	319.281	281.652	270.771	315.945	346.413	269.573	257.941	301.959	323.629	149.559
ENSG00000143442	POGZ	442.116	318.534	343.758	300.794	900.743	756.404	590.42	468.959	403.589	296.73	334.638	240.934	872.768	688.819	558.199	441.807	499.245	413.683	359.464	315.989	1002.8	629.925	552.176	28.4545	31.09	30.3959	28.9475	70.504	76.6708	62.6493	61.1849	26.6483	29.9396	30.456	29.1908	72.0532	75.8144	61.5682	62.4177	29.963	30.691	30.7904	28.8898	72.8914	72.3377	63.2407	63.4443	36.8026
ENSG00000143375	CGN	14.3112	3.26508	4.37212	3.9136	26.7182	18.1922	13.042	18.6327	4.70218	3.54162	0.78453	4.41503	15.9865	8.62013	12.7411	17.495	13.969	10.2426	41.1218	47.1236	35.1175	15.0228	14.2352	5.62709	7.22132	4.67861	4.87573	14.4491	16.8164	14.6945	15.1251	6.20739	6.93259	3.24676	4.04779	14.6671	16.3141	13.6357	15.2225	6.32927	7.02799	5.16566	5.35433	14.3027	14.5114	16.7304	15.1208	0
ENSG00000143367	TUFT1	57.192	56.5739	42.7375	45.0914	26.4671	34.4675	18.4373	21.5805	51.1029	57.336	41.0095	40.2398	32.0888	34.5245	18.3514	21.143	23.8063	50.9919	42.8255	41.1923	29.5977	19.9216	19.5735	56.619	61.1575	47.1483	43.7452	36.1227	43.6014	24.1855	24.2849	44.4402	56.3749	45.7722	43.3191	33.8347	40.1142	20.9634	21.073	59.1854	69.4417	50.0789	50.0718	36.4707	46.3598	24.8804	17.0868	0
ENSG00000143376	SNX27	93.4717	102.787	99.3564	105.072	100.597	90.8524	87.9167	88.5747	70.8876	85.8604	109.977	94.6077	110.225	84.794	91.3902	99.3997	104.571	100.657	113.849	108.83	89.8399	94.5458	84.9502	26.8882	23.3894	26.7436	26.1175	29.1945	29.6888	28.9727	27.4142	25.5017	23.0832	28.3738	30.4752	28.728	27.0808	29.802	28.3022	29.7947	28.8534	31.0194	28.831	30.2336	27.2672	29.8039	26.4796	0
ENSG00000143436	MRPL9	35.5932	43.8275	49.8421	33.691	35.3612	27.668	40.7561	37.4322	39.2144	43.5045	35.0899	36.7709	34.0581	31.5778	38.9575	31.9695	39.3493	32.4963	39.7707	36.1861	39.5905	40.333	36.5108	64.7985	66.6534	77.3631	80.5348	71.6526	67.7425	78.3428	82.3405	66.7393	62.9266	84.3098	75.429	69.9079	71.5196	82.2294	76.8763	68.4773	65.6376	77.7393	78.8733	70.7623	70.198	76.6967	90.6278	79.0864
ENSG00000159445	THEM4	148.023	128.28	142.367	121.151	70.1487	68.8988	63.6183	46.387	127.757	122.712	169.387	120.467	60.4705	56.1188	68.1625	50.1314	119.917	167.639	141.165	127.223	67.0468	62.4862	48.703	50.5858	45.2131	45.6391	47.1207	29.7503	28.3019	30.8043	28.9137	49.1451	52.1849	47.6779	44.1754	31.0132	32.1809	31.5773	29.6997	49.7588	51.6461	46.7708	47.3946	30.3839	30.7511	32.1462	21.6254	78.3034
ENSG00000197747	S100A10	41.8774	41.9438	52.3015	60.4055	25.7499	21.6281	33.5753	38.1553	43.3843	45.2274	82.0191	56.8908	23.6901	21.8142	41.1597	42.7176	50.4655	29.1803	53.9283	59.2038	24.4585	38.4824	41.9479	169.248	176.795	250.079	240.172	106.812	106.186	161.514	165.757	185.945	185.885	249.4	242.984	111.181	106.892	171.447	167.112	177.522	175.055	230.928	259.655	109.011	101.443	163.097	146.548	23.491
ENSG00000163191	S100A11	184.725	210.912	196.144	165.775	269.8	267.638	252.765	214.498	165.641	222.117	167.533	128.162	202.437	215.723	215.341	206.919	181.991	210.231	228.109	201.5	251.723	252.884	209.179	140.213	146.28	146.456	153.671	92.3629	97.9948	114.892	115.492	155.699	169.467	147.163	156.073	96.7938	109.516	115.318	124.034	141.87	146.846	139.116	157.541	93.8821	100.812	103.417	74.9245	58.7275
ENSG00000197956	S100A6	194.601	221.649	131.327	164.754	109.24	103.619	96.8443	148.811	263.766	290.556	175.45	160.392	97.3668	110.127	100.723	119.994	154.053	108.91	75.1355	95.8252	99.7851	113.324	113.157	1550.52	1708.55	1252.69	1359.1	870.575	910.342	846.993	989.455	1829.52	1799.65	1252.01	1289.38	912.977	936.913	889.226	988.566	1571.91	1695.62	1221.23	1268.18	886.094	886.843	825.81	916.399	451.81
ENSG00000196154	S100A4	47.3695	44.0786	38.4746	52.9186	31.7391	37.9395	35.2831	68.3569	64.0561	62.1219	66.1858	56.197	31.7992	36.1958	46.1932	54.5247	41.0217	23.6537	31.5463	40.3217	45.7765	51.2736	55.557	481.58	509.327	515.432	543.047	316.027	320.813	381.224	428.131	530.989	514.307	510.447	520.686	329.836	326.879	397.927	432.49	490.585	463.589	488.04	523.959	331.117	311.049	366.801	435.033	77.5203
ENSG00000196754	S100A2	9.03031	6.15343	8.85354	8.72051	1.93662	3.4359	3.72627	6.09038	7.89611	9.23693	6.06228	8.07319	2.72233	3.73832	5.453	5.68783	0	10.0215	7.22569	6.421	1.71305	3.70128	3.65767	30.7459	33.6143	38.2741	35.8349	12.0038	12.3523	20.3558	19.9169	35.9001	36.6437	34.8674	35.0679	11.2394	12.7053	18.6593	20.7376	31.579	32.0128	35.8542	32.9497	13.1756	12.3717	16.8977	23.737	0
ENSG00000188643	S100A16	628.108	547.749	448.142	443.215	189.215	195.051	167.993	215.694	621.397	605.043	485.981	438.917	189.405	202.265	172.084	214.372	587.781	495.844	372.27	403.598	149.035	146.418	194.021	377.421	411.839	295.598	297.829	183.837	198.07	190.445	199.984	419.058	462.769	303.713	293.659	183.048	195.68	185.536	197.985	386.691	419.81	287.114	303.373	181.702	206.232	184.823	203.464	202.023
ENSG00000189334	S100A14	46.683	60.561	38.6932	46.9206	30.5556	33.7441	27.6365	48.7787	52.5225	75.5705	40.6529	54.1156	27.8025	39.1424	30.6207	40.9524	38.5623	53.4236	37.3621	43.8587	34.3562	40.4963	38.6527	244.082	335.696	202.267	221.044	158.31	197.637	151.649	161.682	264.862	351.162	198.546	213.521	154.833	210.204	151.73	166.311	247.851	341.954	205.71	223.94	153.723	216.355	144.072	170.14	220.815
ENSG00000189171	S100A13	9.87526	9.44991	5.7384	7.65704	5.70227	7.84831	5.12362	5.92352	17.2118	11.1035	6.91813	8.57776	7.76154	7.52063	5.97733	8.11987	6.39427	3.83176	2.70229	2.99284	4.75847	5.44305	6.7881	46.0609	51.1883	38.5156	41.2562	32.6771	32.7227	30.0966	31.5215	53.0198	55.6131	38.3964	41.7623	32.7387	32.6282	27.9134	31.3579	48.1765	52.1296	35.6507	35.9211	32.8888	35.4145	27.8202	43.8091	7.83034
ENSG00000160679	CHTOP	56.1358	74.5318	74.6539	73.2098	61.0394	61.1228	66.5683	75.0035	53.0548	66.7643	69.3953	70.0728	61.3393	59.1095	69.1587	76.5307	64.4345	67.2032	76.7803	73.0252	63.5256	81.7547	79.3813	103.318	107.042	119.471	117.393	135.08	137.652	143.365	142.939	98.4088	97.1324	115.189	113.533	137.321	134.002	143.382	142.312	100.662	101.261	116.418	121.826	135.939	137.955	139.101	139.267	76.7373
ENSG00000143553	SNAPIN	34.3786	36.5752	32.2444	37.0941	20.1193	19.6389	20.9991	29.5342	35.843	37.9049	41.5088	39.9244	23.6901	19.4393	21.3401	27.5762	46.1371	32.2015	26.7879	39.3422	18.2725	18.9418	24.4504	48.6134	49.9102	49.714	46.2001	30.9358	34.3263	31.7201	34.4552	53.3361	57.4414	47.9956	46.5885	31.4329	30.7791	36.5254	34.9726	46.2575	50.0019	42.623	46.0413	33.49	31.9855	32.9588	34.9502	17.2267
ENSG00000143621	ILF2	81.9065	96.6025	84.054	110.049	156.83	157.762	200.365	268.06	79.4934	102.563	125.525	135.857	161.544	200.902	226.876	256.188	77.9117	62.1187	71.9045	105.511	165.214	197.311	237.518	266.097	250.829	321.043	317.093	398.646	385.651	439.253	428.979	223.505	208.092	318.041	302.066	395.57	383.725	437.436	432.154	259.399	237.92	322.535	329.997	393.964	376.748	418.45	420.349	27.4062
ENSG00000143624	INTS3	41.7718	30.0764	26.7246	31.7767	104.004	88.4292	85.8983	91.2445	24.2207	24.4563	24.891	35.0679	97.4247	102.738	89.0307	93.202	31.6762	25.4222	28.9028	33.1389	103.735	85.2926	102.942	27.0622	27.3515	29.8526	24.856	72.6158	68.8261	62.8158	59.3921	25.1459	23.8831	28.3386	26.5831	70.9106	71.4898	64.6655	62.7345	27.6064	25.4039	30.0779	29.4782	71.1129	73.5173	65.3679	64.6579	0
ENSG00000143614	GATAD2B	103.822	104.169	104.822	96.819	244.516	239.283	220.665	193.613	103.271	89.1148	95.5701	90.5711	231.514	230.105	208.42	175.852	96.8977	108.984	122.249	122.217	260.954	233.072	211.255	23.8716	23.3575	24.4193	21.5828	45.0885	40.1341	39.3379	40.1923	19.0966	21.75	22.3391	25.9993	42.3458	43.9318	42.9089	42.8353	23.8021	21.9222	23.2073	27.007	44.1356	45.4545	41.3479	37.0375	77.5203
ENSG00000198837	DENND4B	180.131	159.173	147.996	184.662	155.109	167.527	122.889	114.772	136.274	112.997	133.014	155.598	159.459	160.528	123.951	125.603	173.924	177.514	173.417	188.766	161.36	117.026	143.341	38.2584	35.3397	38.2741	39.415	42.1616	44.1648	37.4231	37.1282	41.0004	37.0627	36.2084	39.0378	41.6463	43.3055	37.8852	36.5749	41.0392	38.8796	41.8342	41.1577	46.6906	43.4794	38.8383	32.3532	61.8596
ENSG00000160741	CRTC2	231.62	149.786	166.414	171.815	578.26	453.9	429.492	356.885	187.732	124.818	169.601	150.3	553.734	388.082	387.478	340.917	220.061	173.829	213.834	188.549	585.292	426.681	421.522	35.2418	35.3717	32.9314	32.2207	49.0157	49.6692	51.5764	47.0051	36.6117	34.5487	33.1381	32.8883	48.3386	46.8844	46.7239	48.8535	33.6326	33.5603	34.5056	32.5378	47.8679	47.9234	48.6375	37.4501	73.6051
ENSG00000143543	JTB	12.3573	16.7336	20.0024	21.3546	8.17684	9.65668	9.47094	9.01043	19.2523	21.0104	28.885	17.7862	8.63037	10.3793	8.59896	12.9055	20.56	18.7904	14.3926	14.5289	9.18385	6.69496	7.74371	25.3509	25.8178	25.2041	25.6743	14.6714	16.6431	16.9007	15.8748	34.1604	29.7492	23.8566	23.7419	16.0896	15.7773	18.3194	16.359	26.1251	29.2081	24.7341	23.3884	14.4029	15.0875	14.6988	18.0091	0
ENSG00000143545	RAB13	6.91796	10.1092	8.14307	7.06149	8.49961	9.43968	7.80188	8.0927	4.96834	12.8743	4.84982	8.07319	8.86206	10.2914	9.07086	6.43313	6.88613	16.5797	7.81315	7.18281	8.708	6.85825	5.63479	24.2777	27.735	20.0728	20.3553	22.4887	23.2743	19.1902	22.1987	23.169	23.3118	22.1274	23.0413	22.6653	23.0843	20.5101	19.8991	25.6874	27.1448	21.9859	18.2989	20.6901	22.933	20.1481	11.4802	0
ENSG00000177954	RPS27	671.517	836.992	481.042	476.523	180.536	239.356	149.361	189.33	802.298	1071.01	633.615	500.096	167.105	255.042	166.264	183.227	562.204	553.984	323.218	347.496	153.413	132.919	151.909	944.887	1084.92	821.202	859.561	557.141	592.173	529.917	577.035	1169.88	1148.45	863.708	830.498	578.384	597.18	570.998	587.397	1023.12	1084.57	781.872	862.37	570.306	597.684	529.301	544.131	220.815
ENSG00000143549	TPM3	237.587	274.016	419.341	338.739	344.969	296.391	424.407	317.228	277.872	284.718	386.346	339.011	318.397	286.136	427.431	332.052	256.459	297.33	415.507	417.365	349.89	445.459	348.698	423.105	421.265	532.185	508.474	460.444	459.202	550.481	547.991	400.633	404.871	537.444	514.692	470.258	462.074	554.756	548.903	422.68	404.367	534.811	551.907	473.043	460.635	531.38	556.679	295.987
ENSG00000143612	C1orf43	459.49	403.458	417.155	377.322	196.459	197.004	190.777	196.005	418.583	413.173	414.945	398.172	199.889	195.624	187.394	196.72	369.687	346.037	313.525	291.013	175.635	163.019	169.274	468.354	486.992	421.951	425.007	284.61	278.642	271.994	280.01	530.91	521.734	425.114	419.452	287.35	283.215	276.83	272.924	467.894	493.636	403.227	423.816	285.654	282.164	264.459	269.335	108.059
ENSG00000143569	UBAP2L	450.301	345.597	338.894	297.391	1452.21	1171.1	1200.56	785.298	394.451	292.184	316.522	247.241	1222.04	1060.36	1060.92	742.556	453.993	397.619	397.707	350.978	1506.96	1277.59	913.33	73.9353	69.4014	89.2861	79.5119	207.733	195.079	187.365	175.797	66.8975	55.8797	81.6983	81.5786	205.41	192.369	185.8	180.527	76.5908	69.216	84.0755	90.7294	202.543	176.469	187.786	196.376	59.5105
ENSG00000143575	HAX1	66.1167	77.8283	66.6201	72.912	29.91	35.7333	31.6733	42.7995	66.008	96.2459	58.6971	70.9558	36.8963	40.9017	34.7104	38.5988	43.0875	84.9619	50.5211	59.0405	36.6402	32.114	40.0696	100.504	126.788	109.449	113.54	69.6519	80.0081	75.4289	83.2206	112.445	133.205	105.273	108.59	68.9286	86.4022	79.4343	78.7022	97.9689	130.179	104.942	109.352	71.4386	96.2034	75.3105	68.0315	43.8499
ENSG00000143515	ATP8B2	80.3751	82.6317	75.2551	80.2287	57.1303	56.4211	56.6704	47.6663	65.1207	74.9962	82.7323	76.0015	51.8401	52.6884	56.7846	46.1303	68.4678	92.1096	80.4226	75.8004	58.0533	69.3445	57.6	24.8578	27.6711	24.359	23.4581	22.1182	19.2869	23.7693	21.9705	25.1063	26.321	24.4918	24.676	22.0823	19.5352	23.7585	23.5324	26.3607	27.4994	26.9734	23.712	20.615	20.4916	23.1118	34.489	39.9347
ENSG00000160714	UBE2Q1	64.3212	44.9577	49.7328	42.8794	29.9817	33.708	32.7213	26.6419	52.8773	42.643	41.4375	40.8705	30.9882	31.4019	31.5121	23.1044	56.3679	41.6335	50.4036	38.3083	30.5018	27.814	23.0334	105.087	106.179	108.514	99.2876	73.8384	68.6527	68.0608	71.1597	111.14	106.731	104.32	101.662	68.812	67.881	69.1981	69.6843	110.459	106.645	111.634	101.291	67.531	64.5745	73.3745	66.5995	70.473
ENSG00000160710	ADAR	329.791	369.928	304.901	364.05	496.349	509.164	424.562	424.352	260.572	289.408	341.841	359.005	479.825	455.372	426.75	441.219	323.55	391.871	343.074	388.361	473.944	464.238	455.989	130.032	118.8	133.718	129.633	177.575	174.146	162.014	151.023	111.891	111.607	140.81	139.96	182.162	164.245	158.869	150.25	134.026	123.506	145.987	139.595	169.078	163.055	158.293	159.849	226.297
ENSG00000163344	PMVK	9.03031	11.8987	9.45471	12.2938	8.89411	8.46316	9.16042	10.4565	9.1382	13.8793	7.06077	13.6866	11.7582	8.7081	10.1195	15.1806	2.06584	10.9795	6.75573	10.9375	6.66186	11.7026	13.9057	38.8675	45.0214	44.7336	44.6999	32.7142	34.4564	37.8393	40.0619	43.4122	38.891	43.7254	38.6097	31.9226	32.4493	34.6746	36.2582	35.7536	46.3589	42.2922	42.2462	31.6113	34.3446	31.6443	35.9696	0
ENSG00000163348	PYGO2	68.2818	69.8854	69.0248	72.3164	85.1037	94.1798	88.6542	99.8656	56.9585	64.8499	67.7549	64.7747	88.6206	92.4465	88.4015	93.5158	75.9442	82.8249	70.5533	81.2419	76.5638	84.585	92.628	50.9919	52.9137	48.2048	44.2566	47.8672	47.8922	46.0399	48.0808	51.9523	53.4038	43.8665	45.7323	48.9682	47.1528	49.5945	48.8721	48.4458	50.7111	47.0762	41.4225	46.5653	48.3897	45.7934	53.0563	43.0668
ENSG00000160691	SHC1	446.34	476.671	403.984	444.661	342.459	372.885	327.097	359.082	405.718	497.215	421.079	443.206	360.796	374.052	329.068	362.805	551.874	540.352	426.257	465.958	358.36	326.529	383.594	207.332	219.547	198.283	195.643	167.313	184.331	165.053	163.54	200.93	239.136	201.758	196.435	167.634	170.687	158.642	159.584	202.738	234.954	198.967	196.345	171.783	188.374	160.325	160.358	121.37
ENSG00000173207	CKS1B	37.019	49.8867	43.0654	35.2224	24.2436	25.5703	27.4036	28.978	47.9977	63.5577	42.9352	44.0872	27.455	28.1474	28.2612	31.4988	55.1874	49.8865	24.2031	36.567	25.4578	28.4672	25.2083	87.1909	103.399	89.3162	91.275	62.8349	65.5321	68.935	75.8537	97.9739	97.5133	95.6029	85.0425	62.8892	68.6863	69.4625	68.6968	84.0984	95.168	89.9028	90.3763	59.5655	67.3725	67.9252	73.5653	81.4355
ENSG00000160688	FLAD1	66.6976	65.1447	60.3352	61.5115	83.0953	88.2483	88.1496	80.0649	62.4591	67.3386	69.9659	65.3424	81.8437	95.5252	80.5891	85.6313	56.0728	54.6026	53.2821	57.5713	66.5234	74.1888	71.0774	63.4643	60.9339	54.6039	61.1683	61.8716	62.4549	66.5622	62.88	67.2533	61.9362	63.3824	58.5373	64.2416	59.2617	62.3237	64.9517	65.986	65.7343	61.0209	60.0155	63.924	58.5943	63.4797	58.9056	0
ENSG00000160685	ZBTB7B	72.2953	59.1796	43.8851	55.8113	68.5348	68.8626	55.3507	62.4612	59.975	58.2932	46.9292	61.4319	68.9271	71.0721	59.249	61.7031	76.141	62.9293	44.4116	52.4563	61.1939	50.8381	73.384	32.9504	33.5823	26.3813	29.1521	41.7911	41.391	38.0891	37.6823	30.7602	32.1489	21.845	26.0771	42.4158	41.1581	36.0344	36.7985	30.5017	36.365	25.7519	27.566	41.3803	41.8061	36.042	22.7419	50.1141
ENSG00000143537	ADAM15	112.747	141.215	99.1378	138.465	120.178	150.89	115.903	143.36	107.795	159.373	95.1421	137.181	130.962	156.878	128.88	164.163	59.7126	88.8673	85.0047	94.3016	112.681	110.004	149.503	272.16	276.072	207.429	229.466	188.653	191.959	188.031	200.733	291.352	251.82	203.84	206.048	183.771	195.65	175.979	186.135	237.953	246.818	208.382	189.343	187.739	196.878	180.401	218.73	203.589
ENSG00000169242	EFNA1	22.8134	26.7172	20.2757	19.3978	17.3937	18.9155	16.2636	19.8563	23.9545	27.2322	18.5434	23.4627	20.0989	19.7032	18.6136	17.9657	15.9365	21.6642	14.7451	22.3647	13.2285	13.0633	20.1007	27.9034	31.1539	19.7709	25.2311	14.8196	13.5658	14.6112	14.8969	35.4651	28.4541	21.2804	23.0802	15.3201	15.5088	14.24	14.2722	29.9967	28.0797	22.4693	21.0643	16.0812	17.2272	14.0774	15.7519	0
ENSG00000169241	SLC50A1	55.8718	50.1065	40.8247	38.0725	40.7407	40.2904	30.0043	27.3094	59.5314	51.8799	33.0929	35.7617	34.0581	36.9874	30.411	26.164	47.3176	67.6453	44.4116	39.5599	36.9257	27.2697	26.9877	62.275	73.7789	47.6313	50.769	45.4219	49.1491	40.9198	40.0293	73.6188	71.2304	51.0306	48.1454	45.4938	49.3897	38.7918	37.7115	66.0196	69.1838	46.8726	48.1301	50.5731	50.1179	36.9502	43.8576	0
ENSG00000179085	DPM3	14.3112	12.401	6.72213	7.52942	4.80569	4.41242	2.56181	5.53418	14.8163	17.6124	2.49623	6.18104	5.50259	5.45355	4.40435	4.158	1.86909	16.285	4.93462	3.80907	2.8075	3.59241	4.71213	35.0098	49.9741	29.7318	32.5958	22.3775	21.584	25.0181	25.0346	41.7121	43.7667	27.9504	28.3345	21.033	25.8878	19.6036	21.4642	35.2486	39.4921	28.8055	27.7131	18.9618	23.0702	19.5028	22.8147	38.3686
ENSG00000173171	MTX1	9.45278	8.53945	7.92446	8.21004	11.3687	13.5628	15.4873	14.2943	10.8239	9.95482	7.91663	10.0284	11.9898	17.5921	15.6249	14.3569	6.78776	4.05282	5.1696	8.59761	9.08868	11.1038	19.6394	22.1893	25.6261	27.8906	28.9816	26.3418	23.6644	28.4315	30.1198	22.2201	21.4453	28.515	28.2178	25.2536	25.2615	28.9711	29.1034	23.1624	23.6308	25.1412	29.0369	26.8771	22.4118	27.2705	28.033	54.0293
ENSG00000177628	GBA1	27.355	24.8021	13.8268	17.3134	40.7766	38.6267	35.4384	31.2584	20.4057	24.2649	19.4706	18.1647	31.915	37.5592	32.8753	31.538	23.1177	24.8327	15.9788	19.3718	37.925	36.9583	35.8188	22.5664	27.6711	18.8352	19.7075	25.3044	24.5745	18.774	21.0904	27.7553	24.2641	19.4805	19.6162	24.2976	23.6212	21.6433	20.4767	20.8058	22.309	16.6166	17.0632	21.5418	23.8382	20.5544	29.4164	31.3213
ENSG00000160767	ENTREP3	306.819	246.388	262.382	283.566	267.469	258.922	214.028	216.473	207.251	204.983	261.605	244.782	235.279	220.869	219.431	202.33	269.051	265.349	329.738	287.857	255.339	220.77	236.364	125.913	117.107	101.45	98.8784	91.9924	89.3699	86.7932	93.3257	133.439	115.797	97.8968	100.066	88.236	88.3408	88.1219	89.7325	122.175	110.578	101.761	98.8785	88.5217	91.4851	90.9414	105.409	111.191
ENSG00000116521	SCAMP3	65.6942	57.1076	55.8538	60.5757	88.5824	79.0618	96.9995	92.4125	62.7253	57.2881	64.1175	61.9996	83.0601	78.3289	86.9334	93.9865	70.1402	44.9495	52.401	65.6248	86.2235	84.9116	94.9017	94.5873	93.0144	82.404	80.1938	62.2051	64.0152	72.4733	74.1586	101.018	89.8189	84.0981	80.6055	65.3609	66.0617	65.6476	67.4298	86.9264	84.1747	74.8384	75.4019	66.8046	61.4473	65.4396	91.0161	0
ENSG00000176444	CLK2	16.7932	19.2452	18.8001	17.7813	31.4521	38.8799	33.7305	38.4334	17.6554	21.6326	16.7604	15.0111	43.5573	44.1122	39.2721	40.0109	19.0844	21.4431	16.5075	13.9847	28.5032	34.0735	32.0293	20.739	24.6036	21.7631	19.1961	47.719	45.4217	47.9548	50.9494	22.7736	24.226	20.8922	20.3946	45.8669	49.5985	49.1035	56.2877	20.9404	21.4708	19.5939	19.4462	44.2609	46.1677	51.3144	35.6541	0
ENSG00000160752	FDPS	25.7179	26.1207	25.5222	25.7361	41.3504	47.5601	48.7133	55.4809	17.4779	29.003	23.6786	39.4199	38.8077	54.9753	50.8597	60.0556	14.5593	12.0111	24.0856	29.5475	45.1103	49.2052	56.6444	116.98	113.272	121.07	113.267	145.417	146.06	154.438	156.629	104.3	101.932	116.213	115.557	145.832	146.857	153.09	144.846	111.2	113.351	114.917	121.061	148.187	144.593	146.175	172.033	83.0016
ENSG00000160753	RUSC1	141.739	102.913	125.698	137.742	104.757	111.178	105.19	125.367	128.201	105.148	134.725	125.954	110.283	112.677	97.5773	121.249	156.709	87.0251	111.851	137.072	98.5955	104.833	131.742	90.4685	83.141	94.025	96.7645	75.024	72.4667	82.5888	89.4141	94.2179	92.0282	99.4143	91.4645	75.6908	70.953	84.1936	83.5838	85.7144	84.8195	98.1729	100.791	75.3963	73.8739	85.755	84.2931	98.6622
ENSG00000116539	ASH1L	138.148	128.406	140.345	120.13	86.6817	82.7147	77.359	78.3407	148.074	114.145	116.61	111.259	75.0089	73.7549	78.4393	75.0794	155.332	139.049	146.335	131.739	99.0238	83.6597	76.5145	14.0967	12.6533	12.6775	12.8542	19.7841	19.1135	17.983	16.7224	14.9847	13.9794	12.5635	14.1283	17.4187	17.2387	14.6555	17.4583	14.7458	14.4106	12.4943	11.4736	19.1622	15.3618	17.0172	11.1889	0
ENSG00000125459	MSTO1	10.0337	8.2569	7.86981	8.84813	13.3053	11.6821	12.7702	13.2654	9.93668	11.0077	11.4827	7.19019	10.2522	13.414	11.9547	15.1806	4.4268	5.30551	6.69698	7.34606	11.23	14.8595	16.443	13.9227	15.4651	13.2209	13.0929	17.1536	15.8196	14.6945	14.9947	13.9172	17.7124	13.6223	13.5835	14.877	17.7159	15.902	14.4399	13.3655	14.8619	13.4104	13.9742	17.8095	15.3344	16.3001	12.2326	0
ENSG00000163374	YY1AP1	80.8504	70.9528	71.5934	75.2091	158.229	132.734	132.632	102.341	57.3134	60.064	63.2617	65.3424	126.038	122.397	118.708	101.793	72.3044	66.6873	68.556	79.3918	147.893	119.91	101.756	40.6079	35.4356	41.534	42.8246	72.5047	68.0893	63.6067	62.6518	37.9165	38.6244	40.9374	41.6455	66.9698	67.9407	63.3435	61.2812	41.4432	36.9453	42.4958	40.1574	71.4887	70.7192	64.627	66.1384	0
ENSG00000132676	DAP3	48.3201	43.7019	41.4258	45.134	61.1828	54.7212	69.5571	69.8586	62.1043	38.8142	40.7956	49.196	55.663	58.6697	68.3198	66.9203	57.8435	44.6547	37.3034	42.2262	60.0519	70.3242	70.4183	117.531	124.104	129.915	126.871	153.531	153.948	158.809	167.321	121.459	119.53	129.341	134.745	162.924	165.646	169.52	174.006	116.889	122.506	131.864	135.859	156.028	165.935	166.324	172.105	12.5285
ENSG00000116580	GON4L	76.6785	66.0238	72.2492	71.0403	34.6798	34.4675	30.1595	34.6512	79.5822	63.9885	67.9689	55.2509	33.8264	38.9225	31.8266	32.7541	82.0434	72.2139	71.317	60.1288	35.2603	33.9646	35.2257	14.6478	15.9444	14.6395	15.2409	31.084	27.9985	26.2253	25.9148	15.9336	16.0364	14.9633	13.817	28.7047	29.4966	26.4403	26.3086	16.8332	15.4745	14.4791	14.2684	29.7327	25.5116	25.932	28.6397	78.3034
ENSG00000132680	KHDC4	40.0291	29.0718	35.5781	29.7774	45.1519	42.8221	43.7061	45.7474	49.9496	27.1843	41.5088	27.3732	50.1025	43.4965	39.4294	38.1673	43.2843	33.0858	31.7226	32.4859	48.7267	47.5723	47.1543	24.3067	25.6261	22.9101	23.5603	35.5669	34.283	30.6378	32.7276	24.9086	25.3306	21.9862	22.3407	34.9306	35.3721	33.5792	33.277	25.5191	27.4994	20.1537	23.8003	34.4919	35.4968	33.2217	34.6589	42.2838
ENSG00000116584	ARHGEF2	18.7471	26.4346	20.4943	27.8631	36.473	52.1533	47.1218	58.3731	17.8328	29.7209	20.3265	31.8513	48.0752	63.7274	55.3165	57.859	33.5453	44.2126	26.9054	27.8062	40.6373	48.7698	62.3122	20.826	23.1338	23.1818	20.8327	48.4599	54.6101	56.7382	55.7738	23.2481	24.4926	21.4921	21.0563	44.8875	59.709	55.4869	53.2134	24.6437	26.0487	24.4542	21.9469	44.862	69.0459	51.9358	57.1824	36.8026
ENSG00000163479	SSR2	48.1617	71.8005	44.1584	56.2367	30.3762	40.6883	34.895	46.1645	73.4605	86.4825	30.0261	56.26	32.0888	41.9132	38.538	44.1689	36.2014	56.5921	31.3113	41.4644	32.0245	36.9039	44.0238	169.77	187.147	147.603	156.842	108.479	115.765	119.596	126.575	191.441	178.914	137.705	141.945	112.16	115.66	119.926	120.643	158.535	164.868	134.536	131.828	109.162	119.383	117.184	115.773	50.1141
ENSG00000160803	UBQLN4	136.881	119.741	133.896	148.504	183.513	180.367	162.83	161.242	105.577	110.508	141.002	132.135	189.289	172.183	156.04	147.334	138.903	153.197	156.145	186.1	188.959	160.352	168.945	68.2792	59.0167	67.372	65.6689	72.6529	68.0459	62.8574	64.575	65.6323	57.5938	68.1466	68.7735	71.4703	64.7196	62.8902	64.784	72.5509	66.3146	73.6933	68.7825	70.612	67.2079	70.2675	78.0797	37.5856
ENSG00000116586	LAMTOR2	15.7898	20.2498	13.8815	16.9731	10.9742	15.0094	10.6354	12.292	29.189	31.8267	25.5329	16.714	8.10907	17.7241	12.7411	13.0232	8.8536	16.7271	10.4567	11.0463	10.3735	8.92661	10.314	56.938	61.4451	51.9175	56.1561	39.8276	42.9513	43.8753	45.9946	67.4905	66.6595	51.7011	54.0614	44.0714	47.4511	42.3801	43.6365	58.613	61.1564	53.845	52.6313	43.7849	42.0255	43.236	51.3816	0
ENSG00000132698	RAB25	167.246	169.533	115.151	121.832	69.6107	76.3493	58.9605	66.7995	142.041	205.749	137.863	130.117	69.1009	82.2431	61.4511	69.2346	114.507	134.333	82.4199	106.11	59.8615	56.7166	66.2664	129.771	133.499	107.004	114.085	85.4347	91.4069	81.2567	81.8841	142.809	144.822	101.92	112.56	83.2693	84.553	74.3729	78.0501	132.174	136.401	101.634	105.586	79.1285	92.1709	72.0839	79.6573	84.5676
ENSG00000160789	LMNA	117.922	110.605	147.122	162.669	340.594	308.507	485.386	583.731	103.714	85.9561	160.329	190.035	339.828	341.375	505.556	555.877	112.441	94.615	152.033	158.185	381.011	532.494	595.047	175.687	170.787	288.957	270.893	469.076	461.802	665.997	678.967	125.294	125.777	261.329	261.666	459.182	458.107	634.644	640.35	168.231	150.683	279.811	274.483	468.659	471.635	645.911	798.442	318.695
ENSG00000160785	SLC25A44	87.6627	78.4876	77.2772	66.1908	32.4922	35.878	28.0247	29.3951	81.7115	71.6939	61.6926	66.4777	35.7958	28.1914	24.958	26.7916	80.9613	91.2253	75.018	66.441	35.0699	26.7798	31.0078	23.2915	25.3066	22.3064	21.4123	16.4497	15.4295	17.0672	16.8201	26.9646	27.578	23.4684	23.0023	15.8564	15.9562	15.1843	15.4833	24.9804	24.2756	21.2225	24.0945	17.1332	16.2945	15.6309	17.2081	61.0766
ENSG00000160783	PMF1	8.55503	11.7417	9.94657	7.52942	8.24857	7.63131	7.91833	8.67671	11.1788	14.1186	15.6906	10.9745	5.44466	10.0715	6.86868	10.395	11.0178	13.7059	7.34318	8.05345	6.70944	6.36837	9.02884	20.565	18.277	20.0728	21.5487	14.3379	14.7794	17.317	17.2439	20.7967	18.6647	20.8216	17.5923	15.973	15.1509	16.9218	15.9678	18.1461	19.6332	17.6854	18.5048	16.6072	14.7583	14.6749	19.975	0
ENSG00000198952	SMG5	81.1672	74.9086	89.3552	92.8203	78.1821	89.1163	69.5959	80.482	70.7989	78.0114	77.9538	103.501	76.6307	78.5928	78.282	87.671	64.041	61.824	84.006	100.287	79.9423	78.9787	88.8385	95.8926	82.2464	104.227	100.754	86.5462	85.8592	80.1744	75.6907	96.7878	82.0483	100.826	94.3836	78.6289	79.6618	78.6033	76.0565	99.1809	90.0099	104.178	104.203	86.6431	84.2431	78.6805	64.488	28.9722
ENSG00000198715	GLMP	42.4583	45.8368	37.0537	44.8362	51.6073	70.3093	55.1954	55.9536	41.5211	47.7162	39.0126	44.1503	50.6817	66.85	56.8895	67.2341	59.2208	36.6228	35.1298	37.7642	52.248	47.8444	53.3492	39.7957	41.2829	34.2293	31.948	25.8972	26.6549	28.4315	28.164	45.1518	41.1384	30.0678	30.0471	26.1863	27.7071	26.4026	24.9485	33.9693	38.8474	24.3778	27.1541	26.7268	26.1425	25.8364	15.6548	0
ENSG00000163468	CCT3	199.248	230.659	207.512	234.475	384.849	400.264	443.194	603.754	182.498	217.522	240.066	286.598	389.467	473.58	482.853	584.356	183.27	144.87	195.152	265.873	421.172	483.779	592.608	478.709	459.64	562.822	529.341	872.909	863.663	935.243	905.093	404.152	394.624	555.619	544.311	884.412	879.172	923.976	900.38	472.54	434.123	552.344	584.298	875.999	875.953	893.377	925.039	550.473
ENSG00000116604	MEF2D	314.846	294.266	282.657	294.838	345.615	289.954	271.048	225.094	258.62	249.11	257.041	252.792	324.189	284.333	270.395	229.043	357.981	302.046	313.407	356.42	358.789	310.689	276.17	60.7378	61.8286	62.4821	60.009	53.017	50.5794	50.2027	50.6234	48.9474	50.585	64.3352	67.3334	52.3027	53.3266	48.2725	52.6545	62.9897	63.1874	64.558	68.1647	48.1684	55.5494	49.4979	39.1491	181.664
ENSG00000183856	IQGAP3	30.6291	28.0358	37.7642	30.4154	68.7141	68.6456	66.6459	62.9896	35.843	23.212	24.3918	27.1839	57.8061	61.3525	73.4582	54.0932	44.268	40.3808	47.1139	32.3771	75.9452	91.1167	66.9254	12.5884	15.2415	13.4321	13.3997	31.3063	29.2988	30.2631	29.3049	12.0589	15.465	11.9989	11.9098	27.3989	29.944	31.4262	27.706	12.5239	14.9587	13.7157	11.7972	28.2548	29.2149	29.4693	44.5615	0
ENSG00000163382	NAXE	87.1874	99.3339	78.7528	102.86	63.0836	68.501	62.4151	70.0811	106.021	115.342	92.432	106.402	61.6869	73.7989	54.163	70.2153	60.4996	84.0776	67.3811	78.1403	57.1968	42.1837	67.881	209.682	214.882	185.183	195.472	140.86	142.246	142.283	144.862	230.069	220.014	187.606	186.315	136.411	138.357	146.555	142.182	206.004	216.417	189.908	186.666	138.318	141.356	139.507	115.384	118.238
ENSG00000160818	GPATCH4	10.2449	12.6522	12.0233	14.5484	7.96166	6.22078	9.19924	11.4299	13.3081	11.1513	10.1989	16.714	8.39868	7.65257	9.96221	11.1011	12.0015	15.106	6.99071	13.1685	12.8003	11.7026	10.281	78.1121	81.6073	85.7243	79.2391	77.7656	72.9002	79.4667	72.9199	75.4376	71.0019	86.2155	82.5516	83.106	76.8582	79.0566	71.063	81.6745	78.8553	83.3376	76.7551	83.3116	74.9437	81.1422	59.2454	95.5301
ENSG00000143320	CRABP2	61.4695	57.6413	109.248	113.537	66.2396	81.3042	124.947	172.032	68.6696	85.9082	113.828	116.367	69.6222	89.6758	147.546	169.419	43.1859	54.2341	96.7538	118.19	76.992	128.619	167.165	233.089	234.789	377.73	389.99	207.807	210.076	364.49	377.28	244.421	237.117	377.365	392.675	205.573	215.931	369.9	383.357	248.087	228.345	370.375	405.193	208.054	216.492	358.412	366.734	67.3409
ENSG00000143319	ISG20L2	220.16	163.537	202.976	186.023	145.031	130.709	160.113	137.047	146.921	154.108	222.949	172.628	131.077	126.707	135.906	136.037	199.501	162.039	199.147	190.453	147.988	165.088	164.364	80.0265	73.4913	81.5588	76.8183	60.4638	55.997	63.6483	62.0976	82.3566	78.2011	79.5809	78.4259	59.9744	55.7125	65.4209	64.4859	85.9501	81.7568	81.9889	80.815	63.6986	56.3449	66.7302	60.0464	0
ENSG00000143303	METTL25B	20.3314	35.1624	20.2757	28.0333	21.0518	27.8127	19.6794	27.2538	38.9482	32.7361	25.4616	26.0487	22.0103	37.0754	23.5423	32.3618	21.2486	26.4539	16.4487	25.1943	19.367	20.357	27.7785	21.5802	23.3255	17.8391	18.8892	23.5631	25.7448	20.6888	23.7959	21.7456	23.5784	15.2456	16.5415	22.4321	25.5001	21.4544	22.135	20.6374	22.2446	17.6599	18.7107	21.5167	32.0678	20.5783	26.4554	0
ENSG00000143314	MRPL24	21.9685	15.1638	15.3571	17.6537	19.1152	20.109	18.6314	27.949	9.67052	18.3781	11.9106	18.6693	24.9064	21.1105	22.8082	29.5375	24.1015	12.6006	13.6289	13.8759	22.8407	21.5001	22.4403	93.5431	92.8227	93.7534	91.957	78.2473	84.9057	79.5916	91.5003	93.9016	91.8758	91.0151	88.0005	83.7589	84.4337	85.1379	84.1614	95.242	91.9764	94.7122	95.2894	80.1805	85.9713	80.6164	84.5358	0
ENSG00000143321	HDGF	404.146	406.974	404.476	409.439	282.962	283.154	262.547	301.905	344.856	428.775	402.464	434.88	296.271	283.145	271.234	296.591	369.687	394.082	386.486	413.61	257.814	268.996	301.28	415.389	406.311	438.341	419.722	364.154	357.349	368.985	356.222	399.487	370.055	436.548	406.219	362.085	336.005	349.843	329.547	416.419	421.067	462.823	435.083	363.355	345.284	351.6	369.793	333.572
ENSG00000143294	PRCC	33.9033	33.3415	59.1875	57.9382	32.5639	31.7188	49.9553	58.4009	45.4248	41.0158	71.1783	77.6414	30.8145	34.9203	46.9273	59.938	22.921	31.4646	38.537	56.7007	27.7419	53.9951	60.3021	59.4325	55.7895	102.809	106.38	71.0227	73.4636	100.28	99.9104	61.2436	61.8981	105.767	97.4583	63.9851	67.1652	100.284	97.9679	60.431	56.5463	99.5725	106.116	68.583	71.6793	97.1555	103.419	0
ENSG00000132694	ARHGEF11	112.958	103.384	91.5412	121.747	127.781	125.899	100.376	110.406	87.6557	93.4222	104.129	118.133	136.58	125.74	107.435	113.09	116.179	142.954	135.35	131.685	124.006	115.393	126.568	34.5457	31.8249	34.8934	35.7326	31.7879	29.3854	29.6387	27.9684	32.8557	28.1874	34.1968	33.3554	29.8706	27.2896	27.2713	26.3272	38.6153	34.1406	37.4065	35.9505	30.0333	29.8458	30.3297	36.2851	0
ENSG00000117036	ETV3	50.7493	47.7519	60.991	50.9618	49.3121	47.4154	44.4047	40.9363	47.9977	41.8773	39.6544	51.7819	53.2303	41.3415	46.0359	33.9701	72.5012	74.7193	60.8016	56.7551	52.1528	50.8925	36.8732	21.4642	21.6001	22.397	23.424	39.1977	40.5242	30.3048	30.9347	19.0966	18.7027	23.9272	24.0532	35.7235	34.9545	32.786	31.7306	23.7684	21.4708	26.4136	25.8596	36.5208	37.5816	32.8871	32.8386	64.2087
ENSG00000183853	KIRREL1	117.922	106.084	116.134	106.007	98.409	83.8359	89.7799	72.6674	101.585	83.5631	111.689	94.0401	86.1879	82.595	90.1842	73.3142	173.432	162.039	152.738	104.804	96.4066	105.051	82.1822	30.3689	31.9527	30.4261	29.3226	20.1916	21.714	20.7721	21.7097	32.1045	27.6161	29.8914	27.7896	20.1236	19.5054	22.0588	20.719	30.872	29.8528	30.2305	28.0661	20.6651	20.4367	22.7294	18.9799	79.8694
ENSG00000158716	DUSP23	10.2977	9.92083	6.23027	9.48622	5.55882	5.3166	5.97756	7.87022	13.5742	8.90191	14.2642	10.7222	3.88077	5.8054	5.55787	5.17789	3.34469	5.15814	5.22835	5.98568	2.71233	4.19115	5.10755	41.0139	37.5125	41.2624	46.3024	26.9345	27.6518	30.1383	33.9337	45.1914	44.1095	42.4549	40.945	26.8626	26.6036	28.9333	31.3765	40.4332	38.4928	40.511	40.3928	25.2991	24.332	29.063	42.5713	0
ENSG00000158710	TAGLN2	93.2076	90.5433	103.127	98.0101	114.117	123.511	142.219	143.416	81.4453	97.586	128.306	111.196	108.604	130.182	149.223	151.885	66.5988	80.0248	93.934	102.573	109.873	147.833	141.43	99.3152	102.952	135.318	142.965	108.664	111.431	136.33	157.086	98.4879	101.361	135.94	140.894	110.132	115.004	149.124	153.529	103.154	99.1011	134.104	141.684	109.462	114.994	140.559	151.863	34.4535
ENSG00000162729	IGSF8	14.9977	19.5905	9.3454	19.568	24.925	28.3914	24.1043	30.7578	16.9456	22.9727	6.41889	18.5431	27.6288	37.4272	26.4261	32.2049	15.0511	9.06358	17.2712	15.1274	26.2192	24.1672	34.9291	52.9933	59.8155	40.5681	48.3482	39.9387	45.075	43.9169	44.6907	54.3641	55.575	38.5023	39.1546	38.8015	44.0213	39.2072	43.5247	45.4495	48.5189	36.7958	35.4798	41.3051	44.8236	39.7465	36.2851	0
ENSG00000162734	PEA15	63.529	35.9159	31.8618	29.9901	24.8892	19.3857	23.4833	17.6593	48.7962	44.1745	39.9397	34.4372	25.6015	20.9346	22.4412	23.8889	36.2998	40.1598	28.844	31.9417	19.0339	22.6431	19.6394	145.55	139.697	125.689	124.723	75.5056	70.0396	76.8442	78.2984	160.285	157.24	135.482	121.706	74.968	71.9073	75.1661	76.3173	149.916	150.264	122.983	136.624	68.6832	66.3027	75.5017	75.3128	0
ENSG00000132716	DCAF8	33.6392	35.1938	37.0537	34.0738	40.7766	42.3158	38.6213	46.4983	31.6732	27.6629	38.7273	35.7617	43.036	45.3437	38.1186	40.2071	21.6421	33.5279	30.4302	37.22	39.4953	35.7609	44.7817	45.1617	50.5173	41.0511	42.5518	59.7228	64.1885	52.0759	48.1134	43.2936	45.5951	39.4552	40.2444	58.3654	60.0371	46.3839	47.6983	49.2875	47.9386	40.1293	44.6292	63.1224	65.7541	48.9482	63.2016	0
ENSG00000162735	PEX19	86.0784	107.716	114.003	108.219	97.7276	107.489	98.2028	90.9942	76.5657	97.2031	105.555	91.5803	82.0754	107.18	97.5773	89.8285	97.8815	92.7728	102.863	110.898	91.8385	88.9939	91.4747	40.1728	36.1066	39.9342	41.9381	34.3443	32.7661	33.635	32.532	38.8258	38.472	41.1844	40.4001	32.8553	34.2984	35.279	35.0657	36.8983	40.2014	35.8288	40.5105	34.0911	35.3322	33.15	39.1005	31.3213
ENSG00000122218	COPA	73.8796	62.6331	74.7632	61.5541	249.143	245.215	263.711	285.052	64.4997	52.0235	68.4681	65.2793	236.206	267.884	288.799	313.066	64.4345	66.9084	75.8992	71.284	250.153	267.417	307.936	37.5333	39.3019	44.0393	41.9722	161.496	155.855	149.942	150.143	34.6744	38.8149	42.0314	42.891	156.069	164.394	156.602	154.33	39.4906	36.0749	45.9056	42.2462	160.612	161.957	156.859	149.679	106.493
ENSG00000162736	NCSTN	56.347	42.1007	43.2293	44.2407	108.343	108.972	99.5613	115.495	49.4172	36.2298	41.2235	41.7535	109.704	122.793	105.914	113.011	46.3338	49.297	45.7627	66.6042	94.0749	92.8585	119.484	62.246	65.567	48.235	50.9054	51.0904	50.406	49.7864	47.2985	64.4857	57.8604	52.6187	50.9477	51.7197	51.716	48.4614	51.0335	52.8224	52.4198	41.5543	44.6586	49.2205	50.8037	49.5218	58.9542	0
ENSG00000158769	F11R	46.8943	66.4947	49.0224	56.2792	53.3646	54.8297	54.1862	49.168	65.8305	64.8021	53.4907	49.7636	53.0565	55.1073	58.8819	51.975	78.0101	71.7718	57.0419	50.062	53.5328	57.4242	45.4078	89.3083	104.645	69.1227	75.8977	67.9477	63.8418	64.4809	60.9567	92.8341	88.0286	69.2054	75.8961	65.1277	71.6091	63.7212	62.6972	85.9164	84.4326	66.8736	67.7234	66.2786	69.814	60.4205	65.9442	114.323
ENSG00000215845	TSTD1	14.4168	14.5987	8.25237	12.0811	9.03756	10.5609	8.38411	10.095	11.9772	21.3454	10.5555	10.0915	8.80414	13.1061	10.1195	10.8265	12.7885	13.3375	6.34451	6.96515	7.66114	8.27344	8.99589	70.0776	81.7032	54.9058	58.9861	45.9777	46.5053	40.8781	44.6907	78.561	88.6762	58.6181	55.4625	41.11	51.9845	41.6624	41.941	69.9249	77.3079	54.3285	57.8679	43.8851	52.2027	37.3087	37.9355	45.4159
ENSG00000158773	USF1	17.3213	14.0964	15.4664	18.3343	15.3136	12.2246	13.042	19.6895	10.1141	16.6552	9.62833	16.8402	18.7088	14.8214	15.7298	18.7502	12.6902	10.9795	10.3979	18.5556	17.7967	16.1114	19.9359	30.1368	28.1823	25.838	23.2535	38.0863	33.3728	34.301	34.1619	29.6136	28.4541	26.0446	27.1669	34.5109	35.4914	35.0146	33.5006	31.175	29.6594	25.5484	26.0067	36.9717	34.9481	35.9225	41.5519	12.5285
ENSG00000143256	PFDN2	26.9325	43.0112	27.9269	34.9671	14.166	14.2861	14.3229	19.467	50.0383	60.6861	29.3129	33.9326	17.4345	19.2194	20.7109	22.3983	19.4779	40.0861	19.621	21.7117	20.7945	22.6975	23.5936	188.827	228.718	201.512	205.258	142.379	150.004	172.504	171.918	202.076	230.985	212.098	203.168	150.402	170.597	178.586	173.857	189.575	222.639	208.306	209.348	150.642	168.212	163.097	136.937	163.654
ENSG00000158793	NIT1	10.6146	11.4906	9.78261	9.48622	16.6765	21.3026	19.33	19.7451	5.14578	12.2042	10.1989	9.71306	13.8433	24.2771	23.8569	19.7701	7.86987	7.95827	9.0468	10.9375	17.7491	16.9279	20.7927	20.652	23.645	21.25	20.1166	29.0834	36.5801	28.6397	33.5425	22.9318	26.5876	21.4921	20.4336	31.2231	36.4458	31.5773	31.8237	22.3881	26.1132	20.6626	22.6823	32.5381	43.0954	32.4569	21.2614	0
ENSG00000158796	DEDD	48.4257	44.4868	51.0445	52.7059	29.7307	29.8742	30.6641	30.4519	41.3437	39.6757	50.0673	51.0251	32.7259	31.0941	31.9839	36.7551	41.907	41.1177	42.0618	42.716	24.8868	28.4127	31.2714	54.1245	53.9043	58.5581	56.0198	41.9023	47.5888	40.1705	42.9631	60.6901	57.5938	57.4535	52.777	45.5404	44.9458	42.9467	43.0216	55.1791	56.9654	54.5575	54.2199	43.309	46.9633	42.0888	52.6195	143.295
ENSG00000143222	UFC1	58.2482	56.4797	45.0328	37.1792	29.91	24.0151	25.6569	24.9177	60.0637	60.5904	45.788	35.3202	21.9524	28.8511	20.8158	27.027	39.9396	31.9804	32.9562	26.9355	21.3179	23.2963	22.8028	80.9547	87.6783	75.6124	70.2719	58.9077	56.7772	53.2831	54.3069	90.0269	89.5142	72.4874	70.7585	60.3008	65.5249	51.8231	53.1016	82.8864	79.6291	68.4259	70.1652	60.9683	61.1455	51.2427	35.7026	75.1712
ENSG00000143258	USP21	42.1943	38.5217	37.9828	50.7491	44.2195	47.5239	36.1759	33.3163	55.8051	40.9201	47.5711	40.6182	45.4108	49.4778	37.6991	40.5209	25.3803	32.3489	39.7119	45.8176	33.2617	29.9912	36.1813	22.3633	20.993	23.212	20.6963	25.1191	24.5745	21.0635	24.1545	24.4342	21.5596	21.1392	20.4336	25.3002	22.458	20.8123	22.3027	22.8594	21.2452	20.4082	18.8872	24.4224	26.3071	20.8412	12.5966	0
ENSG00000158850	B4GALT3	113.962	110.165	95.5308	102.009	101.422	101.992	91.0996	74.2804	115.07	114.05	91.8614	98.0136	85.8983	103.881	91.1805	83.8268	76.0426	85.9198	81.3625	84.6157	88.1744	78.6521	77.7337	103.376	106.083	77.6046	78.489	62.0198	68.3493	60.0684	61.3479	123.436	98.8846	77.2164	74.2614	62.1197	62.9898	58.8109	59.1012	100.831	98.3596	75.5764	78.4909	61.5193	67.5646	57.8392	77.6914	21.9249
ENSG00000158864	NDUFS2	13.5719	16.8277	13.1164	16.4626	34.5723	34.9738	34.1963	44.6628	14.1953	17.6124	15.9759	19.2369	27.6867	43.5845	35.1299	43.6198	13.182	6.11608	10.5742	12.4611	32.1673	37.6659	37.9607	82.1729	79.1789	83.5812	87.3881	119.52	112.774	114.933	122.109	73.2235	75.5728	83.7099	81.851	111.508	119.15	118.339	116.973	78.8465	81.5311	82.0907	85.8457	114.397	119.027	118.762	148.417	0
ENSG00000158882	TOMM40L	11.5651	14.0022	14.7559	16.9731	14.704	13.9606	15.138	23.7775	15.2599	15.5066	18.9001	17.8493	11.2948	15.3931	17.5125	20.6331	10.4276	13.8533	13.9227	17.032	16.274	13.5532	20.2325	12.5304	12.2699	13.9755	14.8659	14.0415	11.3988	14.3198	14.0494	14.0358	11.1607	13.7634	12.1045	12.755	12.079	15.1465	16.9925	12.8269	10.9611	14.301	13.2387	12.7497	12.3443	15.846	17.1838	0
ENSG00000143252	SDHC	38.6561	48.1286	44.7596	48.7923	54.4405	54.7935	63.5795	57.7057	39.8354	55.4216	50.0673	45.1594	51.4347	57.5262	60.2976	61.1932	36.2998	35.8122	47.5838	42.063	53.8659	57.8052	56.4138	75.4726	85.4736	78.5403	72.5222	58.2779	58.7709	59.6521	60.9893	75.7934	78.163	74.8519	74.5338	56.943	59.0529	61.9082	63.8897	70.1606	75.2769	72.1156	76.0785	55.3323	55.9335	57.1222	62.5463	93.964
ENSG00000081721	DUSP12	13.9943	17.3301	20.6583	23.1838	14.166	15.5881	16.2636	15.8239	13.0419	20.3882	31.5952	23.0843	12.5111	19.3073	19.6623	20.1231	13.8706	12.5269	14.6864	18.1203	8.89834	19.214	19.87	38.8095	38.1516	47.1182	48.7232	31.3434	30.6857	35.1752	35.5961	37.7188	42.8906	48.2073	46.5496	32.1325	33.0458	38.3007	35.9787	40.2986	41.7488	48.094	45.7177	30.0333	32.1227	36.2332	37.0618	32.8874
ENSG00000118217	ATF6	130.86	133.994	119.96	117.025	178.492	157.473	185.887	152.621	112.054	118.644	114.755	102.492	158.243	150.501	178.428	120.739	188.287	144.649	139.286	120.203	183.867	188.33	146.307	37.6203	50.2936	37.6704	34.8802	49.6085	52.8764	48.038	45.8642	40.7236	42.3573	36.8084	36.4301	50.2274	54.7581	54.9581	48.6113	34.4743	42.3291	34.5056	32.1848	48.2686	56.8936	48.2312	39.319	90.8319
ENSG00000152332	UHMK1	1212.17	1238.72	1357.32	1205.26	406.439	348.762	360.478	308.357	1436.65	1260.24	1274.86	1119.78	406.38	309.269	346.266	289.53	1421.99	1513.69	1550.12	1202.85	394.287	368.985	330.014	203.126	196.062	216.725	205.565	100.254	98.7749	97.7828	94.1407	200.653	223.862	230.273	216.868	108.639	101.971	100.889	101.564	208.899	214.289	215.202	214.82	103.451	95.5724	104.087	84.6814	175.4
ENSG00000117143	UAP1	45.6797	57.0762	68.4236	69.9768	52.1094	41.9541	52.129	56.8436	51.9014	51.5928	66.4711	70.7035	45.0054	44.3321	45.564	58.6043	74.7637	62.045	69.6134	77.1608	50.2019	48.2254	51.5369	87.1619	91.5127	93.3006	93.9345	71.0968	73.5069	73.6389	70.2143	99.1996	96.0658	101.708	95.8626	75.7375	74.4723	74.6751	71.5102	91.2694	93.8462	96.5189	99.3198	75.9473	74.7791	72.0122	76.3807	32.1044
ENSG00000143228	NUF2	7.81571	9.16735	11.2582	9.57129	14.6681	9.80135	16.1472	15.5736	7.36379	10.5291	9.84229	12.8036	12.8587	11.5228	16.8833	12.7486	0	10.8321	9.92799	15.8348	13.9423	17.1456	13.2796	24.5968	21.0888	27.8906	26.8677	40.2721	43.038	46.4978	43.4846	20.6386	20.2645	28.0209	31.565	43.8149	45.0055	49.4057	44.5867	18.6848	23.5019	28.0167	30.7432	40.6038	45.043	45.172	38.4209	0
ENSG00000185630	PBX1	78.9492	72.8679	28.7467	23.6943	52.0736	57.5061	16.7294	16.9641	57.2246	70.9281	17.4736	26.2379	51.8401	48.8621	17.7747	19.6917	84.9946	93.436	26.6704	30.5814	51.4866	18.1798	17.0362	20.652	22.2072	6.64061	6.61463	17.9687	17.2932	5.57807	5.67191	17.2779	24.1879	6.35235	6.69442	18.5146	18.0141	5.85465	6.18588	20.3344	21.8899	5.92905	8.70813	17.8596	19.0377	4.08699	7.13567	0
ENSG00000143198	MGST3	21.8101	22.5102	18.035	18.2493	11.8708	13.5266	12.9643	14.4612	19.0749	32.6882	25.6755	20.4983	12.9166	15.1732	16.0444	13.5723	11.7064	34.6332	17.2124	19.5895	11.23	15.0773	14.1034	60.9988	67.3564	59.1316	67.3055	44.6439	45.5951	46.2481	48.0483	68.9139	70.1258	59.6415	62.0402	42.136	47.0037	48.8013	50.7354	60.4984	61.6078	58.8834	58.8387	43.6346	42.5193	45.2198	53.0806	28.9722
ENSG00000143149	ALDH9A1	16.2651	20.1242	16.1768	20.3762	41.7808	39.6032	44.9482	51.1703	19.0749	19.1918	13.1231	19.8045	37.3597	48.7741	47.6089	48.0131	19.0844	10.5373	20.8546	19.3174	46.8233	38.9178	42.1126	42.8123	42.3054	51.7666	46.7115	74.0237	73.8103	73.847	73.2459	38.1142	36.7199	46.4075	46.5496	78.559	79.9004	72.9753	71.9946	40.9046	41.4265	46.2364	50.8367	74.5196	80.9787	70.2436	51.9399	0.783034
ENSG00000143183	TMCO1	24.028	33.4985	26.2874	30.2453	28.4755	21.1579	31.4404	29.0336	38.9482	35.0333	34.9473	23.4627	20.3885	24.2331	30.411	29.7336	19.1828	17.7587	31.5463	26.8267	22.8882	34.1279	27.9103	87.4229	96.7849	81.6493	85.3764	58.1668	55.737	58.9861	63.9883	103.074	97.7799	80.6043	83.33	58.9017	60.1862	63.759	62.7904	82.0785	82.2726	73.617	72.6659	56.8603	56.537	62.3564	64.3909	0
ENSG00000143179	UCK2	127.797	134.151	118.266	146.59	109.67	108.719	108.838	109.043	141.953	142.383	126.452	150.237	108.488	113.337	106.124	108.853	114.605	145.017	108.033	144.581	101.022	103.091	100.569	99.3152	95.6346	103.684	104.47	90.3993	86.2926	87.4176	91.6307	91.3712	90.1617	108.378	102.168	88.8656	90.4583	86.7999	84.236	100.528	101.519	107.995	108.734	88.6219	87.1234	84.1776	80.1185	74.3882
ENSG00000143157	POGK	310.674	291.629	354.306	268.89	134.129	130.383	128.867	116.746	238.569	248.296	296.624	240.556	124.764	111.578	112.101	113.443	337.322	383.839	417.152	300.1	150.177	142.499	137.41	72.0499	76.3031	76.035	72.5222	48.1265	52.9631	52.2424	46.777	75.0817	81.1722	75.2401	74.8063	51.37	48.5546	48.8013	48.5181	73.0895	77.0177	78.5282	77.6083	49.8968	49.1578	51.0754	44.877	46.982
ENSG00000143190	POU2F1	102.132	99.3025	98.4273	79.2078	55.2654	54.2149	49.4896	39.1564	111.788	83.611	76.4561	76.3799	55.8368	45.4756	44.6202	38.9911	153.462	143.47	107.093	88.5336	57.6251	51.8723	41.2888	13.4006	14.187	13.6736	12.6496	11.374	14.0426	10.7399	10.3007	12.3357	12.7986	12.8812	12.9996	12.4519	12.2281	12.5025	11.7942	13.5002	14.3139	12.7742	11.856	13.5763	11.6311	11.2332	8.88318	24.274
ENSG00000143162	CREG1	71.556	77.2318	75.8562	65.8505	78.5407	70.1647	79.028	68.3847	69.8229	78.0114	62.9764	68.8113	68.2321	63.0677	74.2447	63.9391	73.4849	78.9932	82.9486	67.6381	60.0043	80.9926	64.2234	138.676	153.565	118.414	123.7	81.6928	87.3328	89.1243	87.7842	161.629	157.812	118.824	125.637	87.4898	87.1776	86.271	89.7138	121.3	142.849	108.046	106.822	84.8646	92.5001	87.1651	98.977	0
ENSG00000197965	MPZL1	125.579	98.8944	94.8203	114.685	91.7743	82.5339	96.262	78.5631	89.0752	90.5985	108.55	101.356	96.3821	81.0557	77.7577	79.9434	69.9434	94.836	102.276	99.199	80.7036	87.3066	79.6449	97.9229	98.2866	82.8265	85.922	68.17	63.2784	69.7259	69.6602	108.451	87.5334	84.698	82.0845	72.1465	63.9442	71.6533	70.1687	89.5524	87.2051	86.0095	79.0793	69.3846	64.4922	70.6977	76.5506	5.48123
ENSG00000143158	MPC2	44.2538	41.5356	29.6211	25.3958	20.8007	18.6624	21.3096	16.2132	38.5046	40.9679	35.8031	29.2022	21.9524	18.2958	16.6736	17.8872	27.0527	32.8647	32.075	30.2005	17.6063	17.2545	17.1021	55.4007	56.3646	49.8951	51.3486	41.643	40.9576	43.7088	40.1923	60.8878	56.3368	50.6424	53.2829	42.1127	44.3792	44.382	44.0837	53.0918	55.5469	52.2418	54.72	41.2801	41.6141	40.0333	62.6191	0
ENSG00000143164	DCAF6	53.1785	67.7819	66.7841	60.363	249.788	192.446	189.768	125.84	55.7164	64.8499	61.6926	58.4676	228.155	165.322	162.594	93.5158	46.4322	63.4451	55.9257	61.5436	243.301	181.744	105.084	68.3952	69.0179	66.2552	60.0431	72.2453	67.9592	59.444	59.5877	72.9467	71.3066	63.2412	66.7496	69.838	68.5073	62.097	62.7158	70.7666	67.6686	66.2375	60.8098	70.3865	72.7217	62.6193	61.3085	41.5008
ENSG00000143147	GPR161	38.4977	31.0497	34.2665	27.0974	13.5205	14.7924	13.7406	15.4345	30.6972	30.2952	19.3993	34.4372	15.6389	13.1941	13.5801	15.7298	50.7606	32.9384	34.3074	33.683	14.2754	16.5469	13.1478	14.9669	13.4521	13.4321	14.7636	13.671	12.7424	13.8619	15.0925	15.9336	11.3512	14.8574	15.0625	12.0089	11.9299	14.9954	14.5517	15.8568	13.6046	16.5657	15.4158	13.4761	10.8081	15.8221	12.8151	0
ENSG00000143155	TIPRL	21.3348	31.0183	42.9014	34.8821	26.2161	25.4618	30.0431	23.8053	40.1016	34.3633	37.8001	29.896	26.9337	22.21	24.3812	22.2021	28.6266	38.0228	37.3621	34.7713	31.6914	27.1064	23.3629	63.1742	65.8546	65.5308	63.4527	58.9448	62.3682	58.4865	58.186	66.5021	71.3066	65.1116	63.091	63.3555	64.6599	61.5304	61.2439	64.7066	66.1534	61.0209	69.9887	64.5753	64.4648	57.3612	58.9299	59.5105
ENSG00000213064	SFT2D2	425.798	471.302	476.452	416.926	127.566	117.435	130.148	138.382	423.995	393.359	424.146	401.389	122.505	116.68	137.269	136.312	448.386	496.065	462.209	431.894	125.814	132.157	127.623	61.84	61.4132	57.2602	56.5312	26.3788	23.0576	25.7674	23.144	67.8464	59.3079	56.2183	55.3458	25.6267	22.8159	24.514	23.9237	63.8986	62.8973	56.8986	54.2787	27.3781	23.5091	27.5334	21.3827	71.256
ENSG00000143153	ATP1B1	50.6965	70.4191	57.2201	59.2144	43.8609	49.6939	44.7541	44.5516	68.4034	74.1826	59.4817	57.8368	40.6033	51.9407	49.8111	47.1501	33.9388	64.4767	61.9177	57.4081	44.4917	37.3938	43.7932	61.6949	66.0144	57.0187	54.5536	40.0869	37.7937	41.1279	38.3995	60.2156	61.1363	54.3479	55.1122	39.6876	43.5441	40.3782	44.0278	51.7451	60.2215	54.0994	49.6011	38.3744	45.2076	41.3001	39.2947	20.3589
ENSG00000143156	NME7	6.81234	10.3918	7.21399	9.57129	8.85824	7.70365	10.2861	11.708	11.4449	7.6097	8.70116	11.0376	7.29817	8.62013	10.1195	13.6508	10.3292	10.0952	6.40326	12.3523	7.23287	9.19876	12.357	19.3757	19.0758	21.4311	21.9237	23.6372	24.1411	23.5195	23.7633	18.1082	21.5977	22.445	22.6521	23.5747	23.7703	21.8322	23.961	20.1325	20.0201	22.7492	23.4767	21.9927	21.3694	23.6137	22.8147	0
ENSG00000117475	BLZF1	14.2584	23.7974	24.9757	21.6949	23.2394	21.1941	26.3556	19.467	15.8809	25.5092	22.894	18.9215	21.7787	19.8791	24.4861	18.0049	26.7575	25.7907	24.0856	18.3923	19.2718	23.7317	17.2009	24.4807	22.4308	23.7553	23.8672	23.2667	25.2247	24.7267	20.6992	24.6319	24.5307	22.692	27.7118	23.9711	23.4422	21.8322	23.402	23.1961	23.792	21.6042	27.8013	23.9214	23.6188	22.2753	28.2757	0
ENSG00000117479	SLC19A2	26.7213	21.8823	20.4943	17.909	15.9233	17.1072	17.3505	14.4612	20.2282	21.7283	15.9759	15.831	14.075	13.414	18.6136	16.6712	12.0999	22.8432	22.617	18.1203	15.2747	18.833	15.4874	24.9158	25.4344	19.6502	20.3212	15.8199	16.2097	17.2754	18.2218	28.2298	23.4641	18.9159	18.6821	17.1156	15.8071	15.6753	15.9678	21.1761	22.2768	17.7872	18.24	17.6843	16.2396	16.6587	8.73755	0
ENSG00000000460	FIRRM	14.9977	14.3475	14.9745	12.8468	28.7624	24.1598	38.1167	29.9513	15.3486	12.7307	13.551	12.6774	29.8877	23.3535	35.0775	31.0281	13.0837	9.50571	19.151	17.1408	24.5537	34.509	26.6252	7.45444	6.9657	9.35723	7.7398	15.5605	16.383	17.6084	18.124	6.6423	5.02803	8.39922	7.35608	16.2061	13.3615	19.868	16.8621	6.63226	5.77069	7.83755	8.03149	16.5321	13.5239	18.2122	20.1934	0
ENSG00000000457	SCYL3	7.1292	8.38248	8.25237	11.996	24.4947	22.6046	21.8142	20.8297	8.78332	6.17391	6.20492	8.07319	22.7054	20.3189	19.2428	18.3187	9.73896	7.29508	10.9854	9.41383	22.2696	23.2963	18.8815	5.59808	5.43197	7.33486	5.69403	17.413	19.9804	14.7361	14.9947	6.16785	4.53285	6.9523	5.48787	16.9756	17.6264	16.8463	15.7442	6.02627	5.15816	6.00539	5.97213	17.4088	17.7758	16.4196	17.4508	0
ENSG00000117523	PRRC2C	599.011	601.937	520.61	496.091	981.508	888.559	807.631	710.739	538.089	464.287	403.177	398.74	881.398	769.611	720.897	649.197	737.013	814.912	583.343	535.555	989.714	866.153	710.642	50.5568	59.4321	48.7481	47.1548	154.79	151.478	129.628	132.605	53.0198	48.9852	44.3253	50.5195	150.379	149.601	135.299	130.5	55.1117	54.2574	50.5115	45.3058	145.708	140.561	146.749	131.961	235.693
ENSG00000010165	METTL13	24.0808	23.8916	26.506	33.8611	28.87	26.7638	31.1687	40.9085	28.9228	24.9349	28.4571	33.7434	30.6407	27.9275	33.9764	33.8916	21.6421	42.7388	29.6077	27.5341	33.69	40.2242	46.4952	37.9393	32.8474	44.7336	44.9726	51.3127	51.6629	60.11	60.2396	35.1488	31.2347	44.3959	43.7084	55.3574	51.7757	61.8326	56.7908	38.8173	33.8504	44.048	47.2769	53.8545	47.6765	59.5362	47.9352	0
ENSG00000135845	PIGC	13.6775	19.3707	19.1827	20.674	18.111	18.0113	15.1768	17.0753	18.6313	31.061	15.9046	25.8594	15.0018	20.3189	17.9844	14.8668	9.93571	23.359	18.2698	18.6644	10.7066	14.0975	13.1808	20.536	21.8876	18.3824	17.4913	13.5599	13.2191	12.072	13.1367	20.6781	24.226	18.0336	18.4875	11.9156	13.7492	13.9378	13.2847	22.6911	21.6643	17.0492	16.8279	12.3239	13.661	13.8145	6.06774	0
ENSG00000094975	SUCO	54.71	63.7319	68.4783	56.8748	47.8058	43.4008	49.1014	36.2364	60.7734	55.1823	56.8428	49.3852	44.4841	35.9759	42.8375	32.5579	78.4036	66.0978	77.2503	50.8782	47.5847	52.7432	35.7199	52.5292	56.812	45.5787	45.5523	35.641	38.4438	32.9689	32.7602	54.4827	55.0417	45.3135	46.5107	37.5656	32.7475	36.0722	30.7803	49.7251	50.4855	45.0659	41.3931	38.5999	36.7586	35.5878	21.6254	32.8874
ENSG00000117592	PRDX6	101.129	103.792	112.309	92.1397	166.119	145.067	162.442	151.703	110.013	113.81	133.441	108.736	144.168	152.612	166.369	154.121	97.9798	87.5409	104.038	101.158	153.794	148.051	134.147	299.57	291.729	311.083	295.749	310.359	302.869	320.448	327.308	303.411	300.006	315.641	314.21	328.577	324.493	320.91	322.15	300.64	301.688	295.053	323.29	320.422	314.67	312.762	306.008	127.634
ENSG00000076321	KLHL20	21.3876	19.4649	24.8118	18.2918	16.8558	16.6008	19.9511	16.5469	21.6478	19.1439	25.3189	17.597	16.0444	14.8214	15.9395	14.5922	19.6747	22.7695	23.9682	18.1747	16.2264	21.9899	17.0032	8.81771	8.08404	8.96483	9.58098	10.8553	9.14503	13.1959	12.6151	8.42149	7.46586	9.17562	10.5865	11.0761	10.4386	10.6895	12.4649	9.52756	9.8005	9.03354	9.14943	11.347	12.0426	12.9541	8.56765	0
ENSG00000120334	CENPL	12.4629	17.2045	24.2653	21.5673	14.8474	15.986	18.0491	15.8239	13.7517	17.3731	16.5465	25.7964	15.8706	15.0413	18.7185	14.8668	17.2153	14.3691	19.9147	24.1059	15.1795	13.8798	13.9716	12.3564	13.3243	16.5412	17.7299	16.4868	15.6462	15.3189	14.3428	12.4543	14.1318	19.6923	18.6043	15.5299	15.5983	16.4308	15.5206	11.9179	12.2184	16.8965	18.0635	15.6053	15.0052	15.9894	10.3637	0
ENSG00000117593	DARS2	15.3146	15.3208	14.1001	15.0163	28.4396	26.9447	32.0615	33.372	15.4373	11.2949	9.12908	17.9124	26.8179	25.6405	34.1861	33.2248	12.0999	12.4532	13.0415	15.3451	27.504	36.0874	33.1826	18.2155	16.4557	21.4613	22.6057	37.4194	38.0104	39.2547	38.3343	17.9896	15.0079	22.8685	24.9873	43.2086	36.2967	39.3583	35.6433	21.1761	17.9246	20.9934	23.5061	38.6249	37.609	39.1012	47.9594	0
ENSG00000135870	RC3H1	151.086	163.348	177.672	132.339	92.5274	90.129	80.93	66.0487	134.855	138.075	130.161	120.782	93.6598	84.4421	76.9188	70.6075	175.498	178.766	166.132	152.961	97.8341	87.0888	61.6202	18.4476	19.0438	20.1331	18.3778	17.2277	18.6368	14.9026	11.735	19.6106	17.9409	18.7394	17.9037	15.0869	16.0755	13.0691	13.1543	21.0751	18.0213	19.1104	19.4462	18.3606	18.3519	15.1529	18.9799	33.6704
ENSG00000152061	RABGAP1L	22.4438	29.166	25.5222	23.5241	35.1461	30.7061	29.6937	26.1414	18.099	27.5193	22.7514	16.9032	31.3358	27.0039	31.4596	23.1044	24.495	41.6335	19.856	22.5279	34.6417	30.6988	25.373	10.5	10.4166	13.4623	11.7631	27.7126	26.8716	22.229	21.8727	10.6356	11.4654	11.6107	12.2991	25.8832	26.7229	20.5101	23.3647	10.8069	10.3808	11.8581	12.5327	25.4243	26.2248	22.7772	16.48	31.3213
ENSG00000116161	CACYBP	27.8303	29.5741	35.1955	37.9023	31.4163	26.583	36.3312	41.0753	40.3678	34.6504	35.4465	49.0699	37.4176	29.8186	36.6505	35.8137	24.5933	27.4118	35.5998	40.5393	36.6878	42.2381	41.5854	169.335	160.531	208.636	195.029	205.436	225.202	218.544	203.211	169.734	156.136	212.486	198.03	213.501	209.131	214.96	205.215	167.793	163.772	216.983	211.937	206.601	206.397	208.532	176.863	49.3311
ENSG00000120333	MRPS14	13.9415	14.1906	12.5152	10.8475	6.81403	5.82294	8.77227	8.81576	10.3803	14.6929	10.3415	10.7853	8.63037	6.59704	6.55409	10.4735	1.4756	7.29508	9.57551	9.41383	6.56669	9.0899	6.42563	27.5553	28.2143	29.0074	28.4361	20.8956	23.0143	22.0625	23.0462	29.3764	28.8731	30.1384	27.595	20.9864	22.4282	22.4743	22.0232	27.3707	28.4666	27.1261	27.3012	19.5629	18.8457	22.7533	10.2909	27.4062
ENSG00000235750	KIAA0040	616.015	545.646	423.549	347.459	327.217	335.199	202.189	146.336	547.671	452.992	378.286	272.912	305.538	285.388	179.058	145.452	750.392	690.674	482.418	349.455	340.373	236.446	194.911	52.0071	67.5161	44.6128	45.2795	40.2351	58.2941	28.4732	31.1955	58.1992	69.9734	45.7722	42.424	40.597	53.416	37.8475	35.6619	55.1117	69.5707	42.2413	49.0715	42.0065	56.7016	37.1653	26.4311	0
ENSG00000143207	COP1	47.528	41.881	41.0979	41.0077	62.3305	54.902	56.554	56.9548	46.9331	42.2601	40.5816	40.429	56.5897	54.6675	57.5711	53.5048	43.8745	32.5699	43.5891	41.1923	52.5811	50.1305	47.9122	29.1216	28.1184	28.2226	29.0839	35.6781	36.3634	32.7608	31.6519	27.5576	29.7111	30.3854	29.5022	37.4723	35.4616	32.5216	32.9044	29.1887	28.6278	31.2484	26.8599	35.3436	35.7711	31.9789	31.261	0
ENSG00000075391	RASAL2	79.8998	63.2924	63.8876	54.0672	66.0961	61.9547	65.0157	48.2225	68.9357	44.2224	56.9854	41.249	66.1469	49.17	51.384	43.8551	78.3052	70.9612	85.7096	58.714	82.7498	62.2141	47.8792	8.64367	9.01067	9.87036	8.38762	10.2625	10.4453	8.86664	9.77916	6.87953	8.53241	10.1638	10.5865	12.0788	9.51408	9.51852	9.5583	8.85424	8.44648	9.54247	10.5616	10.5204	10.3418	10.8747	9.22297	0
ENSG00000116191	RALGPS2	46.3134	49.9181	55.1433	49.3028	30.5556	31.5379	28.2576	22.2758	63.6125	50.0134	51.6364	47.6192	29.5981	27.3997	26.5309	22.9475	48.1046	43.402	64.9137	51.9665	27.5515	28.9026	24.3515	26.3951	28.8533	25.9889	27.1063	26.2306	24.6612	19.8147	21.7097	29.6927	28.8731	27.0328	29.8135	25.0904	24.3071	20.0947	22.4331	28.9194	30.9167	28.0676	27.919	23.4204	23.4268	20.2676	19.8294	0
ENSG00000116199	FAM20B	275.187	296.777	289.38	316.278	91.0211	99.8219	94.4765	108.598	235.996	248.679	300.333	279.976	102.348	92.4026	95.7421	122.269	258.427	341.027	333.263	369.153	100.594	99.1724	107.885	95.2254	108	96.1078	90.1499	44.5328	48.629	43.9586	46.0272	102.639	103.037	93.2737	93.0992	46.8696	45.6318	48.0081	48.8349	97.8006	107.999	99.3435	96.0543	44.4362	43.4794	47.084	44.5858	86.9167
ENSG00000186283	TOR3A	25.0842	29.009	24.5932	35.3925	25.8216	25.3533	23.2892	40.1576	32.4717	32.5925	40.3677	38.2846	22.3	27.4437	28.471	33.9701	22.6259	18.2009	23.4982	33.8463	26.124	23.4596	29.1954	101.346	105.444	85.7846	83.808	52.4612	49.6258	57.9454	57.8926	116.675	106.427	84.6627	87.8448	54.7045	48.5844	55.2225	54.6295	92.9863	98.3919	85.7804	83.9629	50.4228	44.6316	56.8593	54.367	54.8123
ENSG00000143322	ABL2	92.838	107.214	136.902	117.153	29.9817	31.1401	25.9286	27.8656	98.3909	88.1576	122.458	106.465	30.3511	24.9368	27.632	33.0679	136.345	117.679	153.208	132.12	30.6921	23.8406	28.7341	36.083	34.8604	39.7531	37.4033	17.45	16.0796	15.2356	13.919	30.3648	33.7868	43.0901	40.5168	14.4806	13.958	15.2599	13.2847	37.9756	35.8492	41.9614	40.6282	17.0581	15.0052	16.3001	22.3536	163.654
ENSG00000057252	SOAT1	83.8605	65.9924	75.3097	58.789	187.852	159.932	202.655	116.19	93.5113	62.8877	66.5424	47.6192	167.858	155.558	176.331	113.56	97.9798	71.9192	71.317	54.5785	187.055	192.194	125.745	35.3578	36.7137	27.8604	28.402	41.4948	39.874	38.2972	39.084	34.8721	29.4064	31.7265	33.0829	41.5297	44.1107	39.4339	38.2518	28.448	28.4666	29.0854	25.8596	40.203	40.3522	36.1854	30.6057	0
ENSG00000169905	TOR1AIP2	246.3	309.053	281.947	292.711	153.854	143.44	158.638	133.961	245.667	299.267	298.549	315.927	155.057	137.438	155.201	131.644	313.221	329.973	293.375	342.707	164.595	154.474	149.503	123.245	128.418	118.625	117.734	92.8075	89.3265	83.463	78.9178	125.848	128.139	122.071	123.769	86.4172	94.2162	86.5732	83.118	127.09	127.535	115.349	121.473	97.0132	107.066	95.841	111.355	239.608
ENSG00000143337	TOR1AIP1	46.419	53.4344	57.1108	57.7255	78.6483	61.9185	78.2517	62.5724	55.0953	51.7364	60.6228	52.5388	64.9884	64.783	73.6155	61.6639	78.0101	67.1295	68.4385	64.0467	66.6186	75.7673	65.6074	44.3786	44.2865	40.5379	42.7905	48.1265	42.2145	38.7968	40.2575	46.7333	37.1008	40.0198	40.1665	44.4678	46.795	43.5888	40.9907	39.4232	36.7196	37.5592	36.7154	45.0374	43.3697	40.9177	39.1005	0
ENSG00000135837	CEP350	41.6134	44.0158	52.5201	40.5823	57.2737	49.5131	50.8481	41.0753	59.6201	39.4843	34.5193	33.7434	52.709	40.3299	43.2045	43.8551	45.842	57.9185	59.2154	47.8854	57.292	49.5862	41.9149	8.2956	10.161	8.72335	9.24002	15.7458	15.2128	11.4059	12.6803	8.81686	8.34196	9.70498	8.64048	15.3434	15.658	13.5601	12.8003	9.4939	8.83335	8.80452	8.67872	14.9791	13.2496	13.0258	16.9654	48.5481
ENSG00000116260	QSOX1	48.3729	57.0762	31.2606	48.3669	93.2805	89.8759	80.8912	97.3905	40.9001	50.4442	40.2963	54.5571	75.3565	104.101	85.8323	110.148	46.5306	39.2018	38.4195	45.6544	85.3669	86.0002	112.103	109.554	123.593	92.3045	97.5487	98.4759	103.542	101.446	106.658	112.524	104.713	82.5806	92.0094	96.7239	102.865	97.6782	105.141	99.4166	95.5549	88.8849	76.1962	97.0883	99.358	97.2272	110.651	0
ENSG00000230124	ACBD6	13.5191	20.5951	24.5385	27.9056	18.0034	21.3026	21.4649	25.168	26.0838	24.7435	29.7408	31.9143	22.1841	18.4717	20.4488	19.2602	16.8218	17.9061	23.1457	23.0721	24.744	29.4469	27.0865	53.1673	55.6936	53.9097	61.1683	49.3491	54.4367	49.2869	53.1334	55.5897	55.8797	56.5712	53.244	49.5978	52.7301	48.4614	50.2696	53.0918	59.609	57.3566	55.5438	48.4189	56.3175	51.5295	53.8573	46.982
ENSG00000143324	XPR1	165.186	148.624	150.838	124.214	167.769	126.947	142.53	113.854	133.702	116.969	132.514	109.934	145.905	102.254	122.588	105.794	194.091	181.566	191.217	137.888	174.398	152.95	110.62	46.7861	46.9066	42.4697	45.825	38.7531	36.7101	37.3398	39.6382	48.1567	47.9567	45.6664	43.5916	37.6356	36.416	38.0363	39.5188	43.6315	43.0384	43.7681	40.4811	35.9698	36.594	39.4358	26.5767	0
ENSG00000135823	STX6	43.6729	43.5449	46.5084	46.1549	35.3612	29.6211	25.424	29.9235	34.1573	41.3508	33.8775	40.6182	35.622	31.0941	28.5758	29.6552	49.7769	54.971	50.4036	42.988	34.8796	31.0798	32.1611	29.4407	28.0865	28.6452	28.2997	31.0099	31.2925	26.142	27.3164	30.9579	29.9015	26.7505	26.8166	30.6634	31.823	29.0088	26.9794	32.6227	31.497	29.5689	28.8016	30.9851	30.6139	28.6567	23.9554	0
ENSG00000162783	IER5	26.1932	21.7254	21.0955	30.8408	31.4521	31.1039	29.7326	42.9664	26.0838	29.338	19.114	31.3467	33.1314	34.5685	36.6505	46.601	30.9876	24.0959	24.6144	20.5145	39.7332	40.9862	47.9451	76.8359	76.6866	76.1256	80.4325	108.368	135.918	108.564	108.94	69.1116	68.2974	75.5224	75.5847	109.735	122.729	100.171	102.03	73.6282	72.053	77.4594	76.7257	121.786	143.798	109.297	127.35	0
ENSG00000135821	GLUL	159.06	140.43	189.039	132.509	424.909	328.544	352.987	242.308	131.306	121.707	158.76	126.017	370.99	291.633	309.51	237.791	178.843	153.344	183.697	143.711	362.881	318.582	243.153	80.9547	81.0002	97.9188	94.0368	162.941	161.1	159.308	152.196	76.5446	77.7059	100.685	101.506	156.069	162.395	164.421	154.721	86.8927	74.7288	98.9618	107.263	159.109	160.558	160.635	142.398	42.2838
ENSG00000135829	DHX9	35.8044	37.3915	40.606	38.7531	100.955	100.003	126.771	194.892	35.1333	30.6302	61.55	53.6741	99.6837	102.21	155.411	172.361	49.0883	27.7066	41.8855	48.7016	125.195	186.152	175.304	69.3234	66.5576	87.0222	84.5581	286.573	273.657	309.292	297.58	57.7248	57.67	84.2393	81.4229	284.435	266.394	308.408	288.724	65.0433	69.893	90.9207	86.8754	276.136	268.475	301.529	276.422	36.8026
ENSG00000135862	LAMC1	57.8785	38.5531	31.5339	37.0515	55.4089	56.2402	44.2883	67.1054	31.4957	34.5547	43.0065	37.2124	54.9679	52.0287	49.0246	52.2496	40.9233	47.3075	38.6545	40.757	61.7174	59.8192	65.4426	51.543	54.7031	41.1114	43.2337	53.7579	54.7835	49.6199	50.6886	50.8452	48.7567	42.5961	40.2833	56.2668	54.8476	46.6483	47.6238	49.6578	46.2945	38.9587	34.6854	51.3997	51.8187	47.801	56.8426	25.0571
ENSG00000058085	LAMC2	14.1528	14.1592	8.14307	8.72051	23.096	26.6915	19.5629	25.2514	16.0584	12.635	9.05776	11.416	24.0376	28.939	23.9093	25.0657	4.03331	11.4953	12.2778	11.9714	27.7895	20.3026	26.4934	28.4835	34.1575	17.0241	18.8551	25.6008	25.008	22.5204	20.7644	23.8016	28.6826	15.2456	18.3318	23.085	27.1703	22.021	22.7499	22.0514	26.1454	18.2706	14.7391	22.2431	28.7211	20.2437	10.3637	97.8792
ENSG00000116698	SMG7	608.252	437.741	497.11	416.458	861.652	644.14	704.77	488.148	512.715	356.124	485.41	371.304	818.09	572.447	628.458	446.279	593.88	590.828	572.122	451.265	886.884	768.722	562.523	66.974	63.7138	73.8919	68.5671	82.5079	82.8687	86.0439	75.2343	66.6602	69.5163	72.9109	67.1778	83.5491	77.0372	77.4702	79.9133	71.3389	64.5737	69.9781	74.1074	83.0611	79.9912	85.755	84.6086	0
ENSG00000162704	ARPC5	133.659	194.241	243.418	183.088	64.1595	59.1698	74.4866	68.6906	200.153	202.973	217.101	165.374	54.8521	60.8687	65.803	65.7827	158.971	200.946	264.707	175.054	72.5191	74.842	67.8481	179.168	193.058	188.895	184.425	105.626	106.706	117.264	116.861	198.478	193.808	186.653	186.004	107.334	105.222	111.276	117.904	169.274	181.051	184.819	182.577	102.424	95.737	117.901	106.016	50.1141
ENSG00000198860	TSEN15	46.6302	70.6702	71.5388	46.1974	41.1711	37.831	43.0074	31.9536	58.2893	69.7316	69.324	39.7352	39.2711	37.2953	37.1748	21.2215	48.3013	85.2566	70.4946	46.4706	37.2588	39.8431	23.7584	44.4366	59.0487	45.0354	40.9152	35.604	40.3075	32.9273	33.5425	47.8799	66.9261	42.5961	43.5527	35.3271	44.409	32.4461	32.1591	40.6689	62.3815	40.969	43.9231	33.7154	46.4146	30.2341	41.1636	0
ENSG00000116667	C1orf21	19.8033	22.73	36.8897	37.4344	14.704	14.7201	24.6866	20.2457	12.687	20.6275	35.6605	30.4637	10.5418	15.2172	23.1228	15.4944	28.725	31.2436	45.469	35.3699	14.5133	28.3583	20.0677	12.6755	13.8036	20.6161	23.0489	10.3737	11.6588	16.4428	16.266	13.4823	13.1795	21.9509	21.718	10.4465	10.886	16.6952	16.8062	11.7832	14.2817	20.8408	20.976	10.821	10.6161	15.1529	10.9462	0
ENSG00000116406	EDEM3	22.1269	27.5962	24.2653	21.3546	28.7624	25.1363	30.276	25.5574	26.6161	24.4563	21.325	16.1464	29.714	23.5734	21.3401	19.5348	22.4291	40.2335	26.9642	22.6367	31.0252	29.5013	21.946	16.8523	16.0722	11.1985	12.7178	9.63271	10.1852	9.53268	10.7571	16.0127	15.6174	11.3637	11.6763	11.0295	9.6632	8.64977	9.53966	12.3219	13.4112	11.3492	9.32594	9.34312	8.94277	9.20169	2.93679	0
ENSG00000121481	RNF2	56.7695	50.1379	70.6097	50.9193	54.5481	40.0734	50.3047	36.8482	61.9268	57.4317	79.7368	45.0333	49.5812	38.7026	41.4743	35.9314	72.0093	65.9505	67.2636	57.8978	54.8652	43.7621	41.5524	42.2902	39.7812	42.8923	42.8587	32.9735	33.3295	30.721	31.1955	48.0776	51.3849	45.3135	44.876	34.954	36.6844	33.0882	32.6063	43.2949	43.1996	41.198	44.1585	35.7193	31.9306	34.0821	39.7073	51.6802
ENSG00000121486	TRMT1L	5.54493	13.2173	10.7117	11.996	25.1402	20.9409	28.4128	26.8644	11.1788	7.46612	12.9091	11.3529	23.1109	21.0226	28.1039	23.6928	10.6243	19.2325	8.87057	15.4539	24.744	30.2634	24.8128	9.51384	9.01067	10.7155	11.1494	29.1945	30.4256	26.0171	26.1429	9.13316	8.72287	11.1166	13.0386	29.2177	30.7791	25.0428	28.0041	10.2346	9.34916	11.6036	12.5032	29.3319	27.9804	24.498	34.2221	37.5856
ENSG00000116679	IVNS1ABP	42.0358	41.724	39.4037	47.1333	56.0544	61.5568	57.0974	60.0695	45.4248	43.9831	37.2295	51.1512	55.7209	66.4982	64.2301	57.8982	39.5461	34.7806	41.1218	48.9737	50.9156	60.4723	52.9538	57.1701	61.509	55.0869	60.384	86.0646	81.9585	80.6739	75.4951	54.7199	58.8889	57.7005	62.4294	81.6603	85.4478	79.4721	81.0312	55.7514	57.3523	59.8249	62.016	82.0592	85.3678	80.3057	97.181	0
ENSG00000047410	TPR	55.6605	49.4158	53.941	47.3885	181.935	159.643	171.991	144.111	60.2411	43.4088	45.3601	43.7718	159.691	151.952	173.762	143.922	55.2858	61.0871	75.3704	69.5427	188.007	184.737	144.165	32.6603	36.0746	31.9353	29.834	134.191	128.247	111.395	104.604	30.7602	30.0158	28.7973	35.1846	132.121	127.322	113.202	108.607	33.6326	32.5286	32.0881	30.8609	128.825	132.907	120.028	138.976	173.833
ENSG00000157181	ODR4	9.18874	17.644	17.7617	11.6132	28.87	26.4383	25.1523	20.2178	20.7606	15.0758	17.8302	11.9836	30.6407	26.4761	21.1828	16.279	10.3292	10.4636	21.1484	11.8081	24.5537	24.8203	17.0362	17.2003	19.6509	17.7787	18.2414	40.7167	39.874	32.3861	28.4247	17.6337	19.5788	16.5514	19.3048	38.7315	43.902	33.0126	33.5379	18.3145	19.3431	16.5403	16.5925	41.9313	44.6041	34.6079	25.7758	55.5954
ENSG00000116741	RGS2	55.7661	49.196	49.7875	51.1745	23.096	20.4707	25.3076	31.9536	55.7164	47.6683	39.5118	46.2316	24.0376	18.0759	25.6396	29.4198	42.0054	32.0541	43.5891	43.2057	23.9827	27.6507	32.5565	84.8414	74.1304	65.5911	74.6703	59.3894	44.9016	51.2434	62.717	85.7964	73.5921	63.6294	73.1327	54.6578	47.9581	61.1905	68.6968	81.9101	66.4113	61.937	76.2844	54.4055	42.437	52.8679	70.4344	0
ENSG00000116750	UCHL5	19.6449	31.3322	35.3595	23.9495	28.2603	23.7619	38.0002	28.6999	37.6174	32.9754	25.6755	27.1839	30.4669	24.629	33.6618	28.3607	30.5941	31.4646	27.4929	29.3842	27.5515	34.6722	24.5822	73.7033	73.9386	87.3241	82.0009	81.8039	80.2248	84.2539	86.7737	66.8975	73.6302	90.9798	86.3658	78.9088	85.5372	96.1673	86.6023	72.3826	74.7933	80.4621	82.1977	79.9801	79.6894	89.842	89.0259	0
ENSG00000116747	RO60	87.3458	132.864	131.655	102.094	65.9168	53.8893	66.6459	58.1784	96.1729	112.135	114.327	98.2028	67.4791	48.9061	63.0241	54.6424	129.656	137.87	145.748	116.231	70.3302	66.623	52.4266	42.2902	38.3433	40.5681	40.6425	36.5302	33.7196	33.9263	32.6624	39.1817	39.5005	44.2194	46.4718	37.1226	34.8949	36.601	37.1525	40.2312	38.7507	42.7757	45.9531	35.4187	36.7861	36.5678	21.0429	22.708
ENSG00000023572	GLRX2	3.69662	8.79061	6.44887	9.78399	4.16015	3.03806	3.88153	4.08806	7.54123	10.7206	6.63285	5.67646	6.71895	3.65036	4.45678	4.00109	3.24632	4.34757	5.87455	3.9179	3.71161	4.35444	3.45996	23.2335	26.1693	26.1399	23.2194	17.3389	21.584	22.5204	22.5573	24.9482	25.7877	27.8798	24.17	22.5021	20.6387	20.4346	21.427	23.1288	24.3401	24.8613	23.5355	17.2835	18.6536	19.4072	20.1692	0
ENSG00000134371	CDC73	58.565	44.9263	49.5142	34.8395	53.6157	45.3539	58.223	30.3963	62.2817	44.6531	42.5786	31.9774	50.5659	42.309	48.6051	31.8911	45.9403	43.1073	53.2234	33.2477	56.4355	52.9065	35.4893	34.6617	35.9788	38.5156	32.2207	49.4232	47.3288	43.3341	39.6708	32.4208	32.0727	40.7609	36.002	50.4372	47.7792	41.2092	42.5186	35.72	36.3328	39.1369	38.51	49.5712	49.1852	43.2121	36.7705	0
ENSG00000066279	ASPM	33.6392	29.2916	47.82	33.4357	59.6049	39.6756	70.3334	87.5179	36.6415	22.5898	36.0171	25.2287	59.8913	39.1424	88.454	71.5882	46.2355	45.3916	54.2221	39.179	67.0468	96.6142	75.5589	9.48483	12.9409	13.7038	14.6954	42.2357	44.5983	47.2471	42.3763	9.64715	11.3131	13.3752	14.6732	45.6803	42.2019	44.4198	41.4006	9.93156	13.8303	13.4104	13.1505	39.6519	37.0878	43.9291	36.455	17.2267
ENSG00000177888	ZBTB41	39.0257	41.6926	49.241	39.0509	37.4772	31.8273	31.9062	21.9977	36.6415	39.3886	41.5801	30.716	39.7924	25.3326	33.3472	20.0055	36.89	51.8024	45.1165	34.5537	38.8767	33.4203	24.5492	14.8799	14.0912	15.3941	13.1952	12.856	12.3089	11.0313	10.7245	14.8266	13.9414	14.681	14.6343	13.8743	11.4527	12.2003	12.1295	14.3418	12.7664	14.2501	14.4155	12.8499	11.2745	10.6357	10.3637	0
ENSG00000151414	NEK7	27.355	41.0647	43.284	33.9887	48.8817	41.918	40.5232	25.8633	34.6009	42.4037	36.1597	35.6986	47.6118	39.8901	33.2423	24.6734	30.5941	39.7177	39.1245	36.7303	53.8659	38.7545	23.8243	31.9062	32.3042	30.9694	24.6855	20.9326	24.6179	18.7323	17.7329	34.0023	36.1104	27.0681	26.8166	23.0617	21.2948	17.1107	17.1788	32.5217	34.0438	28.5002	28.7133	20.1391	24.1126	18.8575	24.1011	46.199
ENSG00000162702	ZNF281	37.4415	37.3915	41.0433	28.246	25.8933	30.4167	28.4516	22.832	34.9558	29.2902	25.5329	23.3366	24.0955	30.6982	25.4823	19.927	39.5461	54.7499	49.17	33.5198	27.5515	30.3722	27.0206	23.2335	22.2391	21.0085	22.8784	36.3079	41.0009	29.8052	27.838	22.4178	21.2168	22.692	22.9634	30.5701	40.6809	32.9749	28.4699	22.1524	24.9204	22.7238	21.4467	32.4379	39.9133	32.5047	28.6397	39.9347
ENSG00000118193	KIF14	24.7145	19.9359	25.7408	21.6099	26.0726	27.017	32.4496	31.5643	29.6326	20.1489	22.9653	20.3091	30.4669	24.8928	31.0402	27.3016	26.5608	22.8432	27.5516	24.2148	22.4124	33.1482	28.5034	12.2984	12.6852	16.2695	13.6384	45.2737	49.7992	42.2935	41.9526	12.0985	11.6559	16.3397	17.8648	44.6543	44.3792	42.72	40.3945	12.3219	13.5402	15.1662	14.2684	43.1337	40.5168	45.1242	41.2606	0
ENSG00000118197	DDX59	8.66065	8.75922	10.2745	11.6132	12.8391	13.8159	13.5077	13.321	11.6224	10.6249	10.6268	17.7232	12.6849	12.4904	12.846	10.395	12.5918	8.91621	11.1029	11.4816	10.4686	12.6823	10.1822	17.4324	16.2959	21.4311	21.5828	18.969	24.5745	17.8582	18.3196	15.9732	18.398	21.3157	19.6941	20.9397	23.0843	19.6414	20.9612	19.5265	17.7956	20.6372	19.6816	23.4204	24.2497	20.9607	18.2275	0
ENSG00000118200	CAMSAP2	46.8415	51.2053	46.6177	41.7308	38.4455	40.9053	42.9298	35.9027	30.8747	46.8068	46.5726	38.1584	40.082	35.1402	33.4521	37.9712	59.4175	46.718	39.477	34.5537	41.6366	41.2583	35.5881	36.373	31.7291	32.3881	30.175	37.3453	39.874	31.1789	29.859	33.3697	33.7487	34.9732	32.9661	37.5889	38.444	30.5197	29.6438	34.0366	35.5913	33.9457	32.3613	35.6942	37.1701	32.433	29.2222	0
ENSG00000116857	TMEM9	27.8303	25.8381	18.4722	25.6936	32.9584	34.9015	31.9838	43.022	26.971	31.3481	27.8152	30.4006	33.5947	41.8252	36.5456	41.3054	11.8048	21.5168	18.0349	24.2692	25.9337	26.9975	39.5094	93.3111	107.042	74.5258	88.0359	66.4287	74.6338	71.5159	74.3868	109.361	109.855	78.2045	79.866	67.8792	71.1319	70.9734	71.6593	84.6371	91.2672	72.421	70.9595	67.1553	72.3926	67.9013	87.6425	9.3964
ENSG00000159166	LAD1	85.8144	81.9411	53.2852	57.3427	85.5699	87.3803	64.4723	68.3847	82.5987	80.3565	74.3164	53.6741	80.3377	90.2036	68.6868	63.2722	93.3563	72.2876	45.9977	63.4482	79.752	62.3774	68.7048	74.1673	69.3374	56.0226	55.2015	61.39	62.5416	51.7013	50.1345	68.3603	70.6591	57.5594	53.4775	60.7905	59.5301	47.5926	46.7667	79.1832	74.342	57.4584	59.6037	59.791	63.1755	51.1471	45.9207	43.0668
ENSG00000174307	PHLDA3	20.3842	11.8673	12.8431	18.4194	15.6723	15.2988	15.3321	18.1321	11.6224	18.3303	16.7604	19.6784	18.9405	16.8444	16.359	17.9657	11.1162	7.36877	13.394	12.6243	20.9373	18.1254	18.7826	29.4407	29.3007	31.2109	36.9601	32.1584	31.0757	34.7173	37.3238	34.1604	28.5684	34.4086	32.8105	32.1091	29.1984	31.955	32.0659	24.9804	28.9179	32.2663	33.9205	35.1432	27.9804	32.6959	33.2998	0
ENSG00000159176	CSRP1	65.747	82.6631	76.0749	81.3773	54.6199	64.8119	67.888	68.635	78.1626	97.8253	98.1376	88.5528	54.6204	69.5768	72.4096	71.5097	91.1921	68.3085	71.787	79.3374	63.3352	63.2483	72.0989	85.8276	91.4168	92.7271	89.6384	67.429	67.1791	71.0996	71.4204	92.755	97.7419	91.5092	89.7909	65.5707	69.9091	69.3115	66.405	90.697	93.3949	87.1291	94.0243	67.506	70.6369	66.4195	94.7781	44.6329
ENSG00000134369	NAV1	79.6886	76.5411	72.1399	76.7405	191.044	154.326	169.235	149.479	77.5416	56.0437	66.6138	62.1257	180.485	154.283	155.411	152.238	120.802	85.5514	88.1182	83.1465	204.329	182.723	174.184	8.41163	7.70061	8.48187	9.81965	31.084	27.6951	27.4741	28.9463	8.18426	7.96105	8.92859	11.9877	28.728	26.2457	27.3846	27.6315	9.35923	8.15634	9.61881	8.91407	30.1585	25.9231	33.3651	25.3146	0
ENSG00000198700	IPO9	145.964	119.458	137.339	111.07	277.977	249.844	272.096	229.349	112.586	97.7774	113.614	114.665	246.805	239.429	258.86	200.212	144.806	148.702	149.037	131.413	281.178	299.259	246.118	83.3621	81.3197	99.0357	91.7524	117.482	116.285	124.258	117.448	73.5398	78.7725	98.7791	92.7489	117.78	114.258	122.457	120.308	81.3378	85.432	105.705	95.2894	116.726	116.805	124.928	140.747	77.5203
ENSG00000198892	SHISA4	28.0943	27.9102	29.5118	27.9907	18.6131	17.939	15.8367	15.1286	34.5122	26.3229	25.4616	30.716	21.0836	15.9209	14.8909	18.5541	34.8242	13.2638	21.2659	24.5413	15.9885	9.7975	15.0261	22.7114	25.1468	19.4087	19.4006	14.0415	15.3428	13.6954	14.3102	27.5576	25.8258	18.9865	20.4336	13.7577	14.2264	14.2778	13.5269	19.3918	22.9216	16.2349	18.3871	14.428	13.9079	11.0181	22.1837	0
ENSG00000134375	TIMM17A	100.812	106.178	131.71	107.454	33.6757	27.1255	44.133	52.9224	109.126	107.972	126.238	99.0858	34.6373	27.7516	41.0548	50.9551	84.0108	86.5093	110.911	87.4997	41.4939	54.2128	48.5712	180.937	182.354	211.624	204.815	123.373	110.954	138.078	142.873	200.969	181.542	208.71	197.602	123.959	113.513	144.364	139.834	176.681	172.702	194.081	201.552	121.411	106.326	138.121	126.015	407.96
ENSG00000176393	RNPEP	38.8673	38.4589	33.8839	38.8807	92.2764	91.8289	79.1057	83.6802	42.8519	43.0738	36.7303	40.9967	91.7484	92.7984	91.3902	89.4754	21.347	37.6544	31.3113	33.9551	86.1759	76.4205	91.1122	86.2627	79.5304	81.8606	78.7277	133.08	134.618	116.931	123.283	76.4655	69.2116	80.816	83.6414	128.157	128.067	119.51	119.358	87.5997	76.4052	83.7702	85.3456	133.459	137.872	118.642	128.054	105.71
ENSG00000163435	ELF3	31.3685	38.9298	18.6908	30.5431	43.3946	50.3811	38.466	44.5237	32.9153	36.0862	19.6133	28.8869	38.7498	55.6351	39.6391	50.8767	34.2339	32.2752	18.4461	22.7456	45.3482	35.1621	52.2289	47.1921	40.8037	25.3551	31.5047	79.9515	76.6275	63.9397	74.3216	36.7303	33.1774	27.2798	29.9692	75.3411	83.6583	67.0829	78.4227	48.4121	39.4277	28.7801	30.0372	75.5716	84.3254	67.9013	72.8372	24.274
ENSG00000143862	ARL8A	46.9471	43.0112	42.3549	40.8375	42.5339	40.5798	38.1943	42.7995	42.0535	41.7815	34.7333	38.0954	43.6152	43.8923	40.4256	47.6209	61.4833	37.6544	43.6479	37.9274	38.1629	37.2849	43.5625	40.9849	38.7267	35.7386	36.6191	36.8636	32.376	35.3833	33.9663	44.2425	41.9002	36.5966	36.0798	32.5522	35.1335	35.1279	36.37	41.0729	42.8772	34.0984	38.2452	36.2704	32.8907	34.5601	35.3385	50.1141
ENSG00000077152	UBE2T	39.0257	37.6427	50.6073	52.6209	88.8335	75.1919	105.345	103.397	37.6174	49.8698	62.9051	65.7839	89.6632	83.6065	105.547	92.7705	41.8087	34.7069	54.6333	64.5365	80.2754	101.84	92.1666	72.9491	75.9197	92.6365	90.0817	80.0997	85.3391	102.112	98.2805	76.6632	74.2396	94.6501	92.4765	92.0136	92.9338	103.08	105.029	71.8102	74.6643	88.1215	89.9644	85.6411	87.3703	97.7531	105.263	14.8776
ENSG00000117139	KDM5B	23.2359	18.7428	13.9908	17.3134	41.6015	44.305	28.1023	28.0603	24.0432	16.8945	12.8378	9.64999	36.8963	43.2766	31.1975	32.3618	22.4291	27.3381	19.386	15.2907	44.111	35.8153	28.4705	4.78593	6.26274	4.01455	3.71647	32.5289	37.1002	21.4381	21.6771	6.24693	5.63749	4.58781	5.13758	31.1298	35.8791	19.3392	21.4083	5.04995	5.54502	5.1911	4.23639	32.3127	40.9008	22.4187	25.169	28.9722
ENSG00000183155	RABIF	16.7932	21.8196	21.0408	17.3559	9.6831	10.7055	13.5854	10.7625	11.9772	22.5419	13.6223	18.5431	6.42934	9.8076	8.59896	8.94362	32.1681	15.9165	17.6824	16.8687	10.8017	11.2671	9.52312	14.3578	16.1681	14.7301	14.9341	11.2258	8.32154	9.49105	10.5289	15.6569	18.2457	14.7869	13.7781	10.4465	9.9018	10.1229	10.4899	15.2172	15.8936	14.2755	14.5038	10.4954	9.68343	11.281	4.12606	0
ENSG00000117153	KLHL12	32.055	40.2798	43.0654	43.9003	48.81	48.6089	42.5804	47.1379	37.0851	39.3886	40.5816	45.7271	52.4194	45.4316	42.7327	45.5026	32.5616	32.8647	42.5905	46.9603	36.4975	40.1153	47.1872	43.8565	47.0344	44.4921	46.4729	48.8304	50.8827	40.004	42.9305	44.9937	46.0903	47.8897	47.7561	49.7377	48.8529	43.551	43.4502	45.9882	45.2951	52.0637	49.8658	49.1453	48.9109	43.4989	54.9252	39.9347
ENSG00000159346	ADIPOR1	785.743	586.302	901.148	569.428	493.121	416.142	483.95	296.51	640.117	503.772	825.397	480.986	419.065	362.837	395.08	293.061	774.69	685.664	1014.06	581.753	439.825	444.425	316.833	232.045	254.28	230.882	232.978	143.601	143.156	156.02	148.122	264.229	276.694	228.155	230.218	141.775	149.78	151.881	148.498	228.089	258.069	214.438	221.675	142.952	152.74	153.298	168.052	101.011
ENSG00000159348	CYB5R1	6.49549	10.172	10.0012	12.6766	18.2903	16.3115	19.0583	23.3882	10.3803	12.8743	6.41889	16.9663	14.8859	18.1199	20.5012	19.8093	8.75523	6.85295	8.04813	13.495	14.6085	16.2203	22.2096	21.4061	23.2616	21.0387	23.0148	17.4871	17.0332	19.1902	22.3943	22.655	20.9882	20.8216	20.6671	17.0922	17.5369	19.1504	21.3524	18.2808	18.924	20.9171	20.064	15.2295	16.9803	22.1797	20.4362	26.6231
ENSG00000163444	TMEM183A	76.3088	68.1586	85.0377	80.3563	62.8684	55.8062	61.6388	40.6582	64.9433	62.0741	77.4546	74.0463	57.922	47.8066	58.8819	42.0115	81.0596	79.6564	70.2596	60.6186	54.199	57.2609	39.8389	69.4104	59.7516	72.111	69.1126	52.6465	56.6038	50.6189	52.9052	74.0933	72.2589	71.8875	67.3334	53.7018	55.6827	53.1829	53.2321	69.0496	73.7617	70.5888	69.4886	54.13	52.8062	52.7484	72.9343	36.8026
ENSG00000159388	BTG2	262.249	198.322	177.836	150.248	227.445	206.588	153.515	119.444	252.498	174.257	146.779	142.542	208.577	191.182	141.149	116.581	283.217	200.652	174.18	135.657	222.125	141.519	127.392	40.2308	38.3752	35.7084	33.4141	77.1358	73.5069	52.9085	55.3174	41.8307	35.2724	35.2203	33.511	70.1411	69.8793	51.5209	54.0891	43.1265	38.0737	32.8515	34.6266	71.8143	71.021	54.1824	65.8714	0
ENSG00000058668	ATP2B4	76.2032	78.7388	59.0782	70.9552	69.6107	79.2427	73.0505	78.4241	69.1132	64.5149	41.5801	61.7473	73.0975	73.2711	67.7955	78.2175	68.1727	93.2886	61.2128	78.1403	83.416	87.0888	77.4371	24.2197	23.677	18.5937	20.0826	30.5653	30.0789	31.2622	31.6519	21.8247	19.5027	15.9515	23.3137	29.4509	30.2721	29.9531	27.7805	21.9504	20.1813	18.3724	16.3866	27.8039	29.983	29.0152	35.6298	0
ENSG00000182004	SNRPE	19.2752	32.6194	26.2327	23.3114	13.5563	13.2734	17.0787	20.774	35.7543	35.0333	30.1688	23.715	14.4805	14.2496	15.2055	18.3972	18.5926	19.8957	24.0269	19.9704	16.0836	19.8671	14.2682	147.987	167.656	157.503	154.284	90.2881	90.3667	97.0335	102.127	165.109	160.745	159.55	155.568	95.488	95.2899	104.553	105.477	141.769	148.587	150.975	147.244	91.227	89.9215	99.0915	99.0256	57.9445
ENSG00000143842	SOX13	24.9258	30.6416	37.3816	35.6052	110.423	108.032	91.4489	79.4809	43.8279	27.9501	21.0397	34.5003	102.985	102.518	86.6188	82.4931	38.0705	29.4751	33.5437	35.2067	116.297	92.2053	90.3543	14.4448	13.5799	15.9978	15.7524	31.3434	31.8126	31.7201	30.511	12.3752	12.4558	12.987	14.8289	29.5908	31.8826	29.4999	28.8426	15.0488	13.6691	15.5224	14.9156	30.6595	34.2349	29.302	44.7071	24.274
ENSG00000143845	ETNK2	85.8672	80.2143	86.7319	106.773	51.1053	59.8208	51.3915	55.0081	66.4516	76.7191	102.346	93.4093	50.0446	50.9292	55.4214	59.1927	80.2726	83.3407	82.8899	99.2534	42.2076	49.0963	56.8421	28.6575	27.5752	30.5166	33.5164	23.2667	22.6675	24.4353	26.4363	31.63	29.5968	32.7499	31.3315	21.8725	22.2791	24.5517	25.0416	29.458	29.2725	33.0806	32.6849	22.0929	22.0277	25.9559	21.0429	0
ENSG00000158615	PPP1R15B	295.096	383.899	313.317	308.408	144.673	192.049	157.202	161.937	311.408	338.751	299.405	298.14	152.682	188.983	154.834	155.14	306.039	387.523	302.363	283.068	149.701	151.371	163.475	128.901	122.219	117.418	127.655	163.312	182.424	128.379	130.324	136.839	116.635	125.53	129.724	144.596	160.815	134.695	126.717	131.231	122.506	129.065	122.767	173.512	189.91	155.568	155.65	227.08
ENSG00000133056	PIK3C2B	22.6022	21.5998	22.0245	19.3978	43.4664	48.0302	33.6141	31.8702	22.0027	22.2069	16.2612	21.1921	37.0121	48.4663	29.3623	28.4391	26.6592	31.0225	22.0296	21.0043	40.447	33.8558	33.3803	7.33842	5.8793	4.88991	4.77344	11.2258	11.8755	9.74082	8.54046	5.33756	4.49475	5.04659	5.21542	11.1927	10.379	7.9321	8.9807	5.52127	6.47994	5.36923	5.17781	11.6225	12.4266	9.99041	10.8491	79.0864
ENSG00000198625	MDM4	384.501	442.45	444.48	395.869	109.455	106.658	100.609	99.81	337.404	388.095	384.634	361.654	105.244	101.243	99.8319	93.8296	517.345	577.49	550.269	452.082	117.201	109.569	99.1525	45.1907	51.7634	49.3216	46.166	23.526	27.2184	23.8109	20.797	43.9657	49.328	46.831	47.328	25.8832	26.2457	22.852	24.11	49.0181	57.4812	51.1222	49.807	23.3453	25.9231	25.3823	31.1154	62.6427
ENSG00000117222	RBBP5	30.6291	38.8671	46.7817	36.4985	61.0035	54.7574	68.8584	50.9478	22.0027	33.1668	36.3024	38.5999	57.7482	53.6999	59.5635	52.8772	22.134	31.0962	49.7574	37.9818	58.1961	65.9698	47.0884	18.5346	15.8486	21.6725	20.0485	34.7889	31.3358	32.0115	29.6308	14.194	13.6366	23.3273	22.4185	31.3396	30.4808	34.3724	33.128	16.8668	15.0554	22.9274	23.8885	32.4129	33.2748	34.6318	26.067	24.274
ENSG00000133059	DSTYK	19.328	20.8463	15.1385	15.8245	7.42371	9.62051	6.98676	11.2074	12.2434	16.703	17.6163	12.6144	9.15167	9.8076	11.3779	11.0226	12.0999	22.4747	24.2031	15.3995	8.27974	10.8317	9.91854	11.6603	11.6308	11.1079	11.2858	10.8924	8.66827	7.61782	7.62774	13.4032	11.8083	11.2578	10.7811	9.98019	8.64916	8.00765	7.63918	12.6585	11.2512	10.9166	11.5324	8.24099	9.18966	8.98659	7.74244	0
ENSG00000117266	CDK18	65.6942	47.0298	35.4142	44.4533	67.1003	75.1919	45.4139	59.5967	38.061	42.5473	38.442	45.9793	67.0736	74.9424	53.0619	72.9219	43.9729	45.3179	38.1846	67.9102	72.757	52.0356	66.6289	24.9738	25.2107	24.3892	24.3446	32.7512	35.1498	25.6841	28.8159	25.6598	26.9685	22.7979	25.9993	32.1091	34.0002	27.7246	29.5506	27.64	29.0469	24.9885	29.6547	33.1393	35.9631	26.4818	14.6354	25.8401
ENSG00000158711	ELK4	865.062	671.257	759.164	634.385	320.08	263.19	258.51	178.818	883.744	644.766	648.165	556.482	305.307	232.436	236.104	196.211	958.058	807.69	756.054	648.63	300.164	241.127	179.358	60.5057	58.154	59.7353	55.031	28.9722	27.2184	26.0588	24.4153	56.8945	58.8127	62.606	59.7828	29.4975	26.6036	26.7803	28.0228	63.0233	64.4447	63.6674	61.4865	28.2799	31.2723	27.5095	25.169	77.5203
ENSG00000158715	SLC45A3	35.5404	34.3776	25.5769	37.7747	31.9184	33.057	21.9695	30.146	43.2955	33.5497	17.9729	42.5104	27.5129	31.314	24.2239	31.3419	23.4129	32.3489	26.9054	35.0434	26.8854	18.9418	30.0192	24.1907	26.0734	18.5937	23.6285	21.4884	24.5745	18.7323	21.5467	25.6994	25.3306	20.4334	18.2151	21.8025	23.8001	21.8322	20.1227	27.2024	23.3407	19.4666	18.9167	22.5187	23.0427	19.0726	24.0768	0
ENSG00000069275	NUCKS1	748.777	774.17	985.475	829.129	486.522	459.615	499.903	379.94	668.952	607.627	905.277	738.697	424.684	409.412	443.633	380.457	786.495	876.441	1058.3	782.165	462.952	481.329	355.914	256.033	269.745	318.538	298.442	290.537	292.207	312.705	305.207	237.225	239.822	319.453	311.096	297.82	300.156	323.856	312.107	263.877	271.964	316.886	307.58	287.132	294.343	306.62	253.971	135.465
ENSG00000117280	RAB29	48.5313	44.2356	44.4863	49.0476	42.8208	38.5544	46.3455	51.1147	35.3994	42.4037	52.2069	49.4483	44.3103	37.5592	44.9348	43.8159	46.3338	39.7913	38.9482	48.5928	42.3504	44.252	38.2572	22.3633	21.4403	25.9588	26.288	27.6014	23.8811	30.9708	28.2618	23.8411	22.0167	25.2682	25.5711	26.4428	24.5457	28.7822	28.3209	24.0041	23.4696	26.2354	27.5071	27.1276	26.0054	28.2743	29.4407	0
ENSG00000133065	SLC41A1	1115.27	801.044	884.042	815.177	604.728	459.506	463.222	401.187	919.941	587.765	789.737	645.098	553.966	388.302	457.685	414.859	1289.77	1054.91	1124.45	813.453	605.087	531.188	487.36	50.6148	47.4179	47.3295	52.4397	39.9758	38.4871	44.0834	44.1692	53.3756	48.7947	49.5131	50.6752	39.571	37.8774	42.1535	41.6056	53.8998	51.0013	55.6008	51.631	39.201	37.0878	41.3718	54.9737	0
ENSG00000266028	SRGAP2	78.2099	50.9228	61.9201	59.7674	99.6642	92.9501	86.8299	74.9757	44.5376	40.7286	55.559	56.3231	94.4128	78.7687	76.6566	73.0004	77.3214	90.7832	85.1809	69.7059	110.872	94.6003	76.7781	11.9793	11.2474	10.8966	11.8313	25.8601	24.2712	24.2688	22.4921	11.8613	8.6086	11.9283	11.2871	25.3469	22.2791	25.0428	22.3027	12.6585	11.4447	13.9956	11.6207	24.8983	23.2073	24.2112	14.6354	0
ENSG00000143486	EIF2D	100.337	102.568	90.2296	106.178	93.4957	104.307	89.8963	100.616	96.1729	114.624	93.2165	121.35	92.5593	112.941	85.7799	99.2036	87.5523	109.5	86.7671	107.252	86.8897	77.7268	92.6939	85.4505	79.0191	80.9853	81.9668	74.6535	76.4108	70.0173	68.4867	85.3615	87.0002	77.1811	79.1654	71.2138	74.5617	66.2519	68.585	86.5224	84.6905	77.5358	83.5216	70.2362	75.4649	66.9453	52.6195	61.8596
ENSG00000143479	DYRK3	18.4831	15.7289	24.7025	23.992	15.1343	11.6097	16.3801	17.993	14.1953	10.9599	19.2567	23.9673	11.6423	12.9742	22.1266	15.5729	14.1658	16.6534	25.613	23.2353	10.0404	17.4178	19.9689	4.98897	4.31362	7.09338	7.19426	6.6688	6.5012	10.7399	10.4637	4.07236	3.80911	5.96415	6.81119	6.94882	7.78425	10.0473	11.7755	4.84795	4.83577	7.35406	7.26659	8.21594	7.68091	9.82311	5.04836	0
ENSG00000162889	MAPKAPK2	155.575	151.983	156.959	175.984	96.5441	105.03	94.7094	108.153	139.646	149.466	179.301	179.313	98.5832	106.608	98.8356	115.404	176.679	167.271	181.347	195.677	94.7887	95.1446	117.507	83.3621	79.786	84.7885	83.0579	74.0237	68.9561	69.0183	72.9525	83.8986	81.934	84.0981	76.3631	71.1671	67.1056	69.1604	67.5043	90.899	86.6248	92.7783	85.7575	73.3673	74.6694	71.343	72.6916	0.783034
ENSG00000182795	C1orf116	60.4133	42.3519	89.9563	78.9525	7.88993	7.16114	20.3392	19.2723	55.0066	38.3356	80.5927	78.0829	5.96596	6.06928	26.6358	21.1823	47.8094	61.0134	75.5467	95.2811	11.0872	22.6975	25.8673	21.2611	19.7468	42.349	42.4154	3.51964	3.16392	8.57525	9.02942	20.2037	18.1314	36.8084	40.2055	3.3345	2.62457	7.47884	8.459	25.8557	20.6971	38.119	47.8359	3.48175	3.07236	9.2973	3.49502	0
ENSG00000123836	PFKFB2	9.45278	8.82201	11.2582	13.6976	10.1135	9.15034	11.4505	12.3198	13.4855	11.1992	10.9834	14.1912	12.2795	11.259	11.273	12.0817	5.80403	12.2322	13.5115	12.4067	9.75486	16.1659	13.0819	11.2542	10.4805	14.6395	13.9112	9.11403	9.015	8.90827	9.84435	10.8333	8.98951	13.9399	13.5056	8.65105	8.85794	9.51852	9.39061	12.4229	10.4775	15.4206	16.2689	8.44138	8.01009	10.0143	6.6017	0
ENSG00000180667	YOD1	52.1751	49.8553	71.7574	61.0011	8.53547	8.53549	9.93673	10.7068	30.6085	51.3056	64.1175	56.9538	8.86206	7.30073	10.7487	8.9044	58.8273	43.7705	70.6121	64.21	8.0894	9.96079	9.72083	52.9352	48.8557	70.149	70.4424	17.9687	14.3026	18.3993	16.0378	53.8105	47.1949	69.6994	68.6957	15.6931	15.5387	17.7528	17.3465	58.6467	56.9332	74.1768	68.6354	18.1602	17.8581	21.367	22.1351	29.7553
ENSG00000196352	CD55	46.419	60.3099	52.2468	59.0443	210.338	186.624	231.805	149.812	45.5135	56.7138	53.2054	48.8176	185.408	187.796	211.146	149.845	41.3168	61.0871	69.7896	66.8763	195.097	214.075	164.496	82.3759	106.818	71.3564	82.7169	84.2862	94.3108	88.9994	90.6854	91.1735	93.3233	74.499	81.2283	88.819	107.637	88.6507	98.3964	70.5309	90.8803	73.2353	72.7835	87.8204	107.78	92.5427	106.938	21.9249
ENSG00000117335	CD46	28.728	28.0358	21.3687	23.9495	80.6925	76.0599	67.8104	56.8714	35.222	33.1668	24.7484	21.6967	68.0583	75.1183	63.6009	50.7197	45.7436	30.9488	21.0896	17.1952	80.085	69.2901	54.6014	87.4229	97.9671	60.1277	66.8964	75.3945	84.2556	64.0646	61.0545	95.2063	90.7712	60.3121	64.0641	85.6011	84.6425	66.3652	66.7776	77.1968	84.2069	54.3285	53.2785	81.984	89.5649	62.6432	49.5128	136.248
ENSG00000196878	LAMB3	25.8763	23.4521	17.9257	26.7145	21.5897	21.5196	32.9154	52.6443	15.5261	20.484	17.117	29.896	22.6475	25.9484	35.4969	46.0518	37.0867	6.5582	21.4421	27.4797	23.3641	39.8431	55.7547	46.2059	51.6037	48.3255	55.031	53.9061	52.053	70.7666	75.6255	41.0004	43.2715	46.1957	49.819	49.0615	50.0458	67.0829	74.7522	44.7762	43.4897	48.1195	47.2475	51.55	56.4821	66.6346	75.0216	177.749
ENSG00000117595	IRF6	10.9314	15.258	14.264	10.5072	14.9191	13.4904	12.8479	19.7729	7.27507	11.5821	9.41437	10.2807	12.2795	15.525	11.4828	14.0431	6.09915	12.3058	9.75175	10.5566	13.6568	11.8114	16.7066	10.9061	9.10653	10.3533	7.91028	16.5979	15.0394	13.4457	14.5057	8.61918	8.98951	8.71684	9.26321	16.2295	15.5983	11.5582	13.5828	11.2109	11.0578	10.6621	7.85497	16.7575	16.2671	12.3566	23.2516	0
ENSG00000117597	UTP25	47.6336	54.2192	58.7503	51.3447	40.669	41.8456	40.2515	37.4878	50.6593	43.4088	49.3541	37.0862	38.4602	37.3393	41.317	30.6751	55.9744	65.2873	58.5692	55.5035	44.9675	46.9191	37.5323	19.5498	20.8971	22.4875	20.8668	28.6017	27.7818	25.3095	24.8065	15.9336	17.7505	20.9981	21.1731	27.1657	27.4387	27.4602	24.0168	21.2771	18.5371	20.3064	21.8292	26.7769	25.3196	23.4703	26.0913	0
ENSG00000117625	RCOR3	20.2786	24.3939	25.4676	22.333	44.6499	42.2073	37.9226	24.3893	28.6567	29.8166	22.6801	22.0121	45.3529	36.5476	36.231	24.5557	17.2153	26.896	23.4982	22.7456	39.7808	37.2305	25.9332	14.0677	14.6024	12.8285	12.8883	28.4165	25.5281	22.1042	20.96	15.8941	14.9698	14.6104	17.4756	25.0437	27.051	21.7566	21.6133	15.8905	15.8936	14.072	13.8271	23.7711	27.1575	21.6061	32.426	35.2365
ENSG00000170385	SLC30A1	105.987	156.567	105.969	101.924	23.2036	28.2105	22.0083	23.1935	121.192	134.247	67.0417	99.0858	30.2353	28.8511	21.7596	18.7895	99.8489	127.627	102.57	96.4782	24.4109	22.5887	20.3314	121.243	134.968	94.0552	113.028	62.4644	79.098	45.1241	45.8316	117.308	129.167	88.2977	110.769	59.3215	73.3688	40.3026	37.432	107.126	118.283	89.1903	93.8772	61.6696	88.2481	49.6652	57.4494	103.36
ENSG00000117650	NEK2	7.49886	9.26154	11.3129	12.1236	16.3537	13.0926	17.7386	13.7937	5.2345	12.4435	8.91512	13.4343	14.1909	14.3376	15.5201	17.6911	4.52517	9.21096	13.9814	14.6921	15.1319	16.0026	11.2696	21.9572	20.8332	27.5887	28.402	59.3894	62.8883	66.146	56.3931	18.2268	17.979	29.0444	31.1758	61.117	63.4073	63.8345	62.6413	20.7384	20.1813	31.9355	32.0083	58.4133	66.2753	61.0419	43.1781	0
ENSG00000123684	LPGAT1	168.619	205.418	202.866	189.384	83.5257	76.1323	88.1496	86.1275	184.183	188.759	186.433	175.718	83.0022	72.3476	80.1172	85.0036	174.809	238.38	234.512	186.318	74.1845	89.4294	78.7222	83.2461	95.5706	77.0311	74.8749	38.3826	40.0041	40.4202	38.7907	92.8736	95.4183	75.9106	80.1385	41.4364	43.1563	40.6803	40.8603	82.7518	90.6869	76.9759	73.5484	40.3533	44.3298	45.7456	42.1829	38.3686
ENSG00000143493	INTS7	28.6752	25.9951	38.9665	31.3513	84.3506	77.3981	92.5746	69.1634	27.0597	27.9979	35.6605	31.4098	76.0515	75.3822	83.9972	69.9015	29.7087	30.2856	37.4209	34.7713	76.2307	84.6939	68.8037	16.9103	16.2959	24.6608	20.6622	37.6787	32.9828	39.5461	37.1608	15.4592	16.4173	24.1037	23.5472	37.8687	38.5633	40.0382	35.5502	17.8095	18.4404	23.1309	22.8589	33.6152	41.3397	37.5238	36.455	0
ENSG00000143476	DTL	81.9593	81.9411	110.888	93.2882	92.6709	88.61	121.104	105.622	87.9219	72.9382	103.986	86.2191	91.1112	90.3795	110.109	97.9091	77.2231	89.2358	96.8125	80.4801	86.2711	121.489	108.939	29.1506	30.0675	38.6967	37.1306	63.5388	67.4825	72.515	70.4099	28.5856	24.645	34.4792	32.3434	66.2936	68.4477	76.9036	68.4173	25.2497	27.6929	39.3659	35.5974	65.4269	61.3924	75.3105	73.7595	0
ENSG00000066027	PPP2R5A	253.799	231.319	241.232	194.404	87.8652	84.2338	62.4151	54.7578	218.163	221.543	213.178	179.944	69.738	68.0375	61.2414	54.0148	238.654	257.538	254.838	197.908	73.2328	63.7381	56.4797	48.7294	46.1717	44.0091	43.3019	47.3485	51.4462	40.9614	37.0956	49.1847	50.9278	44.3959	43.6694	51.2067	49.5985	37.6586	40.2268	53.5294	53.0001	46.44	39.9515	47.6675	51.4895	40.344	44.9984	18.0098
ENSG00000065600	PACC1	6.86515	5.80808	8.19772	7.74211	12.0859	7.99298	13.7406	14.8227	10.7352	4.88169	11.2687	8.07319	10.5418	10.6872	12.3217	15.6513	6.49264	5.89501	6.10953	7.01956	7.56597	14.0431	15.8169	22.9144	21.4083	23.9968	27.9928	26.6752	25.7881	32.6775	32.7602	24.0783	24.6069	21.7745	27.4394	25.72	27.051	32.7105	32.4572	22.0514	17.57	23.3091	24.6534	27.8039	26.3071	32.1701	29.2951	0
ENSG00000117691	NENF	66.4335	64.0773	53.941	60.4906	24.7816	26.9085	23.7938	28.7555	81.6227	77.8199	56.2722	69.379	26.1807	29.8626	24.8531	31.1065	45.4485	56.7395	39.0657	53.7622	22.1745	19.214	26.1639	116.632	125.415	95.5041	112.721	57.3517	59.421	61.9416	61.8043	138.777	131.833	99.8731	97.0691	59.7645	62.9599	57.4511	62.7158	114.129	127.278	93.7452	97.6135	58.6638	63.3126	57.9348	52.3768	0
ENSG00000162772	ATF3	50.0628	35.4136	43.4479	62.022	192.371	278.85	178.434	180.626	33.004	30.6302	50.2813	52.0973	207.766	280.682	172.294	203.507	36.89	32.1278	47.8776	47.831	185.818	176.355	193.197	41.7971	34.1575	40.2964	58.6111	448.736	578.52	383.014	357.95	39.2212	27.8827	46.7604	52.3878	468.066	537.232	342.478	354.067	42.5205	37.3966	50.5624	46.3944	444.137	532.726	356.404	323.144	0.783034
ENSG00000117697	NSL1	32.055	35.3822	41.6444	33.776	21.3028	21.5557	27.5589	24.3337	33.2701	26.3229	20.3978	33.4911	17.84	18.2958	23.4898	22.869	34.4307	37.3596	38.8895	26.609	26.3143	24.5482	20.8256	36.17	34.7326	45.2769	42.2109	38.0122	35.4532	45.5404	45.4405	41.0399	33.7868	44.3959	43.1245	39.7342	39.0107	46.4217	46.4872	35.417	33.6892	43.7936	41.8932	42.7579	34.6464	43.3794	61.1386	0
ENSG00000203705	TATDN3	17.955	11.2394	10.7117	13.6125	9.21688	9.58435	11.7222	12.8204	8.16227	9.57195	11.8393	10.9745	8.80414	9.05994	9.54275	10.3165	3.63981	13.1164	9.10555	11.7537	8.51766	8.65445	7.74371	20.1299	21.9515	22.6988	23.5944	17.7094	19.677	22.1458	18.9064	22.7341	23.7689	23.8566	24.8706	21.033	20.9071	20.2835	22.694	20.8058	22.4702	24.785	25.0359	17.4839	19.3943	18.6663	22.5235	39.9347
ENSG00000162769	FLVCR1	45.3628	54.7529	54.3782	48.4946	50.2445	53.2022	48.2863	36.431	63.9674	56.9531	42.8639	42.9519	47.3802	38.2628	40.8451	36.2844	43.5794	35.0753	61.624	43.8587	47.1564	48.3343	41.19	25.699	27.5752	21.4311	22.1624	22.1923	23.5344	21.2716	19.4931	25.4622	25.1401	19.1629	21.0563	22.8052	21.0861	17.224	20.9239	20.9068	25.6618	19.7211	20.2405	23.4956	21.8906	22.4904	12.184	0
ENSG00000174606	ANGEL2	13.7303	19.8731	22.3525	19.1851	11.5121	12.9841	10.8683	14.4056	14.284	20.0532	21.7529	20.3091	13.7275	11.259	13.0033	9.13975	19.5763	19.3799	20.3847	20.841	12.9906	11.376	9.98445	16.8523	16.7113	18.4428	18.2073	18.0799	18.8101	17.8998	15.7444	17.1593	18.2457	18.6689	18.8378	18.6546	17.4474	16.6196	17.6074	16.3282	18.924	17.4818	18.7107	19.062	19.5863	17.4235	9.63558	0
ENSG00000136643	RPS6KC1	35.3291	35.1938	36.7258	38.3277	26.4313	26.5107	21.853	24.584	33.625	32.0182	38.7273	29.4545	29.5402	21.5064	24.6434	20.8685	44.6615	23.8011	40.5344	40.104	28.075	26.8343	24.0879	24.4517	23.8687	22.5479	25.4015	22.2293	21.7574	21.4381	18.6782	27.1227	23.5403	20.8922	25.8436	21.9891	21.8019	22.021	19.4892	21.7484	24.469	23.7671	22.4176	20.8905	20.4641	20.2915	14.8296	64.2087
ENSG00000143499	SMYD2	36.1741	36.9834	50.6619	42.9219	32.9943	27.1978	32.6825	27.9768	39.658	41.4465	38.3707	40.9336	31.9729	24.9368	28.9429	28.6745	39.9396	33.8963	46.1152	50.3341	24.5061	25.3646	25.1423	38.1424	38.535	37.278	38.6649	30.5653	28.0852	31.1373	31.5215	40.4469	39.1958	39.314	38.8432	29.6374	27.8563	26.3648	30.4449	37.1676	41.3297	40.0784	39.216	27.7037	29.8458	29.0152	28.4456	16.4437
ENSG00000152104	PTPN14	330.689	296.024	299.217	240.431	117.739	113.24	99.6002	93.1078	269.887	211.827	270.948	200.442	118.914	91.8308	83.3156	75.6285	405.888	466.222	393.712	278.715	130.43	118.604	92.0678	27.3523	26.9681	26.8643	21.3782	16.8202	15.0394	13.4457	16.1682	22.1015	24.0736	25.727	24.2089	16.1362	14.4948	12.2003	14.8685	30.4007	30.7878	25.6502	27.3894	16.1313	14.5389	14.7466	19.6838	106.493
ENSG00000117724	CENPF	31.1044	22.3847	32.9002	29.437	41.6373	36.1312	47.5876	57.3998	51.6353	22.0633	23.4646	29.2653	52.1298	36.4157	48.3429	47.6993	29.6104	29.1066	38.4195	43.0969	49.6784	56.4445	40.9593	33.6465	41.5066	38.1232	39.2104	76.5801	81.4817	60.8177	57.5666	35.5047	40.4909	38.0082	41.3342	78.6056	78.3793	61.9459	54.3314	33.296	39.6856	39.6967	31.7435	73.0166	80.8964	57.1461	63.2987	209.07
ENSG00000136636	KCTD3	80.2695	92.6468	108.265	84.1849	144.96	134.904	141.987	86.9617	75.2349	77.1499	83.5168	82.7502	144.399	114.657	134.437	88.1025	83.1255	73.5403	120.604	79.936	132	134.988	94.8028	63.0292	61.6368	69.6962	62.0207	81.063	74.5038	71.5992	69.5298	62.2716	60.8315	72.3462	68.5011	83.9688	82.0776	75.9971	76.3546	64.471	59.8669	78.1465	63.4576	78.0013	80.3203	80.234	96.2101	141.729
ENSG00000092978	GPATCH2	25.7707	21.6626	23.8827	22.6308	16.6765	19.1325	14.09	15.212	21.3816	19.2875	26.8167	19.1738	18.5929	16.6685	12.9509	16.7497	36.89	25.8644	22.617	21.8205	18.796	22.3165	16.5748	12.7335	11.2154	10.7759	10.4334	18.8579	21.1939	15.5687	15.8422	12.6915	11.6178	13.6928	12.9607	19.8438	19.3861	16.2797	16.4336	12.9952	11.3802	12.3161	11.6795	16.9829	19.312	15.2724	12.8151	75.1712
ENSG00000067533	RRP15	42.2471	50.8286	63.3411	46.793	34.3929	26.9085	28.6845	21.9699	41.0775	47.5726	42.7926	43.078	27.8605	22.21	29.9391	25.4187	44.3664	54.2341	59.4504	44.947	26.7426	34.3457	23.1652	53.9214	55.2782	58.6487	55.6447	47.6819	44.5983	51.1185	46.4836	50.8057	55.2702	62.2531	62.7408	47.3592	48.4651	47.6304	47.307	50.9708	50.421	60.5374	58.0444	47.4921	45.4271	46.9884	50.3623	48.5481
ENSG00000143353	LYPLAL1	19.5921	19.8417	21.8059	19.568	14.0943	10.4162	12.3433	11.7358	19.7846	21.5369	20.9684	20.5614	11.3527	10.9071	13.6849	14.0038	9.64059	22.4747	21.6183	16.9776	12.4196	14.914	9.85264	22.3633	23.9326	22.729	21.2077	24.3782	26.3082	22.9783	22.2965	25.5412	22.2833	23.9272	21.4066	22.6186	24.844	25.4205	24.7808	22.0514	23.3729	20.739	22.8	24.9233	23.1799	21.367	21.0672	0
ENSG00000136628	EPRS1	61.4167	70.2935	61.1003	54.1523	310.935	286.843	330.319	254.684	77.4529	57.3838	66.3998	49.5114	279.821	278.923	327.967	238.497	81.0596	68.0137	65.6187	65.2439	344.323	363.596	281.443	43.2474	52.5303	50.7403	45.8591	226.999	252.507	212.466	204.515	44.0448	48.8328	49.6895	51.1812	225.743	261.771	213.071	214.251	45.8198	47.5195	52.9289	46.5709	224.586	269.216	219.192	217.225	28.1892
ENSG00000162813	BPNT1	14.5224	13.5941	11.3129	13.1871	14.166	12.5139	15.2932	22.2202	11.2675	11.247	17.1883	16.1464	11.0052	15.0852	16.8833	18.3972	9.64059	12.1585	14.3926	18.5012	11.9438	18.1798	19.178	22.7404	22.4628	26.6228	23.9354	30.1207	30.3823	31.7617	29.1745	20.006	21.2549	26.327	24.4035	30.7334	29.6159	35.2034	33.2025	23.2634	23.792	25.3702	26.6834	30.935	28.1999	32.7198	32.0862	60.2936
ENSG00000067704	IARS2	42.8808	60.3099	48.5852	55.7262	128.104	120.944	121.88	123.754	46.7556	62.6005	37.4435	64.5855	130.788	119.231	127.149	120.935	51.9411	41.8546	46.9964	48.484	117.582	123.176	115.694	114.456	113.752	105.163	94.2414	156.42	154.425	153.564	147.959	108.728	98.1228	108.943	103.258	156.092	145.276	154.072	152.765	107.396	98.3596	114.281	89.3761	152.27	148.516	155.544	122.665	350.799
ENSG00000118873	RAB3GAP2	26.0876	19.9045	20.9315	20.121	46.6582	40.9414	47.3159	37.7381	24.0432	18.9525	26.674	19.6784	51.2609	42.353	44.2008	40.5209	23.5112	24.0959	25.848	21.1131	51.5342	47.6811	40.465	13.1395	15.4651	12.4361	13.4679	30.5283	31.7692	30.8043	26.5667	12.2171	13.0653	13.1635	15.1014	32.1325	30.8089	27.6113	28.0787	13.5675	12.6375	13.5121	12.9445	28.8059	29.8458	28.3938	33.227	36.8026
ENSG00000162817	C1orf115	62.2616	45.6798	43.0654	42.7092	18.7565	17.6135	16.5742	21.4971	40.279	39.7236	45.1462	36.7078	19.5197	17.1963	14.3666	23.2613	43.9729	52.6867	49.3462	39.179	19.5097	19.976	22.1108	30.3979	32.5598	27.9509	30.1409	23.1556	24.5745	25.7674	25.4258	29.5345	29.5587	29.6443	30.1638	24.3209	25.4106	26.7047	24.11	32.1513	35.4946	33.2078	32.2142	25.6247	22.5489	26.912	16.3101	0
ENSG00000186205	MTARC1	5.9674	11.7417	13.9908	11.9109	10.0417	9.18651	7.87951	8.81576	5.76682	9.66767	7.70266	11.7314	9.96258	9.41178	11.273	8.51213	12.0015	7.44245	16.6837	13.1685	9.27902	8.60002	8.27094	23.3205	24.4119	18.8352	19.9462	14.2268	14.606	13.8619	13.6908	26.5297	21.9786	19.41	20.4336	14.6905	14.7036	13.6734	14.5703	22.5228	21.4708	18.9577	17.2398	15.0041	16.3219	13.3843	16.213	0
ENSG00000143498	TAF1A	8.3438	5.43134	6.55818	6.55102	13.6639	11.0672	12.6538	13.5991	4.52474	5.07313	1.92567	4.4781	14.3646	12.0506	14.2093	11.3364	10.7227	6.18976	5.22835	7.40047	17.9394	21.0646	12.0604	8.46964	9.04263	10.7457	10.1606	23.1926	19.8503	21.8128	22.0683	8.77733	7.38968	9.66969	8.75724	24.2976	20.6089	23.7585	23.4951	8.45024	8.5432	10.1277	8.76697	24.4474	21.8632	23.6376	27.1349	0
ENSG00000154305	MIA3	4.59437	10.8313	12.2419	12.1662	18.6131	15.986	19.757	23.3047	10.3803	9.66767	6.63285	12.299	22.0103	18.4277	18.9282	21.1823	7.378	10.39	14.0989	11.4816	21.7462	20.738	18.9474	19.5788	22.4947	17.8693	19.6734	36.7525	39.0939	35.0503	32.3038	18.7408	18.2076	16.2338	18.0205	38.3118	35.7896	31.0107	32.1032	17.8095	18.118	18.0925	17.0927	37.1721	35.6888	33.5085	31.3338	23.491
ENSG00000186063	AIDA	51.119	59.1169	66.8934	53.1313	34.895	30.7784	39.0094	27.6987	53.4984	52.7893	57.0568	41.312	40.082	30.8302	32.5607	22.006	53.7118	63.2977	71.4932	62.3599	32.2148	32.2773	23.7913	29.2957	27.735	30.8788	26.9018	17.7835	17.3365	18.6491	17.7329	26.6483	27.8065	31.0207	32.032	18.8178	17.7457	19.0748	19.4147	27.943	29.5305	28.0167	29.3311	15.8558	17.3095	18.8097	13.5432	0
ENSG00000162819	BROX	81.3256	99.3653	118.976	85.6312	100.453	89.478	94.7871	71.8887	96.8826	90.8378	94.2863	84.9577	80.6274	77.0974	84.5215	65.312	94.4384	109.058	136.466	97.6209	95.3597	87.2521	66.8266	33.4435	29.716	32.1164	31.5047	39.0866	37.6203	33.9263	29.2397	32.4208	30.8919	33.8439	33.5889	41.0167	38.9212	32.6727	32.4945	31.2423	29.337	32.4698	35.8328	42.1317	41.0106	34.3928	37.4744	144.078
ENSG00000162909	CAPN2	155.628	206.799	197.128	226.436	329.907	316.971	341.032	399.991	163.068	210.2	230.652	275.245	322.509	320.001	340.236	384.497	171.465	172.503	213.246	258.037	327.002	332.952	413.778	278.396	285.082	325.088	299.193	282.905	300.312	315.827	303.186	237.502	275.285	317.476	320.165	288.866	298.098	308.974	305.027	288.15	294.047	344.318	332.41	286.08	306.413	312.786	331.614	351.582
ENSG00000143514	TP53BP2	32.4774	29.323	31.206	37.6471	74.9544	67.4159	86.597	61.5991	33.5363	25.0785	38.8699	30.4637	75.5302	55.5471	80.7464	59.6241	55.5809	30.1383	41.8268	41.3556	82.1788	101.35	70.2865	24.1907	21.5042	25.5362	22.7761	42.9767	37.707	42.8762	41.1702	20.4014	20.4549	25.48	25.3765	39.8275	35.2528	39.9627	39.7424	22.1861	21.2452	28.2457	24.9182	39.8774	35.6339	41.7542	51.77	25.8401
ENSG00000143756	FBXO28	263.569	227.269	317.088	236.815	220.165	169.516	202.5	134.016	253.829	203.691	267.168	195.649	192.706	140.957	175.964	121.563	324.534	272.792	314.934	253.521	197.81	179.675	128.117	53.1963	50.038	54.5436	51.144	57.2776	58.2074	50.3276	51.3732	53.771	55.2702	58.5122	58.2648	58.2955	56.7564	48.9524	50.5863	55.1117	49.2604	54.9137	58.7505	54.9316	57.3873	53.1308	54.367	0
ENSG00000143753	DEGS1	8.29099	15.6975	17.2699	16.4201	20.9801	21.9536	28.801	26.5863	12.9532	14.3579	25.8182	16.1464	19.7514	21.5064	28.2612	22.5552	14.8544	14.2954	12.5128	14.8009	25.9812	27.8684	23.7913	45.0457	47.7693	43.4356	48.1095	36.0486	35.5832	43.5007	43.5172	44.3215	44.9094	43.6901	46.1993	38.3351	38.0563	46.3839	44.2327	39.1876	38.3638	44.5315	41.4225	39.5267	37.5541	45.3871	40.751	0
ENSG00000143748	NVL	5.33369	5.52553	9.50936	6.50848	8.49961	7.70365	12.6926	12.8204	8.25099	8.08829	7.91663	7.44247	6.83479	9.98352	14.2617	14.4353	4.82029	11.9374	7.81315	10.611	13.4665	13.1722	12.2581	10.297	11.0556	11.5909	11.729	25.3785	26.7416	26.3918	23.6656	9.96345	10.5132	9.81086	11.365	23.4581	24.158	25.496	24.4827	10.0662	10.3808	12.1635	11.0617	25.9002	22.8233	24.8326	15.8489	0
ENSG00000143771	CNIH4	45.7325	64.2343	48.7491	43.9429	17.2861	23.0748	24.2596	26.0023	59.5314	82.7016	45.6454	41.5643	21.3732	25.7285	22.5461	26.0071	48.3013	39.9387	49.4049	43.0969	19.2242	21.4456	22.7369	56.4449	68.7623	50.2272	53.1898	36.8636	36.4934	40.7116	34.6182	67.3719	66.8119	50.2189	51.8818	36.5163	35.1335	37.0542	38.8108	56.2564	60.5439	51.1731	47.6594	35.2684	35.4419	38.1452	29.0524	18.7928
ENSG00000162923	WDR26	133.29	142.785	121.272	110.219	178.743	169.046	171.486	148.95	119.595	139.75	115.397	116.872	164.44	159.868	170.511	142.823	149.232	148.333	137.817	113.51	188.864	178.532	147.855	76.8069	80.457	76.6387	69.8627	82.3967	87.3762	73.9719	76.7664	74.0142	75.6871	75.5577	70.7585	87.8629	87.2671	81.814	76.7645	79.9238	78.1139	80.3094	72.1069	87.5198	85.7244	79.9472	82.764	50.8972
ENSG00000185842	DNAH14	90.7784	86.5561	92.6889	68.02	33.1736	32.5144	28.2576	24.7231	94.5759	87.9662	74.1738	59.6659	33.3051	30.5663	27.5796	21.2215	84.6994	70.8138	76.5454	63.3937	33.5472	22.6431	19.6064	10.326	9.55387	9.11575	8.76268	10.0032	10.4886	10.1571	10.1703	10.0425	9.40851	8.82271	9.69135	10.9595	11.8404	11.2938	10.5085	10.2682	9.96169	9.10988	9.44362	11.1216	11.8231	9.94261	6.16483	0
ENSG00000143815	LBR	43.6729	50.9228	53.8864	50.3237	70.2921	70.1285	83.4918	75.0869	41.4324	45.0839	62.9764	61.9996	73.7346	60.7807	79.2258	76.57	45.842	53.1288	51.461	50.3341	69.6164	84.2585	73.0875	72.543	71.7978	70.1792	75.0112	76.9135	74.5471	83.13	75.8537	66.5416	60.7554	72.0639	70.4861	78.489	71.6091	81.3985	80.3605	62.9897	63.8322	74.0241	63.4282	76.4733	70.0608	80.2818	68.9538	28.9722
ENSG00000154380	ENAH	613.322	664.884	723.094	554.71	851.288	710.942	641.656	425.715	557.696	545.314	566.716	467.551	758.14	635.075	584.834	428.627	763.574	807.469	915.313	666.859	873.703	697.636	502.254	100.388	98.4464	110.717	103.72	118.223	118.452	109.147	102.942	89.7106	101.551	119.46	116.569	116.125	118.046	110.521	106.781	106.621	108.031	120.311	119.678	116.301	119.52	113.719	97.5693	150.342
ENSG00000143742	SRP9	58.2482	78.6446	78.6981	67.0416	36.0785	33.3825	44.1719	34.0394	63.5238	83.611	84.23	65.847	39.329	33.513	42.6802	37.3043	41.6119	63.003	72.4332	53.0004	31.6438	40.4963	30.4806	189.958	194.369	209.028	203.519	128.893	126.123	149.151	139.353	217.456	229.461	215.874	209.668	140.772	136.359	144.629	155.97	186.107	200.781	193.699	194.992	136.089	136.912	147.084	190.09	26.6231
ENSG00000143819	EPHX1	33.2696	36.4182	37.0537	45.0914	65.9168	75.7706	67.6551	80.7601	25.5515	42.6909	49.9247	47.4931	70.1435	75.3822	74.3496	85.7097	42.3989	42.4441	45.3515	40.5393	65.0007	54.3217	80.1392	57.9822	58.0581	52.4005	57.7246	58.6854	55.4769	56.6965	62.2932	54.5222	49.8232	48.2073	51.9596	54.0982	53.7143	55.2981	58.9149	50.9371	48.261	48.8829	50.16	55.9085	55.7963	56.4291	57.8863	79.0864
ENSG00000143811	PYCR2	24.028	17.5498	19.2373	15.5268	27.9017	29.3317	26.8602	33.9003	21.3816	21.0583	22.9653	26.0487	25.0802	30.5223	26.4261	34.2447	9.44384	11.1268	17.2124	17.4129	25.3151	32.7127	29.8545	63.4643	67.7398	62.784	61.8502	64.4651	66.3123	69.4345	69.269	57.4875	62.5837	62.5001	57.8756	65.3376	64.9284	68.7449	68.4173	61.643	71.8918	64.329	63.4576	70.612	75.5472	69.8134	52.6195	0
ENSG00000143751	SDE2	29.8898	34.4718	41.0433	35.4776	23.347	30.3806	25.8122	29.8957	30.9634	31.8746	36.659	35.0679	27.8025	27.6636	31.9315	33.5778	32.4632	37.286	38.8895	38.526	26.5047	30.6444	27.9103	25.1189	23.3255	35.1952	30.5841	37.4564	40.3941	33.0105	32.4668	22.8922	23.426	34.3027	31.6428	38.6149	37.937	33.3526	33.1093	24.8121	22.2446	29.4926	31.4787	39.0758	39.8584	33.7953	35.1929	0
ENSG00000182827	ACBD3	27.0909	46.7786	44.4863	40.4121	45.3671	44.3412	49.2179	45.3024	35.3107	35.9427	47.1431	40.6813	44.6578	44.684	51.8035	40.717	46.5306	50.1813	50.1686	42.988	44.8724	47.5723	48.736	24.3937	25.9776	30.6977	26.1857	47.9783	46.3752	46.6227	41.0725	21.5084	24.226	27.7386	26.9723	44.0481	46.3476	43.3999	44.1209	26.1251	23.5663	29.5689	28.5368	43.5345	40.9831	41.5869	36.6006	0
ENSG00000143799	PARP1	37.4415	40.531	48.9677	67.2118	157.225	143.801	183.48	230.1	38.4159	42.0687	61.7639	73.1633	167.452	166.114	214.397	225.787	45.9403	38.2439	49.9924	61.9245	175.873	209.884	232.081	111.817	102.824	192.88	155.546	327.66	305.296	356.414	361.829	78.8773	78.3535	180.301	171.525	336.085	305.107	365.141	349.278	120.593	103.324	220.495	179.193	320.146	303.643	370.601	359.332	197.324
ENSG00000143776	CDC42BPA	136.986	145.956	145.592	139.613	90.8777	83.4019	100.376	91.9675	140.799	129.413	129.162	150.931	100.958	82.9028	89.8696	88.6517	171.957	176.261	177.411	136.419	106.304	93.6749	85.7081	41.7101	45.5327	44.3412	42.7905	42.3098	37.3169	36.757	33.9011	40.6446	42.1669	44.7488	47.3669	38.7548	36.3265	37.8852	35.7737	45.5842	50.1631	50.5878	43.2759	36.3706	37.0604	38.9339	26.1884	32.1044
ENSG00000143740	SNAP47	50.6965	55.8518	50.498	61.0011	37.6924	48.5366	46.6172	58.6234	60.596	57.4317	57.9126	60.2966	44.2524	43.4525	49.1819	55.3485	56.0728	49.3707	51.8135	58.9861	48.013	47.7356	57.1058	45.2778	39.8131	48.5067	50.5985	47.3855	42.7779	50.952	51.6339	52.2686	43.4239	51.3835	48.301	44.7476	42.7686	50.0478	51.5552	45.9208	41.7166	48.9338	53.1902	45.889	43.8909	48.4941	50.6778	0
ENSG00000081692	JMJD4	21.546	20.344	9.18145	11.0602	11.4404	13.9968	11.2564	16.6582	14.3727	25.4135	16.8317	15.5157	14.5384	17.5481	10.3292	14.7099	6.59101	7.88458	7.69566	12.842	9.61211	8.65445	13.2796	21.3191	20.929	15.6658	16.1615	20.9326	19.8503	17.1505	18.6456	23.5248	23.007	16.7632	15.9576	20.8231	22.0405	16.8463	17.4397	20.1661	20.5359	19.1104	16.769	19.7884	19.2297	18.021	36.9161	0
ENSG00000143816	WNT9A	37.7055	26.9055	13.0071	17.7813	5.774	6.40162	6.05519	6.59096	36.1092	27.7108	15.0487	22.2643	5.21298	4.44201	4.98111	7.49224	39.5461	25.5696	18.3286	17.9026	7.18529	6.58609	6.45859	36.199	26.3291	14.9414	16.0933	6.44651	5.80774	7.15992	8.27969	36.0187	22.8547	12.7753	14.8289	4.80355	4.68248	5.89242	7.75098	31.9157	23.5663	14.6063	17.2986	5.76118	4.99259	6.14243	4.5144	79.8694
ENSG00000143761	ARF1	563.629	573.43	575.917	579.595	620.472	615.785	650.312	639.101	445.288	602.65	655.297	613.373	609.802	639.209	617.343	604.91	499.933	470.496	520.896	585.998	557.407	612.18	602.263	554.674	534.505	581.235	561.732	474.115	460.892	477.383	494.662	536.405	537.656	599.733	564.317	459.205	458.972	485.18	477.952	551.117	543.412	562.471	585.357	474.521	459.483	473.469	511.729	105.71
ENSG00000143793	C1orf35	3.32696	3.07671	2.95118	4.42407	6.70644	3.97841	5.70585	8.28737	5.14578	5.02527	4.4219	5.73953	7.93531	4.66191	7.91734	8.82594	0	4.49495	2.70229	3.31933	8.23215	7.45698	9.55607	31.3551	32.1764	33.2031	32.2548	43.199	38.2704	47.6218	54.6003	29.6136	29.2159	31.9735	30.1249	44.9808	39.9949	43.8532	48.4995	25.7547	29.8206	30.714	26.9776	40.6789	39.2824	45.4588	56.9397	69.69
ENSG00000162910	MRPL55	22.1797	6.18482	9.07214	9.52876	9.50378	8.9695	13.7018	19.5782	9.22692	12.4914	13.9076	13.0559	11.121	10.5992	13.1606	16.632	11.5097	9.28465	6.10953	8.54319	10.5162	12.3557	14.3012	39.2446	33.6462	39.5116	38.2557	33.4181	31.1624	35.3001	38.8558	40.8818	36.4151	40.1963	39.0768	29.4509	32.33	35.2412	35.3452	37.5043	34.6564	40.3328	40.1869	32.5381	29.6812	34.5123	28.664	0
ENSG00000143774	GUK1	146.756	150.288	131.491	163.265	47.1603	50.3811	44.7153	62.1831	172.118	178.182	144.639	163.293	45.237	60.5169	50.1257	66.4495	100.439	87.6146	83.6536	93.9751	35.974	34.89	49.6916	169.509	159.955	168.853	182.414	102.996	102.459	112.144	116.959	195.513	180.323	175.784	161.367	96.6539	89.2355	102.513	115.221	172.102	162.933	166.319	169.514	100.144	101.361	106.668	127.398	0
ENSG00000181873	IBA57	24.3449	21.0033	20.6583	21.6949	14.3453	14.5754	11.9163	13.4322	15.3486	22.3026	33.5922	18.2277	9.4992	12.1825	11.1157	13.4939	25.3803	21.7379	17.0949	20.0248	11.1348	12.2469	11.5661	20.9711	20.3858	24.691	23.9354	13.1153	12.6123	13.5289	11.9306	16.0522	17.141	23.539	26.7388	12.5685	12.4965	9.89624	11.6078	19.8295	19.3109	26.2863	26.9776	13.2006	13.1673	12.739	18.0091	61.0766
ENSG00000154370	TRIM11	13.7831	17.3929	16.5594	15.5693	24.1002	21.8089	25.424	31.9815	22.7124	13.305	12.5525	14.5065	25.3119	24.1012	26.6882	26.3994	8.65685	13.4112	14.7451	14.9642	26.0764	25.8545	28.108	30.2529	31.9208	30.245	34.5052	50.9793	54.0033	49.9529	52.6445	25.3435	25.9782	32.3617	31.059	46.24	47.2125	50.7277	47.2325	31.5117	31.4648	35.2944	32.4496	52.0009	51.5718	49.6413	64.0511	0
ENSG00000181218	H2AC25	23.5527	19.8731	17.2699	23.7794	13.1977	12.1884	18.0103	20.774	20.5831	22.1591	21.3963	21.6336	16.1023	16.9764	20.0817	19.3386	9.34547	5.01076	9.86924	11.9714	14.7037	16.819	19.8371	16.0401	16.2959	13.402	18.8892	14.1527	12.7857	11.9471	14.408	18.2663	19.9598	15.5633	14.8289	11.9156	13.8983	14.3533	14.9803	16.6985	16.1515	14.7845	15.2392	12.5744	14.5114	11.1615	15.1451	41.5008
ENSG00000168159	RNF187	162.704	156.065	132.475	137.018	137.715	137.942	126.499	131.402	125.184	159.469	136.794	145.065	147.006	139.417	130.82	146.001	158.775	144.133	124.247	134.188	146.275	121.489	140.046	149.147	158.55	156.417	147.431	141.934	147.924	143.24	148.024	149.412	153.736	157.115	144.864	141.122	147.752	134.732	139.462	164.494	162.45	159.703	159.482	140.222	151.917	141.873	150.237	61.0766
ENSG00000168118	RAB4A	161.912	129.975	199.806	150.163	73.6274	54.8297	68.3538	52.6164	173.803	129.556	155.908	131.631	69.043	47.5427	54.0057	47.1501	205.699	169.629	215.126	154.104	62.2408	68.6913	56.9739	101.839	102.856	94.8702	103.038	59.2041	60.5912	59.1526	61.2501	112.959	116.673	104.955	106.722	62.3528	60.8126	64.25	66.1814	108.271	108.096	99.2417	99.6434	57.9624	64.2453	61.6633	57.8135	68.1239
ENSG00000154429	CCSAP	31.8437	44.6751	53.3945	40.9226	20.8366	19.9282	22.3965	18.3546	31.1408	36.3255	48.3556	29.7068	19.9831	19.2194	19.2952	17.8088	29.0201	29.9909	46.7027	41.3556	26.124	22.8608	18.7167	15.489	14.4426	17.0543	16.5707	14.4861	13.6092	16.6926	14.9621	12.5334	16.7601	17.3631	14.9846	15.5299	13.3316	15.902	15.7814	13.9715	14.6363	15.1662	17.2103	14.8288	12.1797	16.0133	25.6787	0
ENSG00000069248	NUP133	35.3819	34.1264	33.8293	31.1812	112.79	95.6626	112.603	99.5597	40.4565	31.2045	36.5163	36.6447	101.653	96.4048	110.528	94.6141	49.4818	31.7594	33.3674	36.6759	104.591	103.418	97.1094	16.0691	15.9444	21.4311	19.4006	61.3159	58.0774	58.8195	54.3721	13.7986	14.8555	22.3391	22.0293	56.0569	54.4599	55.5625	54.2009	16.7658	16.7318	21.7823	21.7115	54.4556	52.5868	58.2933	63.0803	0
ENSG00000135776	ABCB10	28.0415	23.8916	28.856	31.5215	26.6823	25.5341	27.2872	29.9513	30.2536	31.5874	25.8895	31.3467	25.254	21.1545	25.8493	24.7911	35.316	18.7904	31.3701	26.4458	31.739	28.7937	26.3945	37.1562	34.4451	34.3199	34.4029	27.1198	26.6983	26.7664	25.3606	35.9396	35.7676	35.8555	35.8074	28.4482	23.472	26.327	26.1782	31.2423	34.1083	34.531	37.0978	24.9484	27.0203	27.4139	30.63	0
ENSG00000135801	TAF5L	103.928	101.814	102.963	98.1377	33.4605	27.1978	38.5048	35.9583	98.657	97.0595	137.792	93.6616	35.5062	26.828	31.3023	35.2645	98.7668	98.373	127.654	121.074	38.1153	39.571	33.5781	65.4947	68.8262	68.5492	65.9076	34.7889	34.283	35.1752	33.5751	73.6979	74.0111	70.5464	71.6926	36.5396	31.7335	37.2809	34.7117	70.0932	70.2799	70.8179	75.9314	33.2896	29.7087	37.1414	43.1052	52.4632
ENSG00000135763	URB2	30.946	25.2416	38.1467	37.2642	48.81	45.0283	56.7092	59.124	30.9634	26.0836	36.5163	37.9692	55.5472	42.2211	53.7435	57.349	37.1851	26.6012	50.5211	39.9952	53.4376	57.0432	67.7163	21.9863	20.4817	25.6267	23.4922	23.6372	23.6644	28.4315	26.4363	20.7967	21.7881	26.7858	25.2987	25.7433	19.565	26.7803	25.0975	19.8631	19.1497	25.5738	23.918	25.6498	19.2571	27.1749	36.0909	57.1614
ENSG00000143641	GALNT2	75.6223	68.3784	64.762	74.5285	79.4014	75.9153	89.7023	110.489	66.1854	62.5048	57.556	80.1643	83.9868	77.4053	100.985	116.502	45.3501	67.2768	66.6174	74.3312	89.2689	96.5598	111.542	96.6177	97.2641	85.513	86.9107	74.246	74.5905	86.252	86.4151	92.2015	84.1814	82.5806	93.216	72.4496	69.0144	82.8716	81.497	81.7081	78.6619	89.0631	81.2563	72.7912	68.0309	83.6518	91.0161	35.2365
ENSG00000135775	COG2	13.1494	12.401	12.8977	13.102	34.7874	26.4745	35.4384	27.2538	18.5426	13.5443	22.4661	17.2817	27.9763	26.9159	38.3807	28.7922	12.7885	14.0743	13.0415	17.7938	31.9769	35.3254	28.0092	23.7846	24.3799	27.3171	27.9246	37.7158	38.097	42.4183	39.6382	24.1179	20.493	26.574	30.1638	41.4131	38.0265	42.7956	40.5249	24.3071	22.2446	29.06	28.7427	37.0218	39.639	44.431	33.0085	43.0668
ENSG00000119280	C1orf198	68.0706	78.8329	88.5354	88.5238	93.2447	78.9895	95.1364	86.2109	60.2411	63.797	79.5942	75.3708	94.1811	84.4861	79.5928	92.5743	52.3346	74.2772	87.1783	76.6166	97.2155	95.7977	96.2527	42.0291	37.5764	43.8884	43.3701	39.0125	37.2302	36.0077	36.8674	40.1306	41.2527	40.2669	42.0737	37.4257	31.9721	36.7898	38.6804	41.4769	40.2014	48.0177	44.4527	38.7001	33.0005	39.6031	36.8433	0
ENSG00000182118	FAM89A	24.9786	19.9672	17.871	23.3965	11.3328	10.0184	11.2176	11.0406	23.3335	22.6855	22.5374	19.9938	14.6543	9.5877	12.7411	13.5723	19.9698	12.6006	21.5596	17.3585	12.5624	9.57977	10.8412	32.2542	33.0711	33.7766	38.1193	27.5273	25.5714	29.5138	32.1408	38.3514	32.7584	33.6675	37.0918	26.0931	23.2633	29.0466	29.8487	35.2486	34.1728	35.1926	35.8916	25.7249	22.8507	27.7246	15.1451	0
ENSG00000143633	C1orf131	2.90449	3.54764	3.7163	6.50848	6.59885	4.34008	4.77429	7.56431	5.2345	5.55173	7.91663	5.3611	5.50259	5.36559	3.88002	4.19723	1.96747	1.54744	4.28842	5.98568	6.13843	4.62659	7.01877	21.7542	21.0249	23.6044	24.5491	29.8244	24.8346	28.4315	26.3059	23.5248	18.8932	25.4094	23.1191	31.1531	24.9334	26.9691	25.172	21.5128	21.6965	26.0828	21.5938	29.0313	25.8408	25.8125	29.6106	0
ENSG00000116906	GNPAT	55.9774	76.9492	78.3702	78.8675	77.3931	77.8321	82.599	77.4507	60.9509	63.2227	77.6685	85.9038	70.491	78.8127	75.1885	78.6882	51.3509	88.7199	65.9712	89.4586	83.7491	72.0116	85.8728	83.7392	93.9091	85.7545	85.2059	104.774	101.115	90.831	85.698	89.9478	94.6565	89.8858	86.2491	104.256	102.329	88.8018	91.2603	88.7444	91.654	86.4421	86.8166	101.021	96.6423	86.6632	85.9192	26.6231
ENSG00000116903	EXOC8	9.39998	15.8231	18.1989	12.8043	15.2419	13.2734	13.3525	14.2109	19.2523	15.2673	12.8378	12.9297	13.0904	13.37	17.4601	14.1607	17.4121	22.9906	16.3312	15.726	14.9416	16.5469	15.125	13.1105	13.0367	15.0017	14.2521	16.4497	16.4264	16.7342	16.2334	12.5729	10.5893	13.4458	13.1553	15.5766	15.1509	16.1664	15.6696	13.9042	13.6369	15.0898	15.0039	18.035	17.0626	18.0688	21.6254	34.4535
ENSG00000010072	SPRTN	11.8292	13.7196	18.6362	11.9535	15.3854	13.7074	14.6334	13.8216	12.9532	11.4385	14.4068	13.9389	14.7701	13.326	14.3141	13.0232	2.65608	15.4007	18.3286	14.9098	14.323	16.6557	12.7854	14.6768	15.8486	20.0426	20.1166	17.1536	17.4232	18.1496	18.45	14.8661	12.7986	16.6926	19.1102	17.3021	16.9703	18.4705	18.3713	18.0451	15.7324	18.8305	18.6813	18.8365	16.9803	18.2839	19.344	25.8401
ENSG00000135766	EGLN1	10.8258	13.908	15.9036	14.9738	15.2778	13.5628	15.3709	10.4009	8.16227	15.5066	14.1929	15.2003	16.334	12.0066	14.4714	12.6701	10.9194	6.92664	14.3926	15.1274	12.2769	14.4241	13.708	10.181	9.45801	9.53833	11.2858	9.41042	9.49176	8.45037	10.4637	11.2682	8.87523	10.4461	12.3769	11.0995	8.50004	9.59407	9.24155	10.7732	8.31753	12.0871	11.4441	10.6957	8.53129	9.7275	9.80547	0
ENSG00000116918	TSNAX	3.90786	10.8313	6.50353	8.55036	13.2694	14.1053	14.7498	14.2387	10.0254	8.08829	6.77549	7.19019	17.2028	12.7983	13.8422	15.6906	14.5593	3.24226	7.46068	6.36658	17.5588	18.5608	15.1909	25.0028	26.4569	27.3171	26.0494	36.0486	34.4564	33.1771	33.6403	23.4457	24.3021	28.7973	28.8794	39.9907	36.9826	36.1477	34.0782	25.7547	24.3078	27.2787	27.8307	35.3937	39.4744	33.4607	29.7319	50.1141
ENSG00000116991	SIPA1L2	19.2224	22.0707	20.3303	20.2486	14.3812	16.2391	13.1584	12.9594	21.1154	21.2497	24.3204	14.948	15.9285	16.4926	10.4865	12.2779	12.5918	22.9169	16.7425	19.1542	14.7988	17.2	11.665	8.2666	10.2888	7.03301	4.36429	13.1524	14.1293	9.4078	8.31228	8.10519	9.9037	5.89357	6.49982	9.93355	13.7194	8.38536	8.85027	7.74325	11.4447	7.45585	5.91329	10.3451	15.7184	11.3049	8.88318	0
ENSG00000135778	NTPCR	27.9359	28.9148	24.3199	26.3317	15.7799	18.4092	11.2176	19.4948	34.1573	25.605	21.5389	26.1748	14.6543	19.7032	17.3552	18.2795	22.3307	27.0434	18.8573	25.1943	14.7988	15.295	15.6522	39.4766	40.3244	36.6441	37.1647	31.9732	33.6329	30.5129	30.7065	44.5983	45.138	37.2671	39.2324	32.7387	31.137	32.3328	33.0721	39.9956	39.6856	37.6355	41.4813	32.5632	32.1501	32.0506	22.1109	0
ENSG00000135749	PCNX2	131.23	106.963	116.353	98.8608	55.8033	53.4553	50.4211	38.2109	146.477	99.3568	112.758	87.9852	53.9253	49.126	43.4143	45.4242	134.476	125.564	108.15	97.7842	56.0072	45.9394	36.5767	11.6313	13.2284	10.957	11.354	13.0042	15.4295	12.3633	11.409	13.0869	14.2461	11.6107	12.3769	11.8923	14.3755	10.425	12.9493	12.6249	12.7342	13.0795	12.7092	13.3259	12.6461	12.9302	11.9413	0
ENSG00000143674	MAP3K21	65.1133	58.8657	64.6527	56.4919	37.0827	34.6122	35.3996	35.6246	60.2411	52.5978	59.1251	56.8277	35.7958	33.7329	33.2423	33.6563	41.6119	75.6772	76.4279	62.1422	42.1125	40.0064	37.8289	21.8122	22.1432	22.397	22.9807	21.7477	19.2869	19.1486	20.6992	21.9433	24.1498	22.0921	21.2509	21.8025	19.7738	21.2656	19.5451	21.1761	22.7926	22.3675	22.6823	21.8674	19.12	21.5105	24.0768	89.2658
ENSG00000135750	KCNK1	19.6449	19.5277	14.7559	14.7611	13.4846	15.552	11.4893	12.3198	25.1079	25.0306	18.2582	16.9663	11.7002	13.1501	11.2206	11.8856	14.9527	22.1063	16.8012	17.6305	11.9913	11.0494	10.8412	57.6342	59.8475	38.093	38.0512	27.1939	29.3421	25.6841	24.0241	64.9601	64.2597	40.6904	38.8432	26.8859	27.7966	23.7585	26.8676	53.1591	53.0646	37.4828	37.9804	25.7249	27.5141	22.8967	22.6934	0
ENSG00000168275	COA6	6.70672	5.14879	4.97328	5.87039	4.08842	3.21889	4.89073	7.03592	1.24209	7.65756	1.78302	9.71306	4.80752	4.04619	4.35191	7.13921	6.19752	7.7372	6.34451	6.58424	5.75775	5.93293	6.49154	27.5553	26.0734	33.1125	31.3342	23.7113	25.3547	26.0171	29.4353	29.4159	26.321	30.4207	33.3164	24.2976	25.7984	27.2335	28.4513	26.4617	26.0165	31.1212	31.3905	25.4243	24.3046	28.8957	26.9165	0
ENSG00000168264	IRF2BP2	51.8055	56.9192	58.7503	62.0645	68.7141	66.8734	75.3406	52.1993	39.1257	51.7842	60.1236	63.9548	60.5864	65.9704	65.3311	51.622	56.5647	39.0545	56.8069	56.483	64.8579	64.609	61.9826	30.3689	27.5752	36.7045	33.3118	29.7132	33.0261	38.0058	33.8033	29.4554	27.6542	37.2318	36.2355	31.7127	30.4808	32.9371	34.9539	31.377	28.0475	39.5949	36.8331	27.5534	29.6538	33.389	31.6008	24.274
ENSG00000173726	TOMM20	667.345	956.889	757.305	771.914	335.286	385.978	312.813	305.047	741.968	885.788	686.322	682.185	342.261	368.687	303.271	312.125	737.013	960.813	704.946	663.92	315.534	280.045	291.954	527.583	614.132	470.427	469.263	285.795	294.201	277.821	273.784	591.837	625.456	472.368	479.391	290.591	313.845	282.534	282.035	496.814	571.846	448.827	453.794	286.506	306.029	277.891	275.014	140.946
ENSG00000188739	RBM34	6.23144	9.95223	8.79889	11.5706	8.32029	7.99298	9.8591	12.737	13.9291	15.028	10.1276	9.33463	11.8161	7.82849	10.906	11.0226	6.98451	8.25302	6.99071	8.86968	11.4203	10.8317	11.8957	39.8827	41.3468	42.0471	45.0749	55.1658	53.4832	60.5679	56.3605	40.2492	37.0627	41.9961	40.6336	57.526	57.2336	55.978	55.0208	41.3086	39.9757	41.3253	40.334	56.685	57.8537	52.5572	51.6244	0
ENSG00000054267	ARID4B	12.7797	14.5359	15.0838	11.0602	26.3954	22.1344	19.9123	17.0197	14.4614	13.4486	20.1838	10.4068	26.007	24.541	19.6623	16.8281	22.921	19.2325	13.6877	13.4406	22.2696	19.7039	15.8499	11.0221	11.3752	9.68926	8.93316	38.8643	40.5242	26.6832	26.3059	10.7542	10.9702	10.4814	9.49674	39.501	39.3984	25.7982	28.3954	12.7932	10.1874	12.0617	9.53188	35.1933	40.0504	28.7523	34.9745	0
ENSG00000152904	GGPS1	29.9426	29.8253	25.5769	24.8003	12.6956	14.5031	11.9551	9.98378	24.9304	29.673	23.108	19.6784	11.0052	12.7543	13.4228	8.78672	29.512	26.5276	27.6104	19.4807	12.4196	13.0089	9.52312	22.5084	28.0545	23.3629	24.4809	18.8208	19.4603	18.6907	18.2544	26.846	24.9878	22.2685	25.4544	19.2608	20.8773	20.1324	19.0421	25.2161	27.3382	22.0367	24.3592	19.087	20.711	19.6701	10.752	0
ENSG00000162885	B3GALNT2	104.667	133.586	142.64	116.004	70.6866	63.329	65.6367	64.1576	139.291	113.571	109.906	106.402	73.9084	57.7461	63.4436	64.8413	151.495	122.69	134.292	122.87	68.7123	74.5154	61.1918	72.601	75.8239	69.9075	62.6685	48.8675	51.7062	48.2046	45.7664	79.5099	73.6302	68.6054	65.582	47.2893	46.5564	48.0081	45.0153	72.2479	73.8906	66.5683	63.6635	49.471	45.7563	50.6452	49.0274	0
ENSG00000077585	GPR137B	40.6628	38.8043	46.7817	30.5431	24.7457	22.6046	24.6089	16.1576	37.7062	38.0963	38.5133	24.2196	20.1568	19.3073	17.8796	19.2602	49.3834	40.7493	37.6558	38.5804	23.7448	18.1798	14.1364	12.7045	14.187	11.8022	10.5016	6.92814	8.01815	7.95084	7.92112	16.0522	17.3696	11.3637	11.4039	6.22596	7.81407	7.51661	7.19201	14.1735	16.1515	10.5858	11.1499	7.13885	8.66845	6.14243	6.1891	0
ENSG00000116977	LGALS8	35.4875	50.4518	47.3828	38.4128	44.3271	40.2181	46.2291	32.2317	41.5211	51.8799	58.1266	36.6447	35.3324	40.242	47.3992	33.8132	49.4818	39.7913	53.1059	43.1513	45.4434	49.1508	36.6426	21.8122	24.3799	21.3103	22.4352	25.008	27.6518	26.8081	25.6214	17.2384	20.9501	22.3391	21.8347	25.7433	28.6615	25.836	28.4327	22.2534	22.2123	20.8408	23.3296	26.5766	28.1176	27.1032	24.9506	0
ENSG00000119285	HEATR1	60.5189	69.854	82.7423	71.6358	159.843	130.13	168.924	144.417	81.0017	59.011	72.1055	61.1796	148.396	110.962	160.601	131.84	106.833	97.1203	98.2812	74.3312	158.314	189.908	147.724	26.2211	29.716	27.0454	23.8331	64.5762	65.9655	62.1497	57.6318	25.5808	24.0736	27.5622	28.7237	64.0084	61.1108	63.9101	59.1757	26.6637	25.0171	24.8613	25.7125	62.5714	56.4547	63.2646	48.5905	152.692
ENSG00000116984	MTR	42.828	42.9798	47.0549	39.689	43.8967	38.1204	45.5692	38.3777	39.3918	36.3734	42.9352	38.9153	42.3989	33.2491	47.0321	40.2463	32.3648	46.5706	42.8255	38.3627	45.253	50.2938	38.5868	12.5014	13.1645	15.0017	14.0135	21.0808	20.8038	17.6917	18.45	10.9519	10.9322	15.2456	14.1673	21.0796	22.2492	19.1504	19.6756	14.0725	13.0888	18.2198	14.7979	22.5938	19.7783	21.8451	18.6886	108.059
ENSG00000091483	FH	13.3606	17.9266	20.3303	21.1419	50.8901	41.5925	60.3967	65.1587	17.3892	16.7988	24.1778	29.3915	42.6885	45.5636	60.0879	54.7993	16.8218	9.43202	21.0896	24.0515	43.7779	53.3963	54.7991	55.0527	51.4759	72.5336	64.9188	82.8784	77.8411	97.2417	99.9104	48.8288	44.8333	71.2875	68.6178	86.184	88.1916	105.535	96.7195	54.1354	49.0025	66.6446	76.9905	85.3906	83.091	101.075	102.69	31.3213
ENSG00000203668	CHML	24.9258	30.0764	36.9444	22.3756	13.5922	14.8648	20.9991	12.8204	29.2777	23.7384	33.0929	24.0934	14.4805	12.7103	19.0331	17.0635	52.8265	26.0117	37.5971	28.3503	13.8947	20.9558	13.2137	10.181	12.2059	12.1342	10.8425	8.336	9.40507	10.282	9.51838	12.0985	13.4462	16.1279	12.6104	9.00082	7.0088	10.1606	8.90617	11.3455	13.1855	13.4358	13.9448	8.51652	8.20211	11.1854	10.5093	0
ENSG00000174371	EXO1	30.7876	21.2544	29.0199	31.2662	36.2937	29.2956	55.3895	41.0197	25.1966	19.3353	35.4465	34.1218	34.3477	31.4459	48.5527	34.3231	26.8559	25.4959	31.6638	29.7107	36.3547	55.0293	39.3776	31.5001	27.0959	44.8241	37.1306	39.1977	35.2799	47.1222	40.3553	29.3368	25.1401	43.5842	39.6216	42.1127	37.9668	48.8013	44.8476	30.064	27.4027	39.086	41.2165	39.7772	33.8509	47.5381	67.6189	35.2365
ENSG00000143702	CEP170	32.2134	26.9683	27.8176	28.331	40.4538	35.5887	40.3291	35.6246	27.1484	22.0155	28.2431	20.4983	38.2864	29.9506	39.744	31.538	24.8885	36.0333	30.9001	24.5413	39.876	47.3001	34.5666	7.68649	8.53138	8.6328	7.46703	19.4877	20.3704	21.8128	17.9936	7.47259	7.96105	8.25806	8.17342	17.9084	17.7755	20.2835	18.9675	8.18091	7.06023	7.17594	7.47252	18.5109	18.2696	18.5707	26.9408	60.2936
ENSG00000054282	SDCCAG8	23.4471	22.5416	25.6862	17.8239	16.7482	15.2988	12.3433	11.4577	25.374	20.1968	23.2506	17.9124	11.3527	12.1825	12.0071	13.69	32.9551	24.6854	22.852	17.7938	13.6092	13.6076	9.12769	21.6092	24.8592	23.544	20.7645	21.3772	21.5407	22.1458	20.6666	26.8064	24.9116	24.1389	23.0413	23.085	25.3808	21.4922	22.6381	22.5228	22.309	20.5354	20.8583	23.2701	22.0003	21.6061	19.0042	0
ENSG00000035687	ADSS2	33.0583	40.374	50.3887	43.4324	46.0127	49.7663	50.0718	44.635	50.0383	48.8169	43.5058	48.5653	47.4381	47.8066	50.0732	47.3855	32.5616	47.4549	41.1806	41.2467	46.9661	45.5584	43.6284	44.3206	50.038	52.3401	48.4845	63.3166	61.2413	54.6568	50.8516	46.6543	47.1187	57.7005	53.2051	60.9071	62.1248	54.5049	55.8778	48.3785	49.0347	52.1146	52.4547	61.7197	61.8039	57.2656	75.8953	0
ENSG00000121644	DESI2	492.759	458.682	620.567	464.357	193.554	174.182	214.843	140.802	514.933	403.745	580.766	382.152	183.091	139.769	175.912	133.88	535.249	549.12	658.126	466.339	171.59	187.622	132.731	105.987	99.7565	117.69	115.108	57.2035	59.9411	62.1081	63.6297	109.756	116.597	119.036	117.23	67.5761	61.6477	65.4209	66.7963	108.069	112.674	113.619	121.914	59.4153	65.2877	68.5705	55.1679	46.982
ENSG00000203667	COX20	187.894	188.088	218.005	147.44	68.9652	51.9725	67.3058	39.9073	209.824	171.577	219.455	117.25	56.7056	47.2348	58.41	36.8728	210.519	210.231	241.091	158.784	64.049	63.9014	40.0366	143.578	156.728	132.359	139.18	69.6519	67.9159	66.4374	63.2059	164.041	164.059	144.657	142.918	69.1851	67.6126	68.556	68.0446	147.391	159.065	134.612	134.829	68.1572	64.4099	64.4358	62.2793	127.634
ENSG00000153187	HNRNPU	106.938	99.5537	114.331	102.647	296.124	273.859	297.83	311.388	122.079	82.3666	96.9965	120.152	267.947	259.792	317.165	317.302	81.6499	107.879	129.416	120.911	312.584	370.89	299.599	169.422	178.168	245.612	207.372	683.478	633.26	661.252	642.099	139.923	141.661	236.943	231.113	684.622	660.707	676.117	637.238	163.383	162.837	272.075	238.885	688.235	648.954	705.662	716.455	248.222
ENSG00000185420	SMYD3	8.23818	11.8673	10.3291	12.1662	11.7273	9.72902	12.8091	12.292	12.066	11.5821	8.70116	9.33463	12.9745	14.8214	12.6887	15.2198	13.6739	4.93707	10.0455	8.48878	13.6092	16.4925	14.2352	19.1147	19.4592	21.7027	20.9009	24.23	26.4382	25.1846	25.491	18.8594	17.6743	21.5627	21.0952	24.7872	26.0071	21.6811	25.8055	18.7858	19.5688	20.6626	22.3293	26.301	25.4567	25.5018	25.9457	43.8499
ENSG00000162851	TFB2M	6.65392	13.2173	13.0071	15.4417	19.0434	19.0964	21.7754	20.8853	13.3968	15.7937	13.8363	13.3712	16.2181	20.1869	20.5536	16.7105	3.04957	10.5373	12.454	11.8081	19.129	23.895	17.1021	32.4573	32.8794	36.4026	36.4486	41.68	42.5612	39.0881	41.0073	32.0254	33.9392	35.7849	37.7924	40.6436	44.2897	42.2668	40.3759	31.3097	30.9812	36.9739	35.8916	40.5537	37.8285	39.3163	38.518	34.4535
ENSG00000162852	CNST	38.1808	22.7614	24.3199	21.9502	12.2294	13.7798	12.7314	14.5446	25.8176	20.9626	36.659	20.9398	14.4226	9.98352	10.906	12.3171	35.316	31.612	30.8414	23.5618	15.4174	16.1114	14.6966	14.8509	15.8486	12.7379	12.411	12.0409	13.0891	11.1145	12.1588	20.0851	17.9409	14.2575	13.5445	13.2914	10.9158	10.9916	12.4276	15.8232	13.3145	13.5121	13.68	13.4761	11.0002	11.52	10.6307	32.8874
ENSG00000153207	AHCTF1	51.6999	37.1717	45.7433	41.5181	80.8001	58.5549	75.5735	67.9954	56.16	30.8695	36.9443	34.1218	72.0549	53.2161	77.1285	61.6639	63.6476	49.3707	51.461	45.872	81.0843	92.6952	63.1689	24.5678	25.1149	27.6491	28.3338	52.313	50.1893	49.6615	49.2869	26.0948	25.7496	28.9032	27.5172	54.0982	48.1669	49.7834	48.3318	25.7884	25.2427	29.798	27.6248	53.4787	44.0006	54.517	64.0268	0
ENSG00000196418	ZNF124	139.363	110.668	162.971	120.428	46.2637	37.614	46.5784	36.3198	142.307	109.312	133.441	103.879	45.1791	33.6889	36.8078	32.5579	186.713	115.763	135.467	110.408	41.6366	30.8077	28.4046	8.49864	8.65919	10.3533	9.20592	8.11371	7.88813	7.49294	6.84541	8.34241	8.41814	9.84615	11.0147	8.13805	7.87372	8.12096	7.62055	8.65224	8.70439	9.82238	9.20826	7.21399	7.79063	8.19787	5.2668	0
ENSG00000162714	ZNF496	180.976	168.466	160.183	144.548	150.662	133.602	122.424	96.2781	133.258	152.768	137.435	144.056	129.513	124.024	111.315	103.401	191.828	166.608	188.749	141.316	137.996	131.667	105.644	52.7032	54.064	57.3507	55.0992	45.3478	49.4958	45.9567	46.777	52.664	54.5084	55.089	54.3338	46.3799	44.0809	45.6662	46.45	58.8824	53.129	57.9928	55.279	47.6675	47.9234	45.7456	51.5758	47.765
ENSG00000175137	SH3BP5L	38.8145	42.1635	31.6979	44.4108	30.2687	31.2486	25.4629	33.4554	26.7048	39.4364	34.0201	38.9784	34.4636	31.27	29.5196	35.6568	32.1681	40.2335	26.083	35.2067	23.602	26.8343	31.2385	38.9835	39.0782	42.4094	36.926	36.5673	42.4745	41.0863	41.8874	40.8422	34.3201	41.502	37.0139	39.6876	40.1142	38.4896	37.8046	41.3086	37.719	39.4677	40.0692	38.0739	39.5018	38.4798	40.1685	0
ENSG00000171161	ZNF672	62.3673	65.7098	47.4921	57.8106	46.1202	49.7663	37.8061	53.562	57.757	56.4745	54.9885	55.314	56.4739	50.8412	46.2456	54.407	52.0395	45.539	48.7	56.7007	47.0137	47.409	58.325	41.449	37.4167	34.7727	35.8008	32.7142	33.3728	29.0559	31.6193	41.2376	41.9764	33.2793	33.7835	32.5522	30.6598	29.5376	28.9916	43.0255	41.5232	37.1011	33.8323	32.9138	31.4094	29.0869	31.8921	48.5481
ENSG00000171163	ZNF692	10.0337	5.55692	5.90236	9.23098	23.6339	23.2556	16.3413	25.5852	10.2028	7.80114	10.4129	10.0284	24.7327	26.1243	21.0255	22.8298	4.72192	2.21063	9.92799	8.10787	23.9827	22.9697	26.9218	17.0843	16.7752	17.7485	16.332	48.9416	51.2295	46.8309	45.3101	20.2037	21.2168	14.8574	16.3079	50.857	46.5564	42.8711	45.2016	16.5302	18.6983	18.0925	17.7987	51.6001	51.7913	44.9568	35.7997	9.3964
ENSG00000184731	FAM110C	56.2414	56.3855	56.5096	36.6262	34.3571	29.8742	33.8082	22.7485	64.9433	44.2703	39.9397	30.0852	28.6134	23.9693	29.7293	19.0248	61.7785	62.1924	53.3409	37.9274	38.2105	31.352	21.3529	28.1354	33.2309	24.359	25.3333	18.2651	19.7203	19.8979	18.0588	28.6647	33.025	23.5743	22.8856	16.5093	18.9983	17.3751	20.0668	30.2997	38.2993	23.818	22.8	17.8346	21.5614	18.8575	28.1301	59.5105
ENSG00000035115	SH3YL1	19.6449	26.5602	18.4175	11.9535	15.5288	18.373	12.3045	13.0429	18.72	24.552	18.1155	14.948	12.3374	15.8329	12.4266	11.9641	24.7901	20.9273	16.625	18.1203	17.3684	10.5051	12.9831	22.7694	26.6486	18.7748	18.5823	25.045	28.1285	17.1921	17.4069	24.6714	29.8635	16.8337	18.0594	22.8751	25.172	18.7349	19.1725	24.4081	29.1758	16.5148	16.1218	24.723	28.1999	17.7342	30.2659	0
ENSG00000143727	ACP1	77.7874	94.3735	100.559	90.353	47.8417	46.5474	59.0769	50.7254	102.827	114.193	101.347	86.6607	60.8181	51.5009	58.6198	51.8965	84.9946	74.1298	93.7578	78.1403	48.2509	59.6014	44.1556	216.875	225.107	235.772	235.876	134.969	134.792	154.105	150.175	237.739	247.173	241.284	237.419	140.376	136.209	155.922	155.597	215.195	227.475	229.528	235.973	132.958	134.69	151.577	116.792	31.3213
ENSG00000151353	TMEM18	17.7438	20.5638	21.3141	20.1635	13.9867	16.2753	14.0512	16.1854	29.6326	21.1061	25.105	23.2735	11.4106	16.1408	15.7822	15.5337	23.5112	28.0013	14.8039	18.8277	15.3699	14.9684	14.4	58.8814	68.0593	55.0265	61.0319	30.8617	36.5801	33.2603	29.4679	70.6931	71.459	56.3948	54.9176	30.8033	37.3703	30.633	33.8174	57.5021	61.4466	51.5802	51.3074	33.8406	35.4419	32.4569	47.9109	0
ENSG00000032389	EIPR1	18.1662	17.644	16.2315	18.7172	18.9717	17.2157	16.7294	22.3036	18.6313	20.1011	12.6951	23.9673	19.9252	19.3073	18.7709	22.5944	18.1007	9.5794	14.6276	20.9499	17.987	16.7102	22.671	53.2833	53.4889	56.3547	59.9749	54.9435	51.1428	57.987	52.6445	55.827	55.7273	55.7243	56.2799	51.9296	50.7616	51.8986	51.4061	53.5968	56.8687	56.924	58.9564	52.5269	53.9584	52.5094	50.2166	34.4535
ENSG00000171853	TRAPPC12	14.7865	12.9975	12.6791	11.996	23.5981	22.0983	22.7458	29.1448	10.469	12.7785	9.77097	14.7588	23.1688	24.453	25.0104	25.6933	2.75445	11.2005	10.4567	13.6582	24.4109	23.895	28.9977	21.9282	18.2131	23.2723	25.2311	31.4916	29.7755	31.7617	34.7812	20.1246	18.0552	22.692	24.8706	30.0338	31.8528	34.7879	33.9664	20.6374	20.8905	24.1234	23.8591	32.5131	30.7511	33.7953	33.8095	47.765
ENSG00000182551	ADI1	32.8999	33.8125	30.6595	24.6301	20.4062	20.4346	16.5353	15.073	34.9558	35.8948	31.6665	27.3101	22.3579	19.1754	16.4114	14.0038	12.5918	26.0117	22.147	19.9704	17.2732	18.0709	19.7053	83.4782	84.6109	72.8958	70.8856	62.2421	59.0743	53.4496	49.7107	88.0896	83.0387	71.8169	71.9651	62.8658	59.3512	49.4812	48.5368	91.1684	84.2392	74.3295	77.167	60.7178	61.9685	49.0199	54.6582	58.7275
ENSG00000171865	RNASEH1	195.921	209.939	265.661	235.624	69.2162	63.7269	68.5867	73.1402	171.23	178.852	257.754	229.392	66.7261	52.4245	68.4247	70.4506	230.685	222.905	314.23	261.465	64.7152	86.1091	72.9557	99.6343	91.6085	110.989	111.426	50.3494	46.9387	52.5754	59.718	95.7994	95.3421	114.025	112.248	52.1162	47.9283	57.8288	55.1698	100.763	101.616	114.561	114.883	50.0972	48.6366	58.5084	76.2351	0
ENSG00000171863	RPS7	415.394	492.117	444.59	509.406	237.451	310.931	273.415	403.411	490.003	570.584	519.716	554.149	249.064	348.148	311.293	401.796	282.135	327.468	297.898	381.179	219.413	247.115	317.986	1060.59	1166.95	1013	1081.87	778.138	799.518	780.14	823.242	1256.62	1281.5	1064.48	1052.81	767.821	819.344	832.077	818.976	1056.72	1131.41	1011.78	1029.12	736.754	780.654	765.27	847.202	357.063
ENSG00000151692	RNF144A	53.0729	48.003	60.4992	65.2124	28.7265	28.6807	27.2484	25.3349	54.7405	48.099	59.9809	67.9914	29.0768	27.1358	26.2688	27.027	65.5166	60.4239	76.0166	82.3302	23.031	25.9634	21.946	20.71	20.8332	23.8458	22.026	13.9304	12.3523	12.1552	13.0063	19.5315	20.7216	23.1508	24.1311	12.4053	12.2878	13.749	12.3531	24.1051	19.7622	23.5635	24.7711	11.3721	11.8505	13.1453	9.36859	0
ENSG00000115738	ID2	125.157	116.727	113.948	105.454	50.639	53.7808	38.2331	38.3777	145.324	119.601	120.104	108.736	45.4687	48.994	35.9688	34.5192	149.232	90.7832	97.0475	96.2061	50.1067	32.114	31.8975	253.857	224.628	212.711	227.727	44.2364	42.6045	53.5329	54.6981	295.108	241.041	233.025	231.58	43.8848	41.6353	48.1592	57.5734	256.167	227.378	196.957	226.794	44.9372	37.8559	49.5218	59.9978	115.889
ENSG00000134313	KIDINS220	27.4606	22.9812	25.4129	23.5667	43.2153	34.3951	34.2351	31.1193	28.9228	21.4412	32.451	25.4179	38.0547	28.4992	36.1261	34.2054	36.2014	31.6857	28.4916	23.5074	45.6337	47.2457	33.4462	19.3467	18.7882	19.5898	18.5141	21.6366	22.1908	22.8951	19.2975	19.7292	20.2645	19.4453	19.8108	22.8052	19.7141	21.2656	20.7935	20.1998	14.733	19.4666	15.857	20.3896	20.3544	23.1118	12.3539	47.765
ENSG00000143797	MBOAT2	54.4987	51.3309	78.4249	60.6607	40.2028	35.2993	49.9553	38.5446	49.5947	43.5045	73.1753	67.2345	37.881	30.2145	44.4105	39.2264	53.8102	64.0346	88.7057	71.8825	32.8334	49.9672	39.9378	21.3771	22.6225	26.7737	29.459	18.5244	18.16	22.1042	22.7528	25.0272	20.2264	26.0446	29.2297	20.2868	16.2246	22.5121	22.3959	22.8931	22.3735	26.8461	28.1543	18.2855	17.0077	21.2953	22.9846	0
ENSG00000151693	ASAP2	35.5932	43.7333	60.0073	45.0064	44.7574	47.4516	51.8573	43.0498	31.9393	34.3633	47.6424	38.4738	44.0207	41.3854	48.2381	46.0518	33.0534	46.2022	74.313	48.2119	42.0649	57.0976	44.5511	12.0083	13.4202	15.9677	16.0251	12.893	15.9496	17.4419	15.6792	11.545	15.465	16.622	17.1642	13.1048	12.2281	14.9954	16.918	10.9079	16.2804	17.5581	16.1807	11.6225	13.4142	16.0372	13.9801	0
ENSG00000119185	ITGB1BP1	56.6639	53.8111	75.583	74.2732	31.8466	30.0912	36.2535	39.0174	68.7583	58.4846	64.4028	66.2254	23.9218	30.1265	39.0624	38.8734	42.9891	68.9717	61.4478	69.6515	35.2127	34.6722	41.19	96.6467	100.3	116.573	115.892	53.2763	56.3004	71.6408	73.1481	117.347	107.798	119.954	115.129	56.0569	54.1915	75.5816	74.8267	95.545	96.1996	117.818	118.354	53.4537	53.492	68.9769	63.6628	38.3686
ENSG00000119203	CPSF3	22.7606	26.5288	28.6374	28.4161	73.3047	66.8734	81.7063	81.2607	27.1484	27.4236	34.3767	26.4271	76.5728	65.8825	82.0572	88.6517	27.938	17.6114	27.4341	33.03	69.5212	84.6939	79.4801	32.0512	32.3362	38.8476	36.9601	94.6599	90.9735	100.489	94.6948	27.2413	26.9685	38.3612	42.1126	96.5373	94.425	101.682	98.2287	32.0167	30.2397	36.3886	40.0692	95.5103	100.373	97.6814	85.094	82.2185
ENSG00000134330	IAH1	32.3718	25.9637	27.8723	24.8428	24.0643	18.59	19.0583	13.0985	25.1966	32.6882	19.6846	21.1291	14.828	13.9417	16.6212	15.7298	26.3641	31.2436	22.6758	21.8205	20.509	16.5469	13.9716	44.1175	50.8688	39.6022	41.9381	26.5641	28.7787	28.3899	26.5341	48.5916	53.9751	40.0551	37.8313	28.0518	30.4212	24.514	28.4513	43.1939	47.9386	36.9993	39.6867	27.6035	29.9555	24.6414	27.9844	0
ENSG00000151694	ADAM17	47.6336	44.8635	37.2177	35.3074	50.2445	45.6794	58.0677	43.2445	31.2296	41.5422	39.5831	33.4281	46.2796	41.2535	51.384	37.5397	54.2037	41.3388	35.1885	36.8391	49.3453	65.8065	37.7959	49.1935	51.2842	42.5905	40.4379	39.8646	41.0443	38.214	39.573	53.3756	52.5277	42.1373	44.0976	42.4624	46.3476	41.3602	40.7672	44.8099	48.1965	40.1802	38.2452	40.3032	42.8485	39.5553	43.7848	103.36
ENSG00000134308	YWHAQ	505.381	541.878	797.584	687.389	652.246	593.47	765.361	665.103	562.044	555.46	839.02	658.217	628.279	520.551	687.969	617.816	529.839	551.184	861.914	791.578	631.83	745.97	681.908	463.829	443.312	522.435	489.21	425.988	423.488	450.617	448.733	476.901	461.703	543.514	531.662	450.577	441.853	468.561	463.289	468.803	462.139	516.006	546.377	439.528	435.178	463.789	414.791	239.608
ENSG00000115750	TAF1B	12.6213	20.03	20.7129	23.2689	24.7816	17.6135	26.0451	22.5539	12.9532	17.2295	21.9669	23.5258	22.1841	20.011	24.3812	24.7911	13.8706	19.1588	16.0375	15.7804	19.0339	25.8545	24.3515	21.4351	19.4273	20.7972	20.594	26.0454	22.2775	23.8525	25.7844	19.0571	17.3315	22.3391	21.6401	25.7666	25.3808	26.9314	24.9298	19.6275	19.3431	20.5099	21.7115	24.5727	24.5515	27.8441	20.6061	33.6704
ENSG00000172059	KLF11	61.7864	52.5239	70.3911	64.4467	43.3229	39.4947	41.61	29.0058	55.8051	40.4415	67.3983	55.5032	37.881	29.2029	34.3959	35.2645	67.8776	75.8983	78.249	71.1751	45.253	45.5039	35.7199	8.15058	7.76452	12.0738	15.0704	16.0422	12.3956	14.6529	16.6898	7.98658	9.4466	13.2694	13.7002	13.338	13.0036	15.5243	15.7255	10.5039	8.63991	13.4612	12.415	15.0793	14.0725	15.7026	14.7568	67.3409
ENSG00000171848	RRM2	111.479	107.026	138.76	153.779	184.84	177.437	253.348	279.629	93.9549	123.335	158.974	187.639	189.405	194.437	257.602	275.056	101.915	91.2253	131.414	172.551	183.344	248.584	279.334	273.32	255.175	392.4	356.337	350.927	334.292	432.551	410.92	239.202	224.928	390.493	365.624	364.976	345.012	432.677	407.634	268.017	256.876	376.686	395.338	359.247	339.469	428.99	441.902	384.469
ENSG00000115756	HPCAL1	118.45	103.729	100.395	103.37	69.6107	82.5701	77.3202	84.4867	110.457	146.977	101.49	124.819	82.2492	87.4328	72.2523	87.4357	108.703	117.384	71.4345	107.361	76.5638	65.4255	81.3255	229.55	240.285	187.567	190.051	150.048	163.787	140.701	149.23	243.511	295.092	182.03	180.866	143.22	159.86	140.209	152.746	239.334	269.32	173.673	190.873	150.767	175.509	139.937	147.495	45.4159
ENSG00000115758	ODC1	198.878	201.431	277.739	281.311	188.534	181.705	214.688	228.765	238.392	225.946	298.122	300.979	225.838	207.807	206.952	235.084	205.404	189.598	300.189	270.553	180.774	190.997	204.039	608.074	592.787	695.061	622.321	487.971	474.935	511.393	477.386	628.211	615.134	708.852	629.003	490.125	493.151	509.014	484.399	627.271	630.295	727.213	672.703	478.203	517.94	518.88	530.83	516.802
ENSG00000115761	NOL10	46.1549	50.389	52.6294	49.8984	51.5356	46.5474	52.3231	48.9455	46.0459	44.2224	42.5786	52.5388	47.7277	45.4756	50.9122	46.1695	60.9915	58.8028	58.3343	58.1155	46.2047	52.09	51.2733	48.2943	46.7149	56.8074	54.1786	76.0243	75.1972	78.3428	77.2879	45.5077	44.8714	57.3476	57.9145	80.1446	70.8337	78.7167	74.9944	45.5842	47.584	59.2397	56.1027	80.431	74.011	80.8793	68.9053	51.6802
ENSG00000143870	PDIA6	53.601	65.8668	62.0294	72.6568	89.0487	91.9012	108.683	115.912	68.226	68.5351	59.9809	93.977	84.624	99.3515	118.236	126.584	52.5314	38.465	68.791	81.8405	97.5486	110.875	115.266	297.191	322.371	259.648	275.53	230.37	231.703	243.229	247.184	315.47	298.139	251.165	273.187	234.441	235.198	247.595	242.721	251.252	259.713	251.87	240.739	226.164	226.861	240.989	253.51	212.202
ENSG00000162976	SLC66A3	15.8427	18.837	16.778	18.7172	11.4763	10.9587	9.43213	12.7092	17.123	21.2497	15.9759	16.4617	9.44128	12.4464	9.07086	12.5917	18.7893	24.4643	17.5649	17.032	9.51694	9.6342	9.95149	38.8385	44.9575	30.094	33.4141	19.1543	20.1537	17.9414	22.0031	45.2704	50.0898	27.3857	33.8613	22.129	22.3387	18.9615	20.8121	37.6726	42.5548	29.8234	31.3611	21.0408	21.2322	18.3078	23.2273	0
ENSG00000134318	ROCK2	43.7257	53.4971	62.7399	42.1988	89.1562	75.5536	86.3641	72.6118	61.3945	44.8446	48.8549	39.8614	82.1913	60.7807	83.9972	57.2313	59.1224	61.1608	76.1341	44.947	91.9336	96.9408	64.0257	39.5346	42.3693	42.1075	35.8008	40.8649	42.3445	40.7532	35.4331	33.8441	43.1573	42.349	38.7654	46.9628	40.9195	38.2252	38.7549	40.2649	43.0061	43.361	39.3043	41.0797	42.4919	42.1366	34.7803	154.258
ENSG00000169016	E2F6	42.9864	29.6683	43.3933	34.4992	13.4129	11.4289	13.1584	11.4577	27.6808	34.5069	32.9503	36.4555	11.874	10.9071	14.419	10.6304	36.2998	25.1275	39.3007	33.3565	14.5609	15.1861	13.8728	31.065	31.5054	37.8817	34.7438	19.2654	20.9772	22.8535	22.4921	32.3812	32.1108	39.0317	40.0498	21.5926	19.8334	22.4743	21.0357	32.6563	32.6253	38.0935	38.1275	20.5148	17.9953	22.6816	20.9458	0
ENSG00000071575	TRIB2	20.5426	28.4753	36.2886	37.9874	16.9634	24.8108	25.9286	26.1692	20.5831	24.2649	27.1733	35.0679	23.748	19.7911	28.7856	27.5762	36.2998	33.3068	41.1806	35.3155	17.2732	27.3241	30.3817	7.19339	9.13848	10.8665	9.10364	8.59534	10.1419	12.1968	11.5068	8.46103	7.7325	8.57568	11.4039	8.16137	9.9018	13.9001	13.7319	8.58491	8.1241	10.7894	10.6498	7.56467	9.0525	13.3604	18.9799	0
ENSG00000151779	NBAS	51.5942	48.9449	55.0887	52.791	49.5631	42.4243	46.1514	39.3789	59.6201	47.1897	46.7152	48.313	45.5846	39.1864	43.3618	39.8933	57.8435	62.1187	53.9283	50.8238	45.1579	40.6052	42.508	7.86052	8.85091	8.45169	8.21714	24.6005	26.4382	23.3946	22.9484	7.98658	8.83714	6.84642	9.73027	25.6966	21.9808	20.4724	20.9425	7.87792	6.93127	8.52461	6.79588	21.642	22.933	20.8651	15.8004	18.0098
ENSG00000079785	DDX1	19.5921	26.8428	25.8501	31.564	78.1821	69.0435	93.118	102.535	25.9063	23.4034	35.5892	36.9601	84.6819	70.8962	94.0643	97.2815	29.6104	20.7062	30.1952	33.7919	71.8053	98.8458	94.5062	69.0624	66.9729	97.5566	87.0812	187.912	186.324	207.055	197.898	60.4528	55.4226	99.3085	95.9404	198.414	198.304	213.298	203.351	65.9186	61.7045	103.084	93.5242	191.096	190.157	210.492	203.633	64.2087
ENSG00000163032	VSNL1	5.43931	2.63718	19.0187	11.9535	5.41536	2.96572	29.3444	18.2155	1.24209	3.11088	15.2627	13.8127	3.82285	3.87026	24.6434	12.7878	0	0.589501	18.916	14.4745	5.56741	22.2077	14.9931	2.34945	1.78935	16.2695	13.0929	1.96359	1.43026	15.6935	13.1041	1.93734	1.98074	15.3868	12.7272	2.19191	2.08773	16.3175	14.4399	2.05364	2.22446	15.3952	14.4743	2.6301	2.00252	16.6587	13.6888	0
ENSG00000163029	SMC6	28.4112	35.6648	48.8584	46.793	52.0018	47.0176	63.1137	46.8042	42.3196	31.396	43.1492	41.1859	50.2183	49.3459	49.1294	47.5032	45.6452	31.9068	61.154	43.9675	51.0108	60.5812	49.2961	18.6216	22.1113	27.5887	27.7542	43.0138	44.9016	44.3748	45.1145	18.5036	18.817	31.0912	29.4243	46.1933	46.4669	45.2885	46.1146	21.3781	21.1807	32.5207	26.1538	45.6385	44.6864	51.2666	71.9392	107.276
ENSG00000178295	GEN1	18.4831	13.8452	21.6966	18.2067	28.6548	26.9447	36.5252	24.3059	17.0343	12.3957	17.4736	17.6601	28.4397	21.7702	34.9726	20.9469	23.8063	10.0952	29.314	25.8472	30.6921	33.9102	26.9877	12.5594	10.7042	14.066	11.8313	19.7841	20.7172	16.1098	17.0483	11.3868	11.8083	11.5048	13.6224	18.468	17.1194	18.0927	17.9055	13.0625	14.3139	11.8836	11.4147	17.7595	17.5015	19.4311	14.15	0
ENSG00000240857	RDH14	2.90449	4.11275	4.37212	4.16883	2.65389	2.49555	2.71707	3.94901	4.43602	5.45601	2.78152	3.02745	4.11246	2.63882	2.62164	4.51104	4.4268	4.56864	1.82111	2.61193	4.13987	4.4633	3.55881	16.0981	18.277	11.5607	12.2405	13.3006	11.2688	12.2801	10.6919	17.436	17.7124	12.4577	11.326	12.6851	10.5281	13.5601	12.6326	15.7895	16.1515	9.7206	10.4145	11.9732	11.3293	10.9942	18.4702	0
ENSG00000118965	WDR35	18.0606	13.4057	15.4664	12.9744	13.7357	16.2391	14.1288	11.3465	12.5983	11.5821	19.8272	11.416	12.9166	10.4673	12.112	9.33589	17.9039	15.1797	17.2124	13.3317	12.9906	18.0709	12.2911	7.01936	7.44499	7.57633	7.16016	15.3012	12.2656	12.9461	10.4637	5.61433	7.65632	8.39922	6.73334	12.1488	14.6439	12.3892	10.6762	6.3966	7.12471	7.35406	8.14917	12.3239	12.3717	13.217	3.85908	0
ENSG00000068697	LAPTM4A	35.4347	40.0915	30.7141	38.1576	76.8193	80.6894	99.1344	85.5434	31.0521	47.3333	48.1416	46.0424	85.1453	95.7451	92.8583	89.7893	42.3005	34.928	39.7119	43.2601	88.6503	85.0205	81.3914	125.652	135.927	102.748	108.732	98.9946	107.183	104.61	102.583	142.019	135.719	104.037	103.919	102.32	104.327	104.099	111.458	104.736	113.576	97.6386	96.0543	100.745	101.333	98.5418	83.9533	0
ENSG00000115884	SDC1	47.1583	33.6241	45.1968	63.5959	49.9218	49.4046	77.359	95.8331	37.1738	36.2777	59.4817	66.3515	53.404	55.5031	82.2145	96.0263	31.7746	27.1907	46.9964	58.2787	58.6243	84.6939	93.4518	57.5181	46.683	71.5375	76.4774	50.4235	43.5147	74.638	79.6675	54.5222	37.5198	68.4995	73.4441	53.1188	41.6055	76.677	76.0565	51.3411	40.6205	73.4388	67.6057	48.4189	39.7213	77.2225	91.2588	0
ENSG00000055917	PUM2	252.849	272.446	328.674	280.63	210.948	187.094	212.514	169.112	308.569	239.921	288.137	242.07	209.272	175.701	198.563	155.493	332.207	322.752	329.915	298.957	222.458	201.121	159.817	77.0389	76.3031	90.584	84.6945	66.688	69.0428	58.2368	58.7075	82.5938	77.0584	87.6978	91.3088	69.8147	63.3775	61.6815	62.4922	81.5735	78.2428	81.5309	84.0217	66.8547	65.0957	63.6709	80.8223	37.5856
ENSG00000143878	RHOB	94.7391	119.144	96.9517	139.528	108.917	122.969	150.448	193.14	117.732	122.521	129.804	137.181	114.975	129.17	164.639	212.568	74.2719	93.5833	99.9848	112.204	115.536	176.681	187.991	180.734	184.623	177.184	205.735	300.17	310.367	397.084	412.811	169.497	188.018	187.571	196.59	281.94	312.593	403.631	401.039	186.309	191.916	193.216	194.197	300.257	335.217	390.224	388.093	68.9069
ENSG00000118960	HS1BP3	13.9943	12.9975	16.8327	17.8664	20.8366	23.9428	29.3444	30.73	10.9126	12.8743	14.2642	16.3987	20.9677	24.4091	26.6882	41.5408	12.0999	16.3587	17.3887	15.726	17.3684	22.9153	32.4577	17.3164	16.4237	21.0689	22.5034	24.23	20.4138	30.055	28.8485	14.5498	15.1603	21.598	22.3018	23.7146	23.0247	31.0863	30.8921	18.1798	14.8297	21.4006	22.2705	24.7731	22.6587	30.3297	27.4747	0
ENSG00000118961	LDAH	23.9224	24.7393	22.2978	15.3566	24.7098	19.6389	22.0083	16.7138	13.7517	16.2723	17.9016	18.6693	22.1262	18.9995	21.0779	18.1226	21.4454	34.7806	25.2018	22.4735	23.7923	22.3709	19.7382	23.2625	24.1563	21.0085	21.2077	22.4887	21.3673	19.8979	20.0147	19.1757	26.1686	22.7626	22.8856	23.9245	23.8598	21.1145	19.6569	21.6474	23.1472	19.9501	21.4467	21.3664	22.4941	20.7456	33.0571	0
ENSG00000119771	KLHL29	84.1773	68.9749	76.5667	60.916	69.0011	55.4807	63.5795	45.0799	84.4618	63.6056	78.7383	54.3679	74.0243	46.3112	54.2678	41.6192	77.5182	92.4043	88.3532	50.2797	74.8507	69.1268	49.8893	19.8978	18.7882	17.658	19.5711	15.19	16.6431	15.5687	16.2334	18.9385	20.5692	19.3394	18.8378	16.3694	15.8966	14.5422	16.8994	19.3918	20.7616	19.5684	21.9469	16.5822	19.3669	18.1883	17.9848	0
ENSG00000173960	UBXN2A	93.1548	79.2411	93.5633	73.2523	36.8316	30.5976	33.3424	25.6686	83.752	72.3639	91.7187	76.9476	32.6101	23.7494	33.924	27.38	88.7328	115.248	113.144	77.6505	38.0202	37.3938	27.2183	48.1783	43.5835	47.4502	44.5976	30.7135	26.8283	28.6813	29.2071	50.3312	51.004	50.5718	50.6363	30.1038	27.2598	30.1798	30.2214	46.4932	45.0049	48.2976	45.0411	28.5554	22.3844	30.2341	25.9699	32.8874
ENSG00000163026	WDCP	16.3707	12.2127	18.1443	13.7401	18.8283	17.1433	26.4332	25.752	16.3245	11.0077	20.897	19.4892	18.4771	16.0088	23.018	20.3585	7.18125	12.0848	16.2138	17.9026	17.987	25.6912	23.5607	8.75969	9.52192	12.9492	10.638	13.9304	12.7857	14.6945	12.7455	8.18426	8.53241	12.8459	12.1045	12.8716	13.6895	14.9954	13.4524	10.0999	8.70439	11.7309	11.0323	13.3008	10.3967	14.412	13.5189	27.4062
ENSG00000115128	SF3B6	29.7314	27.973	22.6257	27.2676	19.0076	20.0005	22.3965	25.8355	33.7137	37.7135	25.8182	30.6529	18.8826	21.9022	24.9055	24.0458	14.5593	27.4855	21.5008	21.1131	17.4636	23.7317	22.9675	131.105	141.263	134.654	136.486	105.663	108.137	105.817	110.928	146.961	153.66	135.693	133.11	105.212	113.423	112.749	121.593	134.127	145.525	136.495	146.097	107.734	115.872	111.137	97.0353	31.3213
ENSG00000115129	TP53I3	7.23481	9.01038	2.78723	6.6361	16.3178	14.5393	11.6058	13.5713	11.8885	7.89686	5.99096	5.29803	12.8587	15.3051	11.3779	8.98285	2.26259	15.2533	5.63957	4.57088	17.3208	10.3962	10.7423	16.0691	18.0533	12.1946	13.0588	19.4136	17.9433	14.2782	14.1146	17.871	18.2076	11.0107	11.9098	18.8644	20.0124	11.3693	13.8064	16.7322	16.7963	11.0184	13.4447	21.0659	19.9155	13.8862	35.7511	0
ENSG00000198399	ITSN2	30.946	35.4136	35.5235	30.6707	43.3588	35.0462	36.0595	23.7775	39.037	26.7536	33.5208	21.8228	30.5828	33.9968	33.8715	25.6148	34.7258	47.3075	44.2353	26.5002	42.0649	40.0064	23.5277	8.64367	8.116	7.78763	6.54644	13.671	12.0489	11.4475	11.6372	7.2749	7.88487	8.0816	7.23932	13.8277	11.8702	11.1049	11.4215	8.07991	7.73724	8.1938	6.5311	13.1505	12.2895	12.3327	12.451	57.1614
ENSG00000084676	NCOA1	65.9583	58.8657	58.3131	48.6647	66.9568	67.5244	65.7144	45.1912	64.8546	52.5978	69.7519	44.4656	66.8419	63.0677	49.0246	41.6584	81.2564	65.361	86.0621	47.0148	71.7101	64.228	43.0353	14.4448	12.2699	15.1829	13.1611	16.9684	16.7731	16.1514	14.7013	11.7426	13.2938	14.3634	15.1403	16.6492	15.2404	11.9737	14.7008	13.7359	11.896	14.8608	13.9448	15.7055	14.0725	17.0411	21.674	32.1044
ENSG00000184924	PTRHD1	12.9382	10.1092	6.72213	9.48622	4.08842	6.58246	5.24007	5.08922	15.3486	10.8163	18.2582	10.0915	5.44466	4.57395	4.87624	7.21766	8.55848	4.7897	6.462	8.70644	2.90267	3.919	5.0087	29.0926	32.0806	28.132	33.9596	19.4877	19.2436	18.8572	19.7213	37.5606	36.9484	30.0678	28.0232	19.9837	20.5492	19.7169	20.4767	30.1313	33.1089	25.8028	31.7729	18.0099	19.4492	16.9694	26.1156	0
ENSG00000138092	CENPO	178.969	169.69	213.578	162.074	74.3806	71.9007	97.0383	74.2248	198.29	142.718	216.031	143.993	67.0736	73.8429	89.1356	71.8236	146.478	161.376	191.099	169.068	73.899	99.2269	87.2239	40.4338	32.7516	52.159	47.0866	34.7148	31.0324	42.4183	40.6161	42.8587	31.8442	53.4303	49.4687	34.3477	29.1387	39.8116	36.0719	39.5242	35.1722	51.6057	48.2772	33.9659	26.746	39.9377	30.1688	0
[truncated: 8,033 more rows]
[truncated: 3 more columns]

## Sheet: Table 2
ID	SYMBOL	logFC, RQ_Control	pv, RQ_Control	p.adj, RQ_Control	logFC, S181E_Control	pv, S181E_Control	p.adj, S181E_Control	logFC, Y396E_Control	pv, Y396E_Control	p.adj, Y396E_Control	logFC, RQ_As	pv, RQ_As	p.adj, RQ_As	logFC, S181E_As	pv, S181E_As	p.adj, S181E_As	logFC, Y396E_As	pv, Y396E_As	p.adj, Y396E_As
[truncated: 9,022 more rows]

[truncated: 4 more sheets: Table 3, Table 4, Table 5, Table 6]
