# Supplementary material for: IGF2BP1 phosphorylation in the disordered linkers regulates ribonucleoprotein condensate formation and RNA metabolism
Source: Nat Commun. 2024 Oct 20;15:9054. doi: 10.1038/s41467-024-53400-4 (PMC11490574; doi:10.1038/s41467-024-53400-4)
Supplement: Supplementary file 10 — Source Data [file 41467_2024_53400_MOESM10_ESM.zip › SourceData.xlsx]

## Sheet: Fig. 2J
WT	S181E	Y396E
11.809	5.919	14.678
4.411	3.773	13.186
10.723	4.571	3.891
13.258	13.288	20.327
2.877	5.843	34.155
29.727	3.819	8.475
8.509	4.609	17.018
4.855	2.003	3.207
7.837	8.568	9.701
11.293	14.813	5.788
9.384	3.131	5.281
1.589	5.632	2.666
2.531	1.483	39.914
8.142	4.022	19.46
2.311	2.003	7.66
13.237	6.228	2.328
6.714	4.322	11.746
1.931	7.178	7.749
16.055	5.961	4.145
8.974	5.86	20.622
8.471	15.075	22.38
11.002	5.277	7.449
8.011	3.583	20.403
14.217	3.367	0.913
14.458	1.846	39.069
2.784	0.875	7.837
8.361	5.59	4.931
7.064	2.873	7.352
4.597	14.948	1.103
15.345	9.067	6.367
3.422	4.846	46.484
6.401	4.242	13.837
9.734	10.06	12.067
1.398	4.876	2.556
4.893	37.463	5.974
10.605	4.263	3.688
10.436	1.597	18.556
21.586	8.163	42.626
1.656	15.413	1.677
3.156	6.95	21.366
3.862	5.729	14.813
4.364	14.703	22.701
4.238	1.018	2.1
4.931	3.131	10.799
12.1	4.542	4.102
6.925	12.65	13.6
17.868	3.443	10.622
3.405	4.267	5.29
0.946	1.563	12.307
3.714	2.89	14.475
4.466	8.099	16.811
1.965	1.749	17.141
4.804	2.586	2.493
6.405	5.818	7.804
6.164	4.555	21.51
4.825	1.377	40.049
2.113	2.531	11.644
5.784	5.961	1.407
6.169	4.238	24.539
7.951	11.45	9.747
10.913	1.17	34.379
4.732	2.696	16.516
0.968	13.634	6.954
4.546	9.122	17.669
7.373	3.794	5.885
46.669	13.326	0.908
16.913	1.12	17.918
13.841	6.667	12.109
14.327	10.571	7.85
4.166	15.535	12.916
9.494	4.187	21.771
10.153	10.841	16.908
8.142	0.993	38.976
11.323	2.67	5.007
5.408	12.075	10.06
3.46	5.556	7.461
10.14	1.914	28.857
4.833	3.756	9.506
11.796	5.112	17.179
27.006	8.843	10.478
9.202	9.975	5.657
13.3	8.775	5.311
10.486	5.438	15.404
8.378	20.563	16.089
12.967	4.947	20.466
6.198	1.208	10.347
9.101	2.463	10.216
4.204	2.459	5.991
2.831	2.231	9.388
7.829	5.581	16.841
18.045	2.248	21.121
8.091	6.705	1.048
6.633	12.793	23.702
3.515	42.816	14.788
18.049	4.69	23.787
11.716	25.287	2.349
5.995	2.886	6.633
12.979	4.246	3.841
2.383	16.3	19.291
10.761	9.346	6.756
11.986	11.057	14.868
31.447	5.991	17.149
5.949	8.057	11.179
13.714	1.234	29.782
4.25	7.504	20.25
10.36	8.826	13.892
6.452	6.511	11.091
16.245	1.534	17.373
5.936	13.482	19.41
27.196	2.151	16.862
9.337	2.894	12.324
7.808	12.979	11.855
1.504	3.384	2.907
1.956	14.504	3.714
3.942	1.276	27.902
22.925	5.37	46.699
15.058	12.143	18.894
0.989	6.27	3.435
10.778	5.412	30.581
7.187	26.478	6.359
12.654	7.985	0.879
8.949	6.507	4.301
1.187	1.183	23.736
10.63	12.772	15.73
3.063	7.411	9.587
11.298	19.549	6.435
2.015	5.163	15.231
1.048	1.762	8.923
1.12	8.264	18.151
4.778	2.86	1.06
5.184	16.507	11.424
17.703	10.022	12.316
9.587	5.036	6.122
2.172	2.091	51.283
8.784	7.305	14.572
0.993	16.655	9.777
10.233	15.734	1.31
11.754	5.509	6.278
9.722	2.387	33.847
4.419	3.118	14.521
9.227	4.145	5.78
11.15	6.147	8.112
6.452	3.655	4.314
6.152	16.211	3.684
4.44	3.203	19.634
9.139	2.784	28.515
3.118	3.435	6.359
8.37	12.743	6.566
3.346	3.426	8.425
41.181	6.173	14.306
5.598	8.758	58.728
14.243	2.78	15.18
4.918	6.316	2.56
5.594	11.91	12.092
13.465	13.381	20.436
14.221	5.463	3.731
12.075	2.708	1.88
26.478	4.212	5.019
5.822	11.843	3.634
5.247	14.568	15.455
11.648	5.712	14.948
56.294	9.743	13.305
7.787	9.295	1.529
20.639	4.373	23.702
9.037	3.029	6.35
8.754	10.14	8.67
6.207	20.986	3.929
1.297	4.466	7.44
4.381	4.479	6.308
11.969	5.036	11.378
9.768	11.75	34.725
2.387	1.035	15.472
8.446	6.338	31.033
6.705	5.75	6.908
6.19	1.745	17.884
34.801	3.072	7.368
8.729	6.642	1.47
3.211	13.959	16.71
4.077	2.269	9.181
7.554	3.972	9.426
1.601	5.133	20.969
5.611	1.293	26.334
5.556	2.805	8.268
5.353	3.127	5.226
8.488	4.973	7.216
2.345	13.71	6.836
15.582	1.644	27.027
6.832	5.649	9.963
5.146	3.401	14.589
3.143	29.262	9.734
6.599	15.142	4.094
3.291	4.909	20.158
11.492	3.059	1.846
15.493	6.76	13.254
18.163	7.875	6.621
2.539	5.607	15.611
1.635	15.894	19.629
29.41	14.238	8.104
13.883	3.515	5.108
27.213	3.456	27.125
2.37	1.094	14.703
1.796	3.752	16.596
6.101	1.741	14.09
4.301	19.511	18.577
1.72	3.207	12.599
37.763	1.584	39.335
12.286	4.842	6.959
5.936	11.699	7.364
3.997	10.482	5.078
8.589	7.799	24.099
11.484	1.365	19.57
3.807	4.479	1.606
1.048	10.305	1.606
2.218	10.93	4.28
6.743	3.748	19.334
6.646	12.003	12.274
13.605	3.49	11.957
5.256	5.809	39.893
6.743	2.184	29.503
3.515	5.29	23.136
13.009	16.87	6.997
4.567	4.06	6.08
4.36	7.715	8.623
39.094	0.997	2.725
8.716	9.249	3.241
13.888	14.361	4.149
4.791	11.129	5.116
8.636	12.185	3.11
5.75	3.642	1.977
21.907	4.09	5.852
4.922	2.776	2.37
3.819	15.861	3.764
15.197	23.2	9.194
10.064	16.807	4.204
13.043	1.665	11.619
15.916	2.4	21.915
3.667	9.557	2.37
16.452	11.927	6.574
15.713	3.304	13.765
2.966	5.784	12.658
23.58	1.728	6.308
11.416	7.926	20.263
1.293	6.709	3.942
7.487	6.54	7.423
0.968	5.97	39.402
14.04	7.478	10.905
4.432	3.266	18.341
5.074	4.766	21.7
3.57	7.58	14.999
3.245	4.817	8.611
16.216	7.478	45.922
1.365	18.522	28.717
9.785	5.391	3.363
56.429	6.152	54.262
7.128	34.328	30.589
7.968	5.733	22.388
7.018	25.266	18.675
5.252	3.824	2.877
19.363	5.831	20.829
6.008	2.21	3.211
8.399	2.104	27.961
1.534	9.739	1.158
7.144	2.505	13.043
15.252	7.36	4.149
6.346	2.125	6.266
20.58	6.933	13.964
10.558	6.595	30.31
5.1	1.284	7.149
9.35	2.674	14.923
12.852	5.463	22.122
12.029	3.498	8.336
16.228	3.676	18.32
1.783	1.2	29.845
7.981	6.604	2.142
2.459	11.505	26.956
13.545	11.53	3.245
15.1	1.306	35.097
13.862	11.923	13.841
4.88	34.214	14.361
7.495	2.332	7.597
15.911	2.252	6.806
1.986	4.842	35.291
7.504	6.866	16.389
10.326	5.628	1.69
7.119	9.832	12.012
6.849	4.263	5.695
1.128	3.879	2.227
5.032	2.865	9.857
9.481	1.318	15.4
3.287	3.532	6.101
0.921	2.189	9.874
3.41	10.448	11.471
27.695	19.342	8.632
3.198	5.247	8.213
5.007	5.501	15.624
9.303	1.094	5.742
10.655	13.93	5.995
4.85	2.214	25.219
10.601	6.502	9.388
28.667	7.901	10.563
13.959	2.898	38.938
8.801	7.026	9.882
8.429	14.074	11.83
3.245	10.888	10.132
6.105	2.666	1.217
7.001	3.959	10.74
14.238	1.893	2.434
34.992	6.063	9.836
6.338	8.167	8.83
1.521	6.042	7.491
7.88	8.285	10.186
15.244	3.148	8.894
8.251	4.107	40.159
26.242	9.54	11.374
6.308	3.984	4.153
1.031	12.13	8.716
10.182	10.022	14.648
1.183	16.638	19.08
11.031	4.326	20.597
21.024	4.791	18.907
1.855	4.229	19.405
3.08	2.193	3.748
3.355	3.764	30.897
5.835	5.594	15.764
8.239	2.865	40.991
4.922	2.205	2.62
13.165	5.522	5.974
9.777	4.119	12.033
3.574	3.49	16.131
15.455	4.512	20.795
24.513	1.69	61.922
3.431	3.807	19.743
5.387	6.684	4.804
8.399	1.825	19.925
1.994	13.338	11.129
38.173	11.868	3.549
16.968	4.833	31.375
1.386	2.286	7.352
9.249	6.329	8.67
2.51	4.048	4.601
13.938	8.581	13.981
4.842	12.937	22.025
5.598	8.15	3.038
21.281	5.036	2.767
2.658	14.513	52.931
3.739	21.611	19.236
14.382	3.731	7.09
11.543	7.719	14.568
6.908	2.767	9.827
31.641	2.336	2.083
1.306	9.422	1.534
5.881	8.188	9.718
5.552	4.669	1.876
28.865	12.62	13.174
17.846	4.584	10.939
16.309	4.242	8.64
7.74	1.521	7.605
3.68	3.114	12.151
2.941	6.494	3.262
11.72	7.981	45.47
3.972	2.328	25.135
7.643	3.862	7.981
2.256	3	2.577
3.435	30.893	7.216
3.807	22.908	18.763
14.107	2.467	18.053
13.398	1.035	6.477
4.905	1.221	33.652
6.054	10.926	2.827
18.822	10.672	3.659
1.365	9.815	7.368
11.513	11.192	6.042
2.924	1.939	36.056
4.436	3.355	3.203
5.949	5.366	16.609
8.813	17.682	19.389
5.18	6.308	4.056
2.873	2.265	4.96
8.547	5.881	6.722
3.249	5.378	24.644
5.607	14.686	5.484
2.358	1.96	3.967
15.738	11.446	31.062
7.516	3.625	11.353
7.909	5.738	42.559
0.968	1.411	3.105
3.012	3.372	3.494
3.198	7.668	5.746
4.157	7.668	10.563
4.179	9.113	6.887
14.154	5.48	8.775
34.831	4.597	9.185
1.491	7.098	31.755
17.31	10.554	1.521
6.266	4.098	12.071
2.712	17.263	8.484
12.02	0.993	30.885
4.305	8.26	22.426
2.053	6.477	72.193
14.728	7.563	11.538
5.302	7.681	12.248
9.95	5.125	4.715
14.859	6.291	5.547
11.154	5.171	4.533
0.934	3.832	31.607
3.194	6.616	13.634
5.421	5.67	14.948
9.785	19.739	9.325
5.602	2.552	10.812
12.379	2.104	49.441
7.859	8.289	3.088
6.194	11.247	11.471
17.876	5.04	12.231
17.158	11.171	19.334
6.511	1.272	35.87
7.444	3.228	7.913
2.421	11.023	9.958
6.676	9.468	7.922
3.866	5.932	2.721
6.684	3.921	3.067
14.234	5.091	11.124
7.064	8.682	14.868
4.035	2.877	15.138
2.205	6.811	12.413
5.835	11.982	4.377
18.907	3.507	4.833
15.949	2.053	32.541
3.363	5.083	6.921
2.307	5.978	22.532
3.629	13.63	12.958
4.821	6.122	5.083
27.357	13.921	6.169
5.125	3.718	25.426
7.398	3.798	7.482
11.336	1.758	6.063
5.345	3.503	14.817
2.548	10.486	5.776
5.476	7.229	5.522
3.08	1.973	6.828
2.163	3.714	11.817
10.44	4.512	8.247
3.38	3.16	7.77
16.118	35.739	53.89
5.501	25.063	15.265
3.503	1.593	27.957
7.935	6.76	16.837
2.294	1.166	7.833
5.598	5.476	5.383
5.345	12.147	8.56
23.563	3.524	16.49
3.71	2.015	3.583
3.972	1.213	7.575
10.237	12.075	15.599
7.529	15.176	14.403
1.056	8.518	23.525
8.649	5.256	3.845
14.179	1.741	67.055
12.624	3.473	23.58
2.02	3.764	22.591
3.617	16.41	10.098
5.564	0.913	4.533
12.286	4.981	23.702
4.66	3.059	10.955
3.777	4.694	13.19
2.696	7.208	4.669
2.531	6.325	6.921
4.981	12.472	14.53
16.304	3.946	6.464
18.113	7.918	14.403
2.1	0.904	10.394
9.612	11.12	17.952
8.197	25.95	16.862
7.643	7.93	9.27
2.531	3.532	24.813
11.868	5.704	25.967
1.762	1.5	9.202
12.658	4.369	4.643
8.112	8.378	2.07
8.163	8.446	9.232
11.196	6.105	13.186
1.753	4.614	33.394
6.684	3.819	9.477
12.891	6.354	9.743
4.462	5.159	4.288
5.353	7.043	6.342
4.639	2.628	11.408
8.458	1.39	9.341
8.784	3.866	16.71
6.933	1.791	9.084
7.892	5.243	17.682
2.07	4.639	7.816
4.255	9.519	12.595
1.682	3.87	20.808
39.343	9.156	17.23
2.898	2.7	43.099
1.246	3.249	26.415
2.679	2.383	21.366
7.546	12.696	2.949
4.686	6.997	12.464
12.345	3.241	23.39
7.575	2.146	22.409
9.367	9.084	8.336
0.866	6.79	29.871
3.35	2.332	4.386
10.791	2.366	18.125
6.067	2.243	6.836
2.729	9.73	2.586
8.399	3.566	13.55
7.85	8.082	16.516
7.829	12.933	10.225
13.858	2.1	35.684
16.347	2.028	10.36
4.064	6.164	7.077
7.242	7.292	4.876
6.207	12.434	10.372
16.816	5.243	3.443
8.75	9.819	5.936
15.894	4.297	23.221
8.175	9.722	1.437
3.173	21.945	19.697
8.42	8.222	27.103
26.035	3.959	10.448
3.541	0.887	28.929
9.819	1.065	8.066
13.068	5.915	1.542
11.885	4.284	1.567
9.903	5.463	3.279
10.546	6.566	2.996
8.239	4.719	8.26
11.737	5.328	11.124
8.374	4.774	4.056
2.286	10.664	10.812
9.802	5.771	8.213
5.94	4.2	10.96
3.3	2.734	8.682
14.699	6.16	30.162
1.542	5.471	1.813
1.217	3.929	7.685
3.498	2.636	2.514
2.167	7.871	9.054
21.695	4.529	37.941
1.589	2.898	1.191
15.235	3.95	4.102
7.943	27.522	18.751
7.14	11.048	7.698
7.892	7.761	7.216
7.639	2.827	7.461
10.36	4.804	25.836
8.12	14.082	72.096
0.989	3.997	6.312
1.386	8.057	4.686
6.819	1.715	9.768
1.821	4.935	17.834
7.626	1.149	5.945
7.39	7.816	77.047
7.55	3.063	5.666
2.159	15.814	4.964
17.559	6.376	1.69
8.577	3.515	11.661
1.301	1.901	32.896
2.924	2.298	24.792
5.493	12.337	17.268
7.584	4.17	3.11
40.788	11.505	5.556
7.081	4.086	11.264
1.698	10.672	27.923
1.018	0.989	11.53
4.555	14.707	8.349
1.546	3.634	9.616
12.312	5.509	2.839
1.225	4.926	9.785
14.45	0.946	31.328
11.395	4.952	6.215
13.626	5.408	13.926
12.024	3.329	27.281
25.582	27.767	3.803
1.969	1.437	4.25
19.786	9.084	19.232
5.535	6.223	17.42
5.112	11.771	8.028
2.193	14.057	4.208
8.167	16.685	1.614
7.318	3.342	5.07
2.679	6.79	5.64
6.485	34.797	6.528
6.004	18.184	5.78
19.883	3.972	20.288
5.814	6.101	16.773
9.139	5.159	1.977
10.778	11.099	26.647
9.772	8.458	6.523
8.235	2.235	15.738
6.659	10.901	3.372
6.38	8.382	14.724
15.366	7.073	15.561
9.042	6.19	4.867
7.36	10.127	44.494
4.352	9.084	15.92
8.923	6.933	13.064
25.291	5.666	4.55
3.617	1.58	33.547
12.895	3.211	9.726
3.372	2.277	7.478
7.111	3.274	15.81
3.355	15.028	10.829
4.141	4.415	16.469
5.48	3.232	23.952
11.217	5.826	15.278
5.847	5.556	5.873
7.052	11.209	25.823
2.121	8.619	23.436
1.534	15.84	17.42
5.869	2.003	5.002
4.301	3.536	1.014
8.775	12.476	37.543
7.204	7.859	6.861
20.01	7.613	31.586
16.414	6.891	3.388
12.629	7.69	18.332
26.516	1.576	9.713
5.066	3.524	24.222
1.276	11.919	15.996
4.107	7.994	10.985
5.56	2.18	13.52
25.92	14.327	2.041
0.913	3.034	7.951
2.02	6.739	2.949
9.24	8.395	7.901
7.778	2.886	8.412
4.052	27.218	19.017
8.83	3.241	10.613
13.888	5.928	30.162
18.096	9.189	11.429
4.069	10.592	5.032
9.916	9.249	27.551
2.129	3.595	12.62
2.514	3.828	31.738
2.797	0.946	8.091
5.383	5.987	9.08
1.213	18.991	6.866
3.084	15.252	18.045
51.135	3.329	23.352
7.132	1.601	11.64
10.072	1.289	17.225
15.134	5.488	4.288
4.276	15.983	17.331
7.064	12.291	22.405
4.787	3.257	4.212
1.969	1.403	30.521
7.757	1.635	46.729
3.481	4.284	2.053
7.673	18.201	8.75
9.781	3.6	12.696
3.093	4.757	9.988
9.667	1.597	28.477
5.945	2.624	10.854
5.683	9.227	22.456
15.248	7.584	15.78
3.988	4.124	3.545
20.867	5.015	7.318
4.876	1.677	11.881
13.613	1.297	24.129
4.073	8.306	2.045
4.318	10.951	5.459
15.193	2.945	4.479
10.791	13.592	9.57
7.275	2.151	35.803
1.2	6.384	61.533
6.709	0.853	9.654
5.957	7.216	5.907
12.265	4.753	19.384
4.656	10.972	5.653
16.245	0.955	6.126
5.966	5.894	26.791
6.426	17.086	15.886
2.814	1.914	17.669
3.553	6.929	4.415
4.487	8.053	1.918
13.93	1.656	5.433
1.665	2.062	64.9
0.87	10.482	7.516
8.653	5.809	14.728
18.983	6.012	23.343
11.843	23.96	2.028
3.257	3.401	18.953
14.597	0.904	32.697
2.953	2.083	54.156
5.497	2.814	15.886
5.163	3.41	1.635
3.097	3.874	2.066
12.603	1.153	2.78
19.287	0.984	6.599
11.167	7.74	33.986
2.611	12.291	14.01
7.799	6.908	19.849
22.595	12.62	12.561
8.813	8.412	16.494
10.14	4.698	35.266
5.366	6.481	3.169
5.822	2.113	14.082
12.422	10.757	3.743
5.235	22.312	22.49
16.625	3.655	10.461
9.303	0.904	11.86
12.743	3.122	2.535
1.432	8.04	15.109
12.929	6.984	33.699
16.959	12.434	18.421
4.157	2.315	12.54
16.359	2.843	1.208
4.652	3.486	5.353
5.476	10.461	4.086
4.664	5.269	29.115
22.98	3.008	11.399
25.789	1.263	5.197
2.89	2.881	5.501
12.1	7.352	18.396
5.898	4.331	11.374
14.361	20.665	8.889
7.284	4.766	6.498
26.85	3.308	8.581
6.73	3	30.974
3.253	12.012	20.432
1.834	13.947	12.181
10.233	2.425	6.57
7.816	8.366	29.292
1.787	1.06	5.847
18.18	3.549	7.267
4.808	2.818	15.257
5.015	15.261	1.111
6.549	17.09	7.956
2.983	1.775	12.037
11.91	4.643	116.737
1.567	1.741	21.695
7.398	18.387	5.155
17.458	13.748	19.849
3.532	12.193	8.032
6.367	10.102	18.759
5.07	8.53	32.651
14.521	1.931	8.623
6.359	15.016	26.436
2.911	10.081	12.531
13.934	12.257	14.69
8.704	6.097	27.619
17.361	4.909	13.985
6.785	5.885	4.584
6.498	1.466	5.488
3.435	4.195	8.264
14.031	4.622	9.819
7.436	5.771	1.196
12.65	0.959	32.676
11.931	3.667	18.015
26.871	0.904	39.229
7.947	4.698	8.801
9.456	15.856	14.644
10.034	11.255	15.066
29.778	4.795	64.478
1.424	7.859	22.756
7.242	8.201	25.109
4.022	9.194	7.043
14.23	7.035	10.605
7.402	2.362	17.39
18.586	1.36	3.342
11.023	3.274	1.732
2.303	8.268	29.157
9.227	15.578	3.676
7.216	13.719	11.619
5.56	3.739	2.269
4.094	5.59	1.969
23.842	1.496	1.863
1.238	1.242	7.094
7.195	12.214	18.341
5.877	9.058	8.674
2.184	26.858	21.611
6.299	0.925	8.585
1.973	5.214	29.123
8.002	2.687	2.62
3.114	4.787	8.053
2.742	23.943	5.121
36.289	6.642	2.024
15.831	1.373	46.716
15.464	1.779	2.59
7.326	7.833	57.439
4.681	21.108	10.398
5.864	8.665	1.115
19.41	9.701	21.788
4.415	2.518	15.383
11.974	3.748	52.889
12.65	2.759	9.384
8.125	2.1	3.912
8.285	13.064	6.646
20.964	7.973	7.119
6.621	1.922	19.228
39.842	5.146	1.179
1.466	1.377	10.939
7.939	3.376	0.968
12.688	9.684	21.467
13.351	1.491	11.158
15.869	8.116	7.263
3.524	5.315	3.832
2.691	2.531	14.999
1.242	6.405	21.987
4.58	8.015	14.226
8.535	25.815	18.075
6.599	1.745	13.892
12.941	2.096	5.463
8.306	5.378	7.888
0.959	4.145	6.904
24.767	7.749	9.084
16.009	24.602	1.128
6.067	8.336	27.763
6.295	2.653	9.409
9.101	11.374	3.008
7.542	7.711	29.782
3.334	6	6.853
9.008	7.09	3.752
7.635	3.617	15.1
6.946	3.067	14.745
8.784	9.05	2.611
2.218	11.889	13.229
1.576	6.485	5.366
3.562	9.151	25.798
9.734	0.938	17.086
12.164	5.332	19.634
4.229	5.116	14.576
12.084	5.066	12.447
5.112	12.81	16.968
23.288	9.439	15.303
4.238	1.259	30.023
5.974	2.412	24.26
3.376	8.213	27.539
9.012	5.116	6.494
8.467	9.747	8.142
2.62	8.509	0.934
4.783	1.813	6.532
31.054	1.466	19.836
10.195	4.804	12.367
7.254	10.748	12.717
3.988	13.761	21.59
6.004	1.204	14.192
6.954	3.359	3.19
2.674	1.732	16.638
6.485	2.053	5.657
13.905	5.763	2.184
5.843	7.93	6.439
3.908	9.65	11.982
4.905	2.586	1.044
6.152	8.733	26.178
4.157	7.191	11.002
2.56	6.473	3.857
2.772	6.16	25.426
20.398	12.084	4.212
17.72	3.756	1.944
30.424	1.246	8.429
4.271	5.167	3.608
6.557	5.256	2.856
18.814	11.999	14.834
3.574	10.305	4.791
2.307	1.339	9.185
11.027	3.984	5.919
5.809	13.833	12.43
2.843	12.143	2.248
18.222	3.57	16.837
5.657	8.289	24.188
3.621	5.881	24.535
25.62	3.207	6.452
1.944	9.363	4.631
10.263	5.387	17.559
12.857	7.111	21.041
2.852	11.893	8.395
7.056	3.342	19.528
7.559	5.205	27.294
4.935	1.268	27.919
5.94	5.911	5.336
1.863	11.255	27.653
2.434	3.824	15.345
25.735	1.47	25.135
14.137	3.503	5.184
2.387	25.27	25.827
2.286	9.718	9.747
7.381	2.451	24.011
31.21	5.619	17.749
11.513	4.787	6.946
3.832	1.766	9.409
2.653	4.609	21.188
10.715	7.301	6.008
3.384	3.824	6.35
1.682	13.359	4.99
5.839	4.453	37.543
14.88	2.451	22.435
3.836	1.893	4.795
15.434	6.697	19.536
13.047	3.363	24.835
20.998	26.411	17.627
7.068	5.421	3.718
25.65	1.631	4.571
8.885	4.576	15.933
9.118	7.897	2.577
1.808	6.992	18.113
5.678	15.48	11.758
11.023	3.688	14.213
3.431	2.603	1.559
16.076	6.676	6.756
9.43	2.717	19.765
15.649	20.8	1.382
2.628	4.724	26.153
1.166	2.712	9.472
3.329	2.598	14.75
10.563	7.039	0.955
6.523	5.349	5.966
2.205	4.605	14.931
4.187	1.466	25.418
7.808	3.228	17.044
11.205	5.754	5.188
10.736	3.79	4.829
7.17	11.395	13.262
16.528	1.601	24.83
2.036	23.647	2.434
14.872	5.535	42.685
10.305	2.636	3.841
1.673	2.763	14.517
1.724	6.316	14.999
13.038	4.035	16.744
10.203	2.489	2.683
5.34	3.503	22.435
43.737	4.293	32.659
9.629	9.836	33.382
4.555	4.069	3.486
9.35	11.07	14.944
10.034	10.284	2.218
11.137	1.449	5.628
4.01	1.111	6.397
2.793	5.218	6.916
1.686	13.017	9.401
5.949	12.531	5.087
2.97	6.126	10.06
26.512	10.491	36.272
3.088	1.622	1.534
2.919	14.158	22.79
1.094	7.402	10.423
3.181	15.48	18.763
38.536	2.366	5.26
12.975	1.648	4.973
3.942	4.694	20.618
1.914	4.863	60.097
6.185	13.279	2.987
9.308	4.022	28.624
16.976	3.059	5.835
19.748	1.475	28.147
16.917	4.593	8.429
1.893	6.139	5.231
2.742	3.976	7.706
11.336	4.986	10.326
3.072	13.964	15.565
4.745	2.907	4.293
11.551	1.153	12.92
5.074	13.292	30.45
10.736	11.792	10.896
11.902	4.331	28.143
24.311	18.514	5.814
9.223	3.376	2.974
2.928	2.053	1.314
5.518	16.102	18.328
4.8	13.089	6.059
17.584	14.673	1.783
10.63	8.336	9.058
32.849	8.467	20.639
20.846	7.736	1.272
9.937	4.512	16.368
14.973	3.608	6.443
19.541	3.241	7.144
9.726	10.913	8.446
3.211	3.131	10.284
19.198	3.71	19.524
10.723	5.919	2.391
6.435	10.229	5.454
6.54	3.748	17.006
1.508	7.812	24.725
10.284	4.542	50.489
23.292	4.102	54.029
5.991	4.208	17.8
7.453	10.309	13.178
15.1	23.952	6.194
25.316	12.912	7.183
5.184	23.107	31.354
7.977	1.208	19.351
13.072	3.553	15.586
7.66	4.546	10.153
8.099	13.064	11.26
6.988	8.463	8.099
9.194	12.671	31.755
5.34	1.627	15.497
16.275	6.291	2.235
12.067	7.487	5.421
4.293	18.396	9.003
11.281	2.911	4.402
9.202	3.722	56.26
19.363	1.842	31.143
5.725	3.642	2.265
8.192	4.026	15.861
2.129	4.195	21.928
6.169	9.101	18.341
14.179	1.229	37.197
31.726	4.711	7.702
1.529	15.818	32.131
7.402	5.095	12.388
11.855	9.975	5.374
8.12	1.601	6.705
1.128	1.018	3.849
4.398	2.146	9.101
5.691	12.62	42.056
6	5.877	1.17
8.674	15.633	10.748
3.553	10.833	4.297
3.173	1.386	1.994
7.212	7.136	8.484
7.106	14.64	1.982
6.502	8.889	12.075
19.093	4.774	19.583
6.828	7.106	6.253
1.432	1.724	10.998
22.807	2.142	1.246
5.991	8.75	38.743
6.447	5.222	4.956
8.18	9.443	9.054
18.835	4.778	13.081
6.452	2.129	9.08
14.488	9.734	27.978
0.963	6.937	5.032
7.17	5.26	15.451
3.972	45.102	18.882
13.038	8.927	8.653
14.019	3.397	6.714
32.102	4.018	14.01
6.029	9.819	8.708
10.368	19.976	9.515
4.969	5.408	18.62
12.371	6.904	21.024
1.445	1.61	4.081
3.511	10.495	25.122
3.887	1.496	31.062
4.242	19.253	8.995
4.504	6.692	16.778
5.125	6.587	4.901
20.449	3.857	17.884
5.484	14.678	4.745
1.445	9.143	35.82
3.608	5.674	5.302
7.842	1.276	13.993
3.486	6.866	17.217
4.749	10.33	18.214
15.924	9.701	7.36
11.876	5.307	5.978
9.895	17.23	22.587
6.57	27.974	7.753
6.211	3.152	17.158
16.824	6.954	45.537
2.003	4.271	10.056
3.773	9.105	30.429
2.113	21.032	11.323
12.253	15.206	6.401
11.348	3.008	10.279
12.029	7.635	2.62
8.94	1.791	45.039
3.87	4.479	28.409
0.862	2.772	21.239
4.495	1.014	20.491
3.6	13.271	4.419
1.394	4.817	15.679
16.173	4.707	9.836
1.377	12.067	28.557
6.422	3.574	18.353
2.607	5.235	26.964
16.807	6.261	6.025
8.843	1.766	12.024
2.886	3.773	1.914
3.093	4.187	6.092
7.651	5.539	11.015
8.868	9.101	13.976
3.173	6.401	8.577
10.664	2.501	8.247
7.068	2.818	18.4
4.909	5.062	3.743
3.807	3.046	10.06
2.805	11.12	11.116
7.275	7.901	6.025
36.111	2.172	34.075
9.477	7.187	12.506
7.305	1.314	8.826
7.516	4.284	7.973
9.316	5.383	27.04
8.357	1.935	27.103
25.768	1.297	2.125
1.944	1.424	17.825
10.33	7.191	13.812
11.015	29.478	9.713
4.576	4.677	25.24
5.294	5.045	5.514
15.92	3.705	8.04
3.697	1.12	6.616
3.059	5.632	3.291
21.159	8.94	6.714
7.478	9.375	9.874
20.838	11.522	4.157
15.037	1.246	30.403
3.008	6.266	2.996
2.307	21.277	11.619
12.362	2.201	2.412
2.053	6.029	6.033
1.927	20.872	3.19
6.295	1.259	12.447
5.788	1.458	17.749
2.227	5.129	20.457
7.301	0.887	21.649
9.671	7.432	10.098
16.942	5.526	1.424
3.532	6.819	2.265
8.404	8.167	16.499
14.838	5.087	10.343
3.781	4.187	8.18
4.407	28.21	5.839
17.035	2.003	3.798
9.185	3.008	34.087
5.649	1.048	2.805
3.435	4.859	19.659
1.606	3.722	18.391
2.527	13.047	4.297
20.825	22.278	11.712
14.103	7.385	21.987
8.078	1.931	4.893
7.651	3.49	28.079
6.916	7.153	22.405
2.087	21.184	4.242
8.551	2.442	5.771
2.776	1.044	10.199
20.462	1.838	4.411
8.454	5.332	1.479
5.657	7.056	2.104
12.498	13.63	5.847
9.81	10.765	2.843
24.974	8.361	18.062
19.139	6.561	5.923
8.877	11.188	9.477
1.145	7.711	3.169
13.964	0.891	1.91
12.929	8.577	11.243
8.902	1.58	9.975
3.473	2.21	27.653
11.268	2.839	10.829
9.654	2.066	1.901
1.229	14.002	1.437
9.65	18.235	14.183
1.437	1.677	11.437
1.584	5.125	28.333
6.371	6.109	18.882
1.711	5.885	12.341
8.061	4.314	20.136
10.406	9.443	13.275
7.035	3.012	42.842
6.008	5.307	11.378
2.662	7.212	20.626
17.868	5.345	7.74
16.908	6.274	2.835
25.426	21.083	14.171
14.703	3.988	59.137
13.423	0.93	13.03
8.898	9.608	7.064
4.508	2.053	3.152
11.192	9.781	12.248
5.307	6.845	3.262
10.085	2.535	6.528
2.924	4.407	3.684
9.713	25.029	27.648
6.207	2.269	13.85
10.423	4.495	1.048
1.187	4.808	2.886
6.545	2.725	19.95
4.301	14.373	16.925
4.018	19.203	6.135
9.477	7.009	10.478
11.627	4.331	2.949
1.462	6.676	10.212
6.367	15.831	7.364
11.83	3	8.302
5.383	2.425	28.101
7.96	11.974	8.15
6.342	3.181	33.885
24.07	5.345	11.264
7.035	3.435	8.357
23.212	2.548	20.441
4.01	3.71	21.995
3.397	9.265	3.16
12.438	26.368	4.783
3.76	12.764	16.951
4.808	2.907	1.179
4.255	1.268	24.277
12.113	10.972	10.82
2.539	5.497	25.713
1.635	5.75	34.806
7.394	12.692	43.471
7.892	2.265	16.131
10.039	2.4	11.986
3.211	6.583	26.022
9.033	8.636	6.443
4.774	5.738	7.03
4.288	2.683	18.822
1.728	1.301	29.736
6.109	5.429	4.09
11.319	4.102	37.459
7.736	8.087	1.711
2.256	13.22	12.481
23.935	5.907	15.1
14.564	3.148	10.655
4.407	4.576	17.2
7.36	1.665	1.652
8.264	1.086	15.649
24.028	20.234	5.408
45.765	7.542	24.049
9.451	6.811	24.509
0.989	1.969	14.285
6.253	5.94	4.694
15.637	3.249	6.283
2.784	4.736	18.222
17.758	7.795	6.616
3.579	5.712	10.922
12.443	2.396	4.964
3.697	7.482	7.542
1.842	10.081	30.014
8.382	1.339	16.651
8.294	23.685	16.862
20.018	5.818	3.722
6.845	1.217	5.078
8.949	5.729	16.892
7.613	3.452	11.015
12.819	6.414	2.636
17.432	9.768	2.7
4.846	1.111	26.516
18.294	4.85	7.766
17.724	3.122	1.035
11.137	14.914	12.265
1.796	8.289	8.015
23.014	22.79	14.023
1.5	5.797	28.02
5.197	3.887	4.17
9.848	4.956	14.842
11.116	9.451	6.283
13.714	6.084	34.007
12.324	14.344	17.069
7.58	2.78	4.783
10.727	4.098	5.957
6.219	1.99	6.118
6.012	3.773	5.142
5.873	3.266	21.687
10.964	13.533	15.447
11.779	2.987	7.216
7.229	1.834	5.188
9.329	9.227	20.935
7.208	8.078	1.88
0.921	11.103	9.658
22.731	4.888	4.474
11.34	1.225	24.395
7.33	6.98	46.957
8.243	4.643	11.382
18.915	5.011	10.943
4.66	0.968	6.054
7.736	7.318	7.115
12.455	4.242	42.922
9.303	2.151	6.211
4.555	5.235	30.45
9.295	8.843	0.845
13.3	6.604	12.705
5.07	17.335	12.075
7.043	0.93	21.074
9.337	2.438	1.855
5.539	3.127	13.74
4.335	8.425	8.332
6.033	7.892	16.211
26.592	0.908	6.616
13.676	5.057	3.519
57.891	4.635	9.308
5.028	8.201	15.265
10.233	20.288	14.31
2.941	2.497	17.018
27.585	5.809	9.743
10.136	1.724	3.967
6.747	3.972	17.944
3.811	8.112	1.563
9.747	1.018	1.415
2.151	4.28	1.753
12.996	10.081	33.428
31.024	2.37	6.354
12.612	3.46	12.388
5.505	6.371	2.514
12.903	14.035	1.918
9.768	1.251	3.253
1.749	6.714	15.434
9.857	1.563	15.506
4.487	8.201	5.218
9.996	12.738	14.585
4.128	3.993	2.683
13.676	3.477	6.777
21.408	2.746	10.808
4.859	0.976	18.806
33.563	6.637	31.958
4.931	6.752	4.018
14.864	20.327	24.822
13.292	8.725	4.487
5.429	9.641	8.509
9.861	3.004	11.023
7.039	12.73	75.408
9.827	10.529	45.879
12.802	3.063	4.246
15.916	8.235	8.742
12.206	15.966	2.881
8.636	1.762	12.367
11.999	1.191	24.378
6.908	4.935	27.889
11.606	2.408	3.253
12.058	2.797	17.365
1.525	5.116	8.56
21.019	5.691	10.144
34.865	11.137	19.046
16.469	11.581	11.661
2.907	7.457	3.967
10.685	5.471	11.277
2.827	1.753	19.177
3.249	1.775	18.404
7.423	3.101	18.425
1.065	2.636	20.61
14.112	10.271	5.129
6.95	8.619	1.576
9.836	9.608	4.407
18.687	3.629	20.926
5.852	2.463	11.336
4.06	6.164	30.188
5.193	7.791	24.222
6.49	7.077	5.628
23.326	3.486	8.074
18.679	7.618	3.638
13.212	3.152	16.211
6.992	18.814	26.364
4.031	3.139	17.944
4.58	14.382	7.728
8.509	1.36	7.216
8.699	8.551	6.359
1.597	2.958	25.663
9.827	3.794	37.848
7.968	7.183	4.276
7.419	19.042	9.468
8.15	9.641	4.888
6.435	1.635	26.115
2.941	7.554	8.974
5.26	6.354	3.173
15.303	11.023	5.214
4.233	9.515	16.803
7.043	10.364	7.77
11.2	8.834	38.464
24.628	1.437	7.55
6.418	6.354	2.138
16.528	20.238	11.953
2.484	4.952	6.709
8.894	7.989	18.324
4.77	1.01	5.176
22.363	6.092	25.481
15.438	3.976	14.707
11.982	10.241	15.197
23.031	11.344	15.721
20.707	10.25	6.295
8.374	1.72	9.451
29.66	3.532	8.961
1.044	5.915	31.911
18.569	7.951	5.771
2.142	3.798	10.123
31.1	4.314	18.294
27.957	2.763	8.898
5.459	2.75	19.422
1.065	7.33	31.764
9.384	4.867	13.609
5.421	7.204	16.638
5.193	26.782	9.84
16.051	1.314	24.395
19.097	9.756	8.606
14.931	1.348	22.752
2.294	13.034	9.975
8.644	11.589	9.32
8.074	5.302	10.778
9.595	2.062	25.067
7.352	1.517	7.064
11.331	5.256	15.573
9.777	8.653	8.256
18.991	3.68	26.677
36.686	4.035	3.135
8.302	3.008	23.576
1.466	4.99	21.556
2.091	4.648	2.062
3.76	10.178	5.095
6.219	1.749	28.844
2.865	6.773	6.35
5.598	2.417	14.031
1.61	2.117	26.035
6.46	7.533	18.4
5.454	5.142	7.778
10.334	7.791	18.058
9.261	3.266	9.32
12.278	5.966	2.708
3.469	1.082	11.636
4.39	6.333	4.2
6.363	14.75	8.277
11.868	3.583	33.547
5.983	9.734	14.973
5.057	5.421	4.871
34.092	4.449	9.388
1.606	1.145	23.922
7.82	4.563	11.386
17.669	2.928	1.779
7.187	4.398	1.259
3.705	10.119	70.515
3.786	3.245	14.509
13.005	3.186	28.772
7.364	4.064	8.378
13.169	2.78	7.605
22.663	4.069	15.396
6.211	4.812	16.123
15.438	2.379	4.766
6.975	4.512	18.146
9.549	1.724	6.122
6.895	10.343	2.222
15.628	4.897	8.796
29.879	1.707	20.39
20.914	4.728	40.75
5.091	7.622	38.072
10.693	2.277	4.986
11.767	15.185	18.725
11.044	24.628	15.937
6.954	9.134	3.228
5.919	1.491	12.878
1.356	5.273	24.057
10.229	17.437	1.153
9.147	18.928	9.916
2.708	21.649	12.899
1.09	1.804	14.944
12.088	2.527	3.87
5.104	5.552	20.339
3.921	4.255	10.634
1.475	3.143	10.647
6.654	7.153	13.034
24.919	2.759	7.956
1.014	4.36	25.299
1.039	3.786	33.065
8.399	10.186	7.542
9.485	10.934	1.893
11.2	21.611	13.79
11.458	5.594	30.158
25.447	6.346	19.946
2.907	17.918	6.798
5.011	2.07	16.549
3.076	10.626	6.705
6.777	16.161	4.124
27.729	2.265	28.971
12.105	1.927	6.304
0.908	5.002	14.644
2.125	4.521	5.269
3.562	4.373	22.595
17.187	21.07	5.645
14.872	3.11	25.435
22.456	9.392	8.619
8.146	2.463	5.733
2.053	14.842	9.963
7.977	5.243	26.292
11.678	21.75	11.674
8.289	5.083	6.54
1.466	6.025	17.23
10.584	6.397	46.331
1.335	11.285	5.949
10.846	22.992	3.401
17.589	24.497	7.643
11.522	3.933	9.046
30.8	7.799	21.003
8.822	6.963	20.365
11.239	1.956	7.825
6.249	2.86	8.154
20.867	8.108	4.179
7.221	5.898	4.263
20.724	2.353	23.973
7.482	5.535	41.114
3.638	4.495	6.422
1.572	9.768	25.587
3.638	6.122	19.777
6.68	0.858	4.512
40.218	3.739	65.103
3.617	2.852	15.954
20.212	21.049	6.223
10.685	3.08	12.95
9.367	2.518	12.544
4.745	1.394	21.771
58.715	0.908	21.704
5.15	4.086	4.149
3.9	10.317	9.236
4.766	25.823	12.396
27.843	20.014	5.628
7.436	1.576	16.735
16.03	2.307	4.855
5.011	7.626	4.331
7.947	4.998	12.823
8.42	3.198	5.687
22.194	5.615	30.107
1.111	1.259	12.045
31.603	5.543	5.345
3.114	6.283	67.93
4.804	15.426	5.602
2.514	6.43	12.916
12.667	6.485	11.361
8.513	5.425	42.157
3.726	1.09	6.321
5.911	8.978	14.627
9.853	7.178	13.419
1.876	3.853	26.182
20.398	14.074	6
2.235	4.601	17.242
3.093	3.165	4.698
6.468	7.533	13.119
1.948	5.214	10.174
15.945	4.778	7.525
12.405	8.061	27.644
0.997	6.735	15.738
41.883	3.617	71.943
3.866	3.143	2.29
9.794	1.449	23.001
1.128	10.896	5.869
1.006	7.174	3.794
5.252	4.719	10.563
6.904	1.145	95.244
3.612	7.368	7.913
2.146	16.038	3.676
3.519	1.327	22
8.699	7.96	13.989
4.711	6.481	38.426
2.463	3.329	2.058
2.746	15.654	6.283
5.493	5.547	1.475
8.082	3.448	19.013
13.685	6.236	27.137
7.901	2.307	6.08
20.639	1.014	18.463
3.165	2.86	1.398
2.303	3.553	9.848
7.077	2.197	10.554
16.347	3.088	1.124
10.106	1.724	38.067
4.635	4.593	44.789
23.833	7.736	5.615
15.671	2.865	14.619
6.16	8.868	3.65
4.449	4.183	9.675
7.347	10.385	45.482
5.171	2.915	18.746
20.47	10.803	7.846
16.347	13.79	1.099
13.959	4.909	4.352
8.268	6.126	5.057
12.819	3.355	24.108
19.427	4.462	2.674
16.663	19.748	9.253
9.726	2.273	7.575
13.3	9.988	21.645
4.914	9.574	3.714
14.069	3.452	8.805
13.157	1.825	17.331
4.039	4.842	22.321
6.553	10.655	6.912
8.306	3.866	17.821
7.254	5.662	2.577
15.349	4.035	30.429
13.207	2.843	16.325
3.57	4.491	48.279
6.916	16.625	2.442
0.972	7.77	8.353
12.527	34.138	6.207
12.223	4.069	6.523
11.999	2.007	14.771
2.51	4.673	6.84
3.65	1.483	2.907
13.089	10.993	8.175
14.931	5.011	9.219
14.183	1.69	20.91
15.468	2.455	15.666
8.006	8.226	28.16
2.189	8.264	19.984
8.678	27.158	5.771
23.668	18.21	2.594
2.387	5.239	38.929
2.898	6.156	29.465
3.879	6.092	22.591
2.924	10.034	5.459
6.114	1.284	6.79
12.603	6.65	13.676
2.138	5.623	52.192
6.139	2.163	7.799
5.547	3.722	15.206
11.116	18.4	12.945
0.849	9.882	1.475
11.534	12.565	7.44
9.042	2.303	15.996
3.465	15.709	13.888
10.52	6.228	6.714
1.808	7.17	7.368
13.528	3.241	20.681
5.7	8.336	12.696
9.244	1.229	36.398
7.956	7.191	11.784
9.553	1.356	28.164
7.981	9.549	29.841
2.611	4.702	14.944
4.352	5.167	12.696
9.675	6.152	4.914
10.127	8.712	25.756
7.998	4.373	2.476
10.524	2.522	21.193
3.308	8.256	16.473
6.709	14.319	13.076
4.821	4.077	12.202
23.605	5.543	8.982
4.398	7.66	4.618
2.531	20.795	16.807
10.444	5.298	14.542
1.935	15.261	18.844
9.726	7.613	10.503
2.789	4.377	25.646
2.548	2.332	73.748
4.322	4.918	4.884
7.559	2.996	4.44
30.129	15.442	21.366
10.457	1.779	16.947
8.822	6.299	45.296
3.49	9.781	17.808
1.398	8.412	5.438
1.58	3.181	24.421
22.65	2.21	22.118
5.978	2.497	9.291
32.668	2.476	17.53
2.789	9.198	1.939
1.208	6.946	1.491
8.767	3.325	13.381
3.11	4.056	18.311
17.737	1.491	8.501
18.831	3.338	12.629
3.452	10.355	45.377
15.671	5.518	13.845
2.645	8.044	1.597
26.584	1.458	3.498
4.964	7.208	14.095
10.533	2.941	23.369
11.56	3.836	29.765
8.991	9.388	6.283
10.254	5.467	7.685
12.844	7.901	22.646
4.098	1.006	28.286
7.335	1.487	9.925
6.299	7.939	10.613
4.588	11.712	8.133
12.933	3.895	9.671
5.087	19	17.851
10.216	3.925	52.597
5.353	2.379	14.302
4.293	1.715	18.565
4.479	2.053	6.08
2.822	5.366	5.336
3.448	4.986	13.934
14.314	7.322	31.65
22.485	3.617	16.862
8.932	5.163	0.972
2.489	8.94	13.706
7.542	8.171	22.49
4.901	3.279	2.307
4.753	7.939	26.901
8.256	8.936	19.558
5.822	12.519	9.439
9.937	7.918	4.022
14.906	7.098	9.709
4.686	5.564	4.174
0.9	2.374	28.65
36.022	8.602	15.852
1.166	6.545	10.905
13.081	3.059	3.148
2.049	4.867	7.415
21.471	12.084	1.398
3.815	2.51	44.46
8.763	1.584	13.765
7.816	9.84	31.396
10.474	1.259	23.377
5.277	8.416	4.909
23.647	2.522	17.783
6.105	1.631	23.233
12.992	5.362	10.212
2.573	13.157	13.888
2.928	10.22	6.942
4.339	15.024	15.886
9.878	26.368	15.683
2.974	1.977	5.801
7.081	2.873	8.75
13.14	4.026	17.88
5.176	2.696	3.308
5.97	5.26	8.108
33.678	7.432	15.869
5.628	3.646	15.257
16.554	1.986	10.693
14.251	7.077	4.893
7.174	15.092	14.192
8.049	15.497	14.83
16.596	19.194	12.468
13.005	1.601	13.799
12.713	3.891	31.742
12.236	10.541	5.273
15.079	5.653	20.229
1.149	0.9	29.06
7.563	1.618	5.615
29.22	3.38	11.796
27.357	3.819	17.77
6.663	1.47	3.963
13.005	7.956	14.733
9.477	2.666	2.78
4.533	2.881	1.441
20.453	1.698	3.714
6.071	4.06	14.39
13.474	3.072	8.374
6.16	21.733	6.515
22.371	19.739	11.07
9.971	9.489	25.388
1.901	1.948	13.127
14.538	1.166	13.858
10.52	16.173	23.102
6.819	8.463	6.278
8.932	15.823	27.83
19.266	4.018	12.286
10.453	9.337	9.912
8.944	5.235	19.11
11.086	9.282	32.909
10.884	3.794	14.09
5.64	1.196	5.463
3.836	18.531	3.228
1.982	1.686	18.886
7.09	3.832	30.162
7.605	13.119	33.796
13.195	15.497	7.043
16.461	6.05	9.654
6.937	15.189	8.327
3.946	3.105	24.421
30.64	11.243	37.822
7.411	13.833	36.107
5.771	6.908	18.113
1.707	45.216	19.11
15.459	4.364	17.42
15.003	2.201	9.739
13.359	4.893	3.169
10.748	8.454	21.543
13.229	1.736	14.331
7.204	12.126	18.746
1.432	14.652	19.025
5.835	1.762	10.182
12.147	2.214	33.555
8.936	7.056	1.36
12.738	7.014	10.672
5.987	7.82	10.491
6.904	5.573	2.958
4.783	2.053	10.74
1.022	1.821	12.557
3.684	6.519	4.914
7.288	12.147	15.675
17.838	6.384	6.743
6.418	13.275	7.123
6.874	6.739	3.236
7.398	5.366	8.716
2.282	14.323	3.122
7.685	19.874	9.215
6.19	11.581	6.967
7.681	18.345	21.548
11.124	10.567	9.874
10.858	4.377	4.521
9.143	23.398	23.2
3.287	13.043	10.072
5.252	1.783	11.585
9.223	3.95	14.395
1.779	1.014	47.291
11.64	9.861	16.085
3.718	38.021	11.517
7.504	5.201	3.067
2.028	6.98	7.014
10.968	29.022	14.382
6.033	5.949	32.575
6.443	1.665	18.024
12.143	16.934	4.96
0.976	9.705	0.934
4.149	0.904	1.09
18.235	9.016	2.911
3.781	1.707	3.65
33.475	11.112	16.651
3.642	3.19	27.471
2.86	6.464	2.759
9.62	2.683	4.466
1.432	32.989	12.983
17.817	7.402	11.209
9.853	8.796	0.875
3.439	4.529	5.987
2.113	2.167	15.595
13.862	3.553	11.34
4.804	9.101	24.746
12.341	3	14.302
7.867	1.297	2.543
2.151	14.69	2.552
9.844	6.19	10.106
8.112	23.373	27.488
3.595	8.627	13.262
10.516	2.983	7.812
5.86	5.239	8.42
3.667	8.737	3.177
1.635	14.661	11.048
7.305	5.121	16.435
6.308	15.768	8.429
2.996	1.834	17.699
12.937	8.327	1.698
7.529	37.421	21.188
2.096	8.306	3.101
8.746	6.608	8.437
2.277	8.881	5.864
7.36	3.321	10.998
10.368	1.048	22.857
0.955	4.99	5.885
3.359	8.082	18.822
2.569	4.888	17.027
4.039	12.616	15.633
1.039	1.618	18.653
2.611	4.466	19.473
9.958	5.945	5.218
0.934	7.457	3.545
7.719	7.529	5.302
1.576	9.439	16.955
8.23	1.487	14.521
6.819	1.141	6.519
4.677	12.367	49.335
1.339	8.978	16.296
7.237	6.392	21.041
15.861	18.353	2.81
10.178	3.207	4.648
8.319	8.488	10.524
3.634	7.888	20.757
11.416	8.222	7.381
5.231	3.148	22.828
8.556	9.971	4.952
2.742	1.052	9.05
15.104	1.614	16.461
1.534	1.517	8.112
5.674	6.798	5.34
7.478	4.428	31.717
5.425	3.228	18.476
12.316	2.932	8.268
3.557	6.646	3.363
6.802	5.835	25.35
7.305	5.708	7.846
13.959	16.093	20.483
8.83	19.545	14.868
30.669	4.918	9.747
15.814	1.255	25.194
12.35	2.848	26.715
3.105	3.418	9.527
1.884	4.014	13.883
16.49	5.64	9.274
14.969	3.997	7.778
1.969	6.16	15.413
2.941	6.566	4.487
11.919	28.768	8.927
9.46	3.401	15.189
30.019	27.264	1.758
29.203	4.124	24.015
8.273	8.011	1.031
6.122	4.897	3.312
6.883	9.692	1.838
3.452	16.524	4.969
26.153	6.456	5.784
7.635	3.093	29.829
40.547	6.43	5.814
6.245	4.656	6.599
9.071	1.686	28.582
2.658	8.619	12.405
4.157	6.257	29.63
6.954	5.015	18.713
7.66	1.736	23.584
4.855	12.117	4.783
6.608	3.933	1.927
2.949	4.88	5.885
7.508	8.619	2.011
1.204	11.817	23.947
15.725	2.011	21.484
3.435	16.752	8.839
5.319	6.819	0.997
4.326	5.801	11.669
5.332	3.819	5.26
9.701	1.897	3.266
6.545	1.103	17.825
2.108	25.578	24.856
10.136	10.981	24.104
7.423	6.118	2.543
3.012	7.521	29.685
9.375	1.246	21.133
13.968	18.637	23.005
6.274	9.675	3.528
8.251	12.827	11.319
2.979	11.86	14.289
13.79	8.361	13.558
14.737	3.976	17.906
10.93	1.8	16.385
1.242	5.733	17.91
3.904	7.263	2.738
3.773	6.794	9.553
8.226	12.312	2.75
7.09	2.429	17.775
8.209	2.332	5.235
4.981	5.607	23.521
2.797	9.008	31.937
1.601	20.804	5.302
7.782	5.725	1.817
1.669	3.443	86.853
5.784	1.42	7.398
18.903	9.092	2.797
2.366	3.583	13.972
4.893	2.269	24.006
19.414	8.556	19.773
18.725	5.607	16.093
8.366	1.728	20.293
9.113	18.725	42.88
1.082	8.923	1.838
1.525	11.234	6.008
4.964	11.678	16.68
16.135	2.632	1.229
3.735	6.895	4.293
7.436	4.867	21.526
2.932	5.885	8.285
5.619	12.633	10.33
7.981	7.343	8.822
3.342	4.043	15.282
7.288	5.488	2.146
11.978	4.098	4.31
5.391	1.952	14.196
3.756	3.426	2.472
10.989	14.559	5.514
13.875	3.972	9.819
42.149	1.927	1.272
13.009	6.384	29.71
2.066	7.977	36.284
9.249	3.57	10.267
15.764	3.101	14.428
3.879	1.732	1.804
7.563	1.69	5.754
2.463	3.41	10.892
2.915	5.928	3.393
7.66	1.817	4.766
27.387	16.807	29.203
8.767	4.005	13.207
3.431	3.266	65.45
4.787	2.577	5.002
13.917	2.839	9.857
7.347	7.782	20.103
3.11	12.882	17.01
4.681	1.77	50.02
4.115	5.104	7.267
5.18	4.833	1.306
11.479	6.929	10.427
6.587	8.158	8.991
17.187	1.525	4.233
10.372	4.652	18.239
9.608	3.549	13.571
4.001	3.807	7.212
6.46	1.99	5.687
3.933	6.067	7.622
1.766	8.34	6.76
5.75	5.543	10.499
21.467	2.383	7.453
5.814	9.946	7.656
9.325	18.962	7.347
7.259	6.426	25.156
6.735	5.991	9.472
5.438	0.908	21.924
13.072	1.289	72.924
19.727	6.942	4.909
3.587	8.919	1.825
11.488	7.985	16.211
2.32	2.049	2.108
2.797	2.898	44.27
23.521	0.942	14.116
5.416	12.645	39.626
8.23	3.591	1.415
12.409	25.177	24.522
4.352	7.153	22.988
6.13	3.477	23.254
22.122	2.172	13.583
2.146	2.167	6.811
9.595	14.052	4.208
2.184	13.554	19.558
4.212	6.621	6.35
1.352	9.494	25.925
[truncated: 3,545 more rows]

## Sheet: Fig. 3F
WT	S181E	Y396E
9.34301	8.5253	3.65834
13.5374	11.4684	6.19681
16.1322	5.06158	22.2436
10.2324	9.7254	9.39251
8.29484	7.31838	1.40324
17.2896	13.4862	8.6926
14.6863	10.4202	6.54335
10.4424	3.80344	12.0983
12.5029	3.56444	6.34874
4.31728	5.36544	11.5623
15.8078	7.7076	3.80344
9.88416	14.7375	8.00463
4.03561	18.36	6.79088
18.2148	7.28253	8.78649
17.0301	11.96	7.29618
10.6592	7.77417	7.36105
14.3756	14.4848	10.5653
14.7802	6.20363	12.438
12.0693	8.95208	8.91623
10.3109	14.2305	5.11962
6.55871	9.37886	19.0326
13.3991	11.9532	2.35752
4.38215	13.5664	2.43605
4.418	7.28253	11.2942
11.7722	15.8283	6.55188
14.0205	7.60688	19.1486
15.3077	10.9631	7.92611
13.7968	16.2346	10.4492
7.93976	8.97427	4.48287
14.6641	8.56969	8.87185
9.70491	9.16205	16.3575
12.9587	15.6695	12.3646
5.12645	2.0178	13.0952
9.63151	2.29265	8.85819
13.4281	7.59322	5.1623
12.0983	9.11084	10.0737
6.90526	6.99232	13.3411
15.8147	12.2348	10.6729
13.8259	2.7843	13.1823
11.2089	2.82697	6.49384
14.0495	6.7243	12.8562
7.93976	10.7087	7.65809
3.36983	9.49494	15.265
6.70382	15.4527	1.84368
10.847	11.9464	3.39885
6.219	6.68845	10.9477
6.86258	7.30984	9.55298
14.4985	12.0539	10.6438
13.3342	11.9105	12.9877
4.65017	13.7456	9.48811
11.779	12.5251	5.49518
14.0871	10.7821	17.0011
11.2379	1.88806	12.2792
8.98793	20.9479	10.5499
12.2417	5.95781	10.5653
3.86831	6.90526	8.82917
10.8401	11.6852	8.96744
10.9631	14.9611	3.79661
6.16779	12.8494	3.45007
3.02329	4.19437	9.28497
7.60688	9.60249	5.72735
7.19546	4.29509	6.84039
11.4103	7.76564	2.70406
11.5486	7.78783	12.8494
13.7098	9.32081	7.26716
10.4782	10.8179	5.18449
6.64578	11.1508	8.6926
2.66138	11.75	3.49275
3.34081	10.4629	10.6507
11.6425	11.0996	7.781
18.7065	6.60139	10.8248
10.4202	10.5499	13.225
7.84587	7.6359	8.51847
8.86502	6.97013	3.32715
8.0695	9.99342	16.1254
6.64578	11.4684	5.88611
22.2863	7.52835	16.7689
7.52835	11.8012	19.4815
11.2447	15.9222	3.78978
7.13059	11.8234	5.95098
9.40788	7.84587	13.6381
7.85953	3.62249	7.95342
6.219	13.5288	9.61102
3.90416	10.7377	8.49628
9.97122	7.14425	7.00768
1.47494	15.3008	4.90282
4.82258	20.009	8.56115
12.8716	13.761	9.46592
7.88172	17.0574	12.3799
9.74076	11.721	13.3923
17.153	14.3107	6.13194
9.89953	24.6438	12.3799
6.80454	14.9253	7.1084
8.6926	8.40239	12.0983
6.78234	19.502	25.9446
13.5732	15.0994	5.6915
7.16644	12.6548	5.75637
7.50616	9.00329	3.8905
10.5209	15.2513	6.7243
2.31313	17.2964	8.40922
7.37642	6.65943	11.115
1.57566	12.8358	10.5004
9.49494	6.4358	5.40812
9.50177	22.9811	11.8149
10.2461	12.6975	15.3879
12.4739	23.5376	14.1588
14.1144	7.83904	14.997
7.45495	12.6548	6.80454
10.8248	21.7298	9.60249
3.8188	12.4158	4.07828
10.5431	9.10401	15.5244
7.93976	16.1902	8.61237
2.7843	13.0372	16.9499
13.3769	21.9176	7.91074
3.60029	13.4503	15.9376
11.5418	12.2861	7.96196
4.10048	12.7777	13.3274
6.16096	3.87514	15.1779
8.97427	11.8234	18.5341
11.5264	15.3811	13.9198
11.0569	10.666	3.98439
13.8191	15.294	15.8573
9.71174	4.17217	3.69589
4.418	33.4593	4.76454
11.8525	5.56005	4.73723
8.87185	13.4503	16.9721
4.96086	20.5877	10.9255
13.5954	12.199	14.029
6.2907	15.4169	9.84831
6.28387	7.47031	7.65809
11.7005	6.53652	10.9989
6.0517	18.9233	9.52396
7.93976	21.1938	2.98573
14.8962	5.74954	16.5948
18.1858	6.75332	13.6159
7.64273	8.14974	17.9195
8.69943	24.5431	6.42897
6.38459	20.8045	23.2338
5.58225	18.4965	20.6594
6.73284	16.1407	13.3633
6.91379	10.2102	21.9534
5.89294	22.5031	22.2573
2.09633	21.4037	3.60029
12.1273	17.037	4.35996
19.4081	22.2061	17.73
5.99537	16.3934	6.8916
4.8516	8.31533	10.876
15.4681	11.7654	19.263
7.4191	7.80319	18.3958
7.15961	11.2225	3.91952
8.47409	9.73394	15.4596
9.4369	9.2201	9.61102
11.8883	16.1032	15.8727
7.77417	12.3083	19.3364
14.1724	5.03939	5.45934
8.12072	18.7936	8.72162
10.2546	11.1286	10.1454
11.5264	22.1412	19.3006
9.0528	12.5746	8.92989
16.1475	7.15108	22.4963
7.20912	10.8606	14.4985
9.46592	15.2069	9.01695
6.94111	20.9189	9.62468
1.88806	9.70491	10.2751
8.42458	18.2012	13.0372
9.32081	28.1946	6.8916
10.8401	3.45007	14.9253
10.4919	23.2047	4.88745
11.7586	8.54067	3.87514
1.72759	3.66687	8.49628
13.8686	12.677	7.95342
12.0334	15.8864	18.0493
16.4514	19.531	16.3063
5.57542	15.1711	1.86587
10.0361	18.0715	11.3676
15.9734	11.0569	8.11389
11.2874	10.4714	1.98878
7.60005	21.5488	20.5434
16.4224	23.3345	11.2584
11.0928	8.73528	32.2148
9.63834	12.1051	17.6071
7.5642	6.82673	13.522
11.3523	16.0827	8.26582
6.94964	11.4906	7.57103
4.70821	11.5691	8.98793
5.57542	7.7076	11.7944
5.92196	6.71747	11.6271
15.7208	13.6808	16.9174
15.4971	19.3364	8.63456
12.0693	19.3654	18.2661
14.9901	4.32411	26.5455
14.6726	6.03122	5.17083
14.2663	5.27155	29.9222
4.97452	5.22034	12.5455
23.2184	18.3378	11.1218
7.79466	2.08267	6.04487
20.6304	13.9198	6.20363
14.4763	8.82234	7.72296
6.55188	18.3736	8.58334
13.1977	5.30057	10.8828
5.60444	15.0618	15.5535
13.4281	11.6561	8.53213
12.6258	9.28497	14.0871
13.8617	15.6474	3.363
13.0372	6.8916	8.39556
12.5677	9.96439	6.31972
13.4213	12.7043	5.69833
3.06597	25.3011	7.29618
4.8516	1.72077	11.0706
15.4459	7.57103	19.2784
13.8976	11.4462	8.61237
14.6726	6.59456	17.6361
13.1686	23.6964	16.1407
7.16644	3.05914	14.3039
13.0952	30.8987	2.58798
8.0695	7.93976	6.8916
6.84721	35.0487	4.50506
12.3441	7.75881	5.92196
14.9389	2.9294	17.1308
10.1522	17.2094	16.6529
13.3854	3.2896	6.81819
31.7591	11.2806	7.55737
7.09304	12.4022	12.4585
3.76076	19.5242	6.08926
4.67919	20.0227	13.8412
8.57652	3.87514	2.14072
14.6504	20.4785	5.24936
4.89599	15.7139	6.18315
6.06707	12.8272	8.08487
9.79027	19.1691	6.68845
13.58	16.5658	8.836
11.0126	9.64687	10.2256
7.95342	15.3367	10.9699
7.11523	5.2579	8.21461
7.49933	11.4171	18.0919
5.73418	16.6614	15.9666
11.2516	16.7467	18.8653
10.34	15.7925	17.2179
5.67614	6.26168	13.8771
6.42044	7.54884	7.22448
14.6504	5.05475	12.1478
9.99342	8.51847	16.2261
11.4906	3.48592	17.1155
6.76186	6.66797	24.579
5.44568	8.93842	15.7498
8.18559	6.76186	5.95781
10.159	5.68297	19.9578
16.2483	14.874	4.24387
10.2683	6.64578	14.787
17.8615	8.37337	18.3173
12.7709	13.7832	15.7498
21.2313	9.32081	23.0391
24.4202	16.6392	23.4284
30.9567	16.1544	3.28277
22.6038	17.701	10.7377
6.21217	13.9266	22.2214
18.8875	17.3186	8.30167
5.06158	15.4818	13.5869
12.7914	3.91952	5.11962
3.15986	7.86806	17.4193
11.6715	14.8245	15.352
8.46043	24.2973	13.8976
10.159	7.93294	9.17571
13.6091	18.4317	8.24363
14.6077	9.36349	13.8481
17.2094	10.5363	8.5253
12.2348	12.6394	18.5255
3.03012	3.33398	1.43909
19.2716	26.6616	27.7815
11.7654	15.9956	19.3296
17.095	10.8982	10.2973
25.9959	4.13633	19.4303
15.323	12.6685	8.46726
29.9956	5.09743	21.064
10.876	8.63456	16.7263
3.59346	6.61675	13.4435
9.02378	16.7553	16.9789
12.6104	10.7889
20.1166	8.85136
17.6225	5.17083
9.92855	12.7845
12.8938	7.15961
2.60334	19.6318
13.4213	3.62249
11.8525	10.905
15.8727	15.2513
5.28521	4.47604
9.67589	20.0517
18.3173	8.39556
9.24912	6.54335
14.4985	3.08816
15.026	4.24387
23.2474	7.40544
5.03256	10.6882
12.5387	4.07828
14.2168	18.8379
14.3397	8.97427
3.47738	5.97317
9.87733	16.4514
8.68406	8.77795
16.7689	16.2995
4.00659	16.9277
20.5587	12.7914
16.2124	16.798
12.8067	23.7681
13.551	4.12096
11.5486	3.9622
9.55981	7.61371
6.9633	9.98659
7.15961	9.83465
19.0684	20.3129
4.77308	16.4002
9.92855	4.74406
16.1834	12.1768
3.60029	6.18315
6.46482	8.61237
4.04243	7.45495
8.3085	3.54396
6.21217	11.2737
12.5677	10.2614
7.80319	19.4952
8.72162	11.2379
18.3087	9.63834
13.0013	14.7016
13.1823	21.8237
10.2973	6.45799
12.6685	15.1489
16.5095	9.58883
8.04048	7.86806
15.9444	10.2683
13.3411	9.07499
11.144	15.7054
13.1464	18.4538
10.188	8.79332
8.28631	11.8661
10.5073	28.7648
13.2625	6.07389
14.9099	15.4459
12.7555	34.8967
10.34	50.8633
13.2045	6.1473
6.66797	31.1735
4.15852	10.8401
5.13328	8.01146
13.9488	5.87246
7.4191	25.1491
11.9668	5.43714
10.0156	12.1922
9.49494	7.75881
5.86392	22.5321
14.9679	22.8872
27.9983	14.5275
2.16974	11.931
9.8705	4.31728
6.55188	12.6036
34.9479	11.4547
11.8149	9.95757
3.18205	21.1579
2.39337	8.0917
4.43336	15.4527
8.19242	7.69394
13.2403	5.93733
6.90526	7.13059
13.4793	14.0068
6.68163	12.6326
14.1366	8.01146
15.0618	17.4774
6.8916	17.3118
6.18315	12.8784
6.61675	12.0829
10.3109	20.6458
10.5858	14.8894
12.0044	13.3411
5.26472	11.5623
9.40105	16.7399
5.98683	6.3641
8.04902	6.9633
17.2538	13.3052
13.1891	10.2683
18.7509	6.08926
2.27728	19.6181
16.2192	23.7391
20.1319	15.9444
13.4435	6.76869
6.97013	10.2973
6.27021	7.44129
8.9094	9.83465
12.9655	13.8412
12.7709	5.09743
13.4281	11.8439
9.92172	6.29753
13.5732	7.07255
4.46921	15.5398
8.29484	8.09853
9.19107	10.0293
11.0211	2.2568
10.0583	10.1522
2.91404	7.32521
9.84831	11.5486
4.42483	8.05585
13.1242	11.2874
9.98659	9.54445
3.06597	3.85465
10.7462	12.1563
11.9959	3.82563
5.56005	8.35118
10.3912	8.54067
8.82917	8.09853
10.9409	5.11962
5.84343	6.13194
16.6102	14.7221
13.5579	11.3898
20.9121	5.70516
13.5869	6.25485
10.2426	16.3644
10.2426	2.97208
15.364	10.7019
3.41422	11.8371
3.41422	3.59346
5.12133	18.0134
5.12133	8.77795
6.82844	7.83051
11.9498	8.12072
13.6569	5.79222
13.6569	5.60444
11.9498	14.816
8.53555	14.5787
5.12133	11.9173
8.53555	15.8659
10.2426	23.3635
6.82844	12.8272
15.364	13.3274
10.2426	15.4971
13.6569	19.9288
15.364	10.4782
3.41422	19.0684
10.2426	15.2718
6.82844	18.0202
11.9498	11.7654
13.6569	12.3356
11.9498	12.6258
20.4853	18.0049
10.2426	6.37776
11.9498	3.35447
18.7782	10.5858
11.9498	3.65151
8.53555	17.1087
10.2426	10.34
18.7782	3.03012
13.6569	6.68163
22.1924	13.6603
11.9498	4.9455
	8.60554
	7.83904
	20.6168
	7.40544
	5.61127
	3.4347
	11.3898
	5.04792
	4.37532
	16.1117
	19.7478
	21.4976
	16.1407
	2.85599
	8.88038
	6.98549
	4.3463
	2.70406
	6.33508
	5.32277
	13.551
	10.1966
	15.9802
	6.2907
	11.4393
	6.86941
	11.7876
	22.0558
	8.12755
	20.8916
	4.08511
	17.0506
	23.4437
	7.47714
	7.01451
	13.3769
	24.8026
	13.3854
	3.68053
	13.3633
	8.40239
	17.4125
	16.0383
	11.144
	10.8248
	12.8204
	17.5935
	14.8809
	6.07389
	6.50067
	5.44568
	10.8179
	10.1163
	10.5568
	4.418
	6.39312
	3.56444
	9.42154
	14.3687
	3.52177
	2.19876
	1.18644
	7.02817
	21.8817
	17.6805
	6.42044
	10.2324
	23.285
	10.2546
	2.3285
	5.69833
	11.9242
	3.88367
	6.16096
	3.08816
	2.35752
	12.5609
	4.24387
	8.22827
	27.942
	22.4451
	15.9666
	10.4851
	5.62663
	5.69833
	4.91647
	18.6638
	9.95074
	10.4338
	11.7432
	40.9348
	11.5691
	6.76869
	15.1421
	9.9422
	6.27704
	3.51494
	11.3164
	10.9921
	5.78539
	9.37203
	8.56115
	8.16339
	7.30301
	2.42922
	8.13437
	4.93867
	2.80649
	4.46921
	12.3936
	3.07963
	4.31728
	15.7566
	19.6693
	6.49384
	14.2526
	11.0928
	6.22583
	13.8908
	23.3925
	18.0715
	8.96744
	15.026
	7.7076
	8.95891
	6.01585
	4.46921
	8.82917
	12.1563
	8.53213
	6.31972
	9.66053
	12.3083
	2.19022
	15.772
	5.57542
	12.7043
	14.1434
	15.3162
	3.86148
	7.57103
	3.12401
	9.37886
	6.84721
	1.99561
	13.1601
	5.85709
	11.8012
	6.26168
	16.914
	8.47409
	5.64712
	8.65504
	5.50372
	13.1686
	1.92391
	2.97891
	8.72845
	4.64163
	6.24119
	3.19571
	5.32959
	3.93318
	6.59456
	13.6808
	3.32715
	10.3331
	2.68357
	15.3879
	21.8749
	8.15657
	15.0994
	18.2661
	4.25241
	18.5989
	7.33203
	2.61017
	6.12511
	1.90855
	1.70711
	4.00659
	8.53213
	3.65834
	16.0178
	3.27594
	6.42044
	10.5499
	10.5943
	9.78344
	4.179
	4.15852
	10.8828
	8.04048
	22.655
	4.31045
	25.931
	6.03122
	10.4629
	9.29179
	17.882
	10.34
	4.76454
	1.79417
	11.2225
	10.3621
	12.8067
	6.73284
	5.5464
	11.2669
	6.68163
	10.3621
	11.7722
	8.34435
	9.95074
	26.7265
	10.2819
	20.1814
	11.0211
	5.80588
	2.28582
	2.29948
	8.71308
	8.25046
	8.20095
	3.27594
	5.49518
	3.28277
	9.92855
	6.3641
	3.76076
	5.89977
	2.02463
	2.617
	5.56859
	4.08511
	1.84368
	3.83929
	11.8815
	4.37532
	11.8439
	12.4585
	6.97866
	1.95293
	16.0024
	18.2797
	17.6515
	18.0493
	11.0057
	4.50506
	5.6915
	13.4435
	11.0996
	14.2373
	7.64273
	13.8481
	6.89843
	7.12206
	2.85599
	7.93294
	4.20802
	6.83356
	4.97452
	7.62907
	12.4875
	35.3815
	6.23266
	3.81027
	9.59566
	8.20095
	16.2909
	10.8111
	6.81137
	5.17083
	8.82234
	4.06463
	10.9921
	21.0282
	6.53652
	8.00463
	14.7153
	12.9075
	10.5363
	8.29484
	15.6474
	13.2335
	7.64273
	15.3589
	10.4919
	12.3509
	16.4514
	12.5677
	19.2425

## Sheet: Fig. 3G
WT	S181E	Y396E
5	5	4
4	6	5
6	3	8
3	7	5
2	3	2
5	8	3
7	6	3
4	4	7
9	3	4
2	3	9
5	5	5
4	8	7
4	8	4
6	4	4
8	5	4
3	7	5
4	7	4
7	6	5
4	4	6
3	9	2
3	5	4
3	7	4
3	7	2
3	5	11
4	5	7
8	5	6
3	6	2
5	7	5
6	6	3
3	3	8
4	5	6
7	6	8
1	2	10
6	2	8
6	6	6
5	5	8
6	3	6
4	6	8
5	3	11
4	1	8
3	5	6
4	7	1
3	5	9
3	7	2
4	5	2
1	5	8
4	6	6
4	6	6
3	5	5
2	5	5
6	5	2
7	6	4
5	1	5
3	10	5
5	5	6
2	4	3
6	3	6
3	5	6
7	4	2
3	3	8
6	6	5
2	2	6
9	5	5
9	4	1
1	4	5
6	1	4
7	6	5
6	6	7
3	8	5
3	3	8
11	8	4
5	5	6
3	2	6
4	8	3
5	5	2
4	2	10
4	3	3
8	7	9
7	6	11
6	7	3
4	5	5
5	4	8
6	3	6
3	6	5
4	5	3
4	3	4
1	5	3
3	11	3
5	7	7
3	6	7
2	8	8
5	9	6
9	10	3
5	5	11
3	4	5
6	10	7
2	5	5
10	7	5
4	4	4
4	6	3
5	8	4
2	4	5
4	8	4
3	4	7
4	9	8
4	11	5
5	18	2
7	3	9
7	8	9
2	13	5
5	4	8
3	5	2
5	9	6
2	6	8
2	9	9
3	6	6
4	7	4
3	10	6
3	4	8
5	9	9
3	7	12
6	3	7
3	6	3
4	4	8
8	21	2
3	5	2
10	13	3
7	10	8
3	8	7
7	6	11
5	5	5
5	6	3
9	10	7
9	11	4
4	3	9
5	5	7
4	6	4
5	12	8
6	0	4
6	8	10
3	16	11
5	11	8
6	8	13
4	8	13
2	8	10
4	9	3
9	6	6
3	8	14
4	9	3
6	8	15
3	5	3
3	6	6
4	6	6
6	5	8
4	10	7
6	4	3
8	4	4
6	8	8
4	4	16
6	8	5
1	7	14
5	5	5
6	8	4
2	7	4
5	9	9
3	9	6
3	3	2
2	7	7
5	3	3
4	6	3
5	5	6
4	8	3
2	2	10
6	9	6
4	6	1
7	9	9
5	12	5
3	4	2
3	6	7
5	5	5
3	14	9
5	21	7
4	6	4
3	6	4
4	3	3
5	10	6
3	4	6
6	4	5
2	4	13
3	5	4
4	5	6
4	11	20
4	8	5
8	3	11
3	4	5
6	9	13
6	3	5
7	8	4
2	2	6
9	10	3
4	4	3
4	8	5
5	3	5
3	5	7
4	5	4
4	5	6
3	11	3
3	8	3
4	5	5
3	5	4
1	14	8
2	5	4
6	6	7
5	8	7
5	7	7
4	2	2
6	14	4
3	6	7
3	19	3
3	2	10
3	2	7
4	6	6
5	2	13
6	4	6
7	6	2
3	12	9
3	8	3
2	3	6
3	7	6
7	7	5
2	10	3
3	9	5
1	7	9
5	4	9
5	5	8
2	4	9
4	6	11
3	8	12
3	5	15
3	7	4
3	5	7
2	5	8
4	2	7
5	4	8
4	3	12
4	6	11
2	4	5
3	5	17
3	6	2
3	7	12
6	3	8
11	7	7
6	7	10
14	5	11
14	7	4
14	12	5
17	11	7
18	9	8
14	11	8
5	13	5
8	2	7
2	4	7
11	12	6
3	11	7
9	7	6
7	11	10
7	7	7
12	11	10
8	7	3
7	3	16
9	12	7
3	8	6
10	3	10
6	4	5
3	8	8
18	7	7
10	5	6
17	7	7
9	12
3	7
9	5
9	5
7	9
11	6
6	8
7	6
3	8
9	5
10	3
9	6
3	5
5	5
9	4
7	6
8	7
11	5
12	4
6	8
9	6
7	4
9	9
3	5
9	8
7	11
9	7
3	9
8	11
9	2
8	3
4	5
7	7
9	6
6	14
5	12
6	3
5	3
5	6
3	8
4	5
5	3
6	8
5	7
5	6
8	10
5	5
6	10
9	16
8	4
10	5
5	6
8	8
10	10
11	5
13	14
8	11
9	6
7	13
6	15
5	6
6	4
7	10
6	12
12	5
7	14
6	7
9	7
8	7
1	18
4	6
7	10
8	6
12	20
7	22
5	16
7	11
16	5
15	14
5	8
9	5
5	9
19	6
10	10
4	7
3	3
4	5
5	11
8	4
5	11
8	15
3	7
10	11
6	11
6	9
7	12
8	11
6	7
6	12
6	5
4	5
8	10
6	4
6	5
11	16
14	11
8	8
3	6
8	7
15	7
5	5
9	11
7	3
8	8
14	5
7	6
12	9
4	4
2	4
5	3
5	6
1	3
5	8
8	7
6	4
7	7
7	2
5	12
7	5
5	8
7	6
3	9
5	3
6	4
6	6
9	9
2	7
2	8
3	12
3	4
4	6
7	7
8	6
8	10
7	3
5	7
3	11
5	3
6	8
4	18
9	8
6	10
8	11
9	11
2	15
6	11
4	13
7	15
8	10
7	14
12	14
6	16
7	13
11	15
7	16
5	7
6	5
11	10
8	4
13	8
7	7
	5
	5
	11
	7
	5
	5
	8
	5
	5
	9
	3
	8
	12
	16
	19
	8
	4
	7
	7
	3
	7
	11
	6
	14
	8
	17
	5
	8
	7
	16
	22
	8
	21
	4
	14
	7
	8
	11
	18
	7
	4
	10
	9
	11
	10
	7
	8
	19
	13
	15
	4
	7
	7
	9
	8
	6
	7
	4
	4
	11
	9
	7
	3
	1
	5
	12
	9
	4
	9
	14
	9
	2
	3
	6
	4
	5
	3
	3
	6
	5
	7
	15
	18
	18
	4
	3
	5
	5
	8
	6
	7
	8
	18
	6
	5
	9
	9
	4
	6
	6
	4
	8
	5
	10
	7
	9
	3
	5
	6
	4
	3
	7
	2
	3
	9
	8
	5
	12
	8
	6
	6
	14
	9
	7
	8
	8
	7
	6
	3
	4
	6
	6
	4
	6
	7
	2
	11
	3
	6
	7
	8
	4
	3
	4
	6
	8
	3
	9
	9
	9
	7
	8
	13
	4
	8
	6
	7
	3
	3
	6
	5
	9
	3
	5
	8
	7
	2
	10
	2
	9
	7
	7
	8
	8
	3
	12
	5
	4
	8
	2
	3
	4
	7
	4
	8
	2
	5
	8
	9
	15
	6
	5
	7
	7
	20
	3
	25
	4
	8
	8
	10
	8
	3
	1
	5
	5
	10
	5
	4
	6
	3
	5
	11
	8
	8
	14
	5
	12
	9
	8
	2
	3
	10
	8
	15
	4
	6
	3
	9
	11
	6
	9
	4
	6
	5
	4
	2
	5
	9
	4
	13
	10
	7
	4
	10
	13
	21
	13
	7
	5
	4
	12
	8
	9
	7
	6
	6
	4
	8
	8
	6
	4
	5
	11
	16
	5
	6
	14
	8
	12
	6
	3
	5
	5
	3
	8
	9
	5
	6
	8
	4
	5
	8
	9
	9
	6
	7
	11
	4
	12
	7
	11

## Sheet: Fig. 3H
WT	S181E	Y396E
1.74979	2.3285	2.93623
1.91708	1.82149	0.780149
3.97074	1.56201	0.209974
8.9094	0.903061	0.426777
6.63041	2.11852	2.31313
4.3463	2.04682	1.8727
0.203146	3.17522	0.780149
1.95293	6.42897	0.549689
1.89489	3.29813	1.12157
3.03012	0.440434	5.19132
0.817705	2.11852	0.875747
1.46811	0.954274	1.18644
0.867211	0.375564	0.310694
1.05499	1.8727	10.0651
0.477991	0.232167	8.04902
8.65504	0.925253	1.85051
3.8905	0.759664	0.44897
1.52615	0.326058	10.0651
2.6904	1.22912	8.04902
3.24692	0.918425	1.85051
1.23595	0.274845	0.310694
1.30935	0.390928	0.44897
5.19132	2.33533	0.116083
5.35862	4.11413	2.94988
1.56201	1.76515	3.58664
0.925253	2.33533	2.76893
1.72759	1.53298	0.440434
3.1462	0.51384	0.932082
2.53164	2.97891	4.33094
2.71089	1.04817	11.9754
2.7843	0.44897	1.51933
2.94988	0.332886	1.78564
1.72759	0.116083	1.15059
1.85051	1.56883	0.136569
5.3074	0.701622	1.98878
1.72077	0.947445	0.109255
3.28277	1.02597	0.976466
9.79027	0.629923	5.29375
0.209974	1.62688	0.498476
0.274845	0.158761	0.686258
2.3285	0.080234	0.268016
0.795513	2.63919	2.56749
2.66138	1.85904	5.40812
2.79795	0.080234	0.715279
0.831362	3.89733	0.216803
4.55627	0.426777	1.05499
3.45007	2.49409	2.56066
2.90721	5.99537	7.92611
0.947445	0.375564	6.15413
4.36679	1.17108	0.636752
0.817705	0.455798	0.954274
4.38215	0.875747	0.339715
1.43909	2.41556	0.411413
6.22583	0.158761	1.6337
4.77991	1.22912	0.203146
2.26363	0.180954	2.60334
2.77747	2.29948	0.592367
0.824534	1.46811	5.36544
0.16559	1.46128	0.983295
9.01695	4.44019	0.715279
2.15437	1.06353	0.585538
5.87928	0.12974	6.64578
5.99537	3.0011	0.361907
4.02024	3.59346	5.85709
0.310694	3.94854	2.3063
4.65017	1.32984	6.6526
0.145104	0.600902	4.09365
2.38654	0.187782	4.56993
5.12645	1.62688	1.52615
3.8905	2.22778	2.61017
0.585538	9.50177	5.35862
0.542861	4.32411	2.31313
0.889404	2.4736	1.40324
7.67175	2.50945	0.100719
2.36435	0.614559	0.411413
4.09365	2.12535	2.37117
1.49714	0.232167	3.0728
4.6348	0.469455	3.28277
4.84478	0.752835	0.498476
5.73418	0.520668	3.51494
6.20363	1.95293	2.31313
10.579	0.998659	4.96086
1.2001	1.15059	2.06048
3.8905	4.66382	1.93757
3.97074	0.332886	3.36983
2.8338	0.657237	0.462627
5.58225	4.28826	1.83685
4.5853	0.3841	1.53981
3.49275	0.209974	1.10621
4.07828	0.16559	2.32167
0.563346	0.730643	0.940617
2.4002	0.232167	2.38654
2.40873	0.469455	0.259481
1.38788	4.25241	1.15742
3.52859	0.636752	0.650409
2.39337	0.404585	0.51384
0.151933	0.419949	1.91708
1.07719	0.223631	2.66138
1.00549	1.5842	0.158761
0.961102	1.61322	0.16559
1.00549	0.462627	1.09938
0.080234	1.66955	4.1073
1.23595	1.72077	1.07036
0.788684	3.21107	2.40873
0.954274	3.02329	0.3841
10.9545	3.18205	1.11303
5.17083	0.223631	0.462627
0.730643	0.368736	0.223631
2.9294	1.29399	0.940617
0.795513	1.14206	3.51494
5.8349	0.109255	0.397756
6.219	3.11718	2.92086
1.21546	0.3841	1.33837
5.71199	1.78564	0.932082
4.79356	1.79417	0.838191
1.66272	1.33837	0.527497
1.53981	0.216803	2.90038
4.45385	3.79661	4.4897
1.47494	1.44592	1.83002
2.65455	0.440434	1.88806
3.47738	2.07585	0.57871
1.59103	0.223631	3.65151
5.4747	1.10621	2.74844
3.05231	0.484819	0.629923
2.03146	0.498476	0.080234
4.28826	0.817705	3.39885
3.68736	2.92086	1.62688
6.55871	3.02329	1.68492
3.73857	0.882575	2.24143
2.58798	1.45275	0.759664
4.70821	0.57871	0.136569
0.245824	1.3452	0.419949
1.21546	3.81027	0.440434
0.252652	0.636752	1.30082
2.36435	2.70406	4.31728
0.216803	0.824534	2.52311
2.59651	0.109255	0.109255
0.093891	2.617	0.071699
4.56993	1.16425	3.73174
3.13767	2.63236	0.209974
1.8727	2.2568	1.96659
1.01232	1.85051	2.36435
1.30082	1.04134	1.30935
4.179	4.54774	0.498476
1.6337	2.80649	1.43226
6.77552	0.297037	1.801
0.462627	3.37666	1.71394
2.34215	1.46811	1.6559
3.73857	1.42373	1.98878
3.68053	4.18754	0.245824
3.33398	0.346543	1.55518
0.527497	1.62688	0.723814
5.80588	3.01475	0.484819
8.40922	0.116083	1.93074
2.66138	0.491647	1.01914
0.174125	0.209974	0.527497
0.911596	7.46177	0.19461
4.25241	1.45275	4.13633
0.426777	1.62005	0.7443
0.484819	2.32167	1.13523
1.08401	2.73991	1.85904
0.701622	3.45007	1.19327
3.94854	2.68357	1.72759
0.151933	2.06731	0.259481
0.332886	0.238995	7.70077
0.209974	3.78125	0.223631
4.65017	1.04817	4.49823
6.59456	2.8338	4.23705
3.64468	3.34081	0.679429
0.715279	1.68492	1.88806
2.16291	0.080234	2.82014
2.08267	0.585538	0.355079
0.238995	2.16974	1.64224
0.961102	1.08401	0.860383
1.32984	1.86587	1.25814
1.35203	0.455798	3.10182
3.51494	0.976466	0.122912
1.95976	1.22229	2.07585
4.69967	0.70845	0.238995
7.05719	0.390928	0.585538
0.375564	1.68492	0.694793
2.24143	1.77881	1.13523
3.2179	2.55213	0.288501
2.21924	3.03695	2.21924
0.411413	0.19461	0.268016
1.30935	1.71394	0.534325
4.91647	0.310694	0.636752
2.05365	2.27046	2.14072
3.13767	2.68357	0.303865
1.62688	1.56883	0.209974
3.0011	1.51079	7.16644
5.82124	0.542861	1.48177
5.26472	1.3452	0.136569
3.90416	5.69833	0.180954
1.18644	2.10487	0.882575
2.23461	2.27046	0.232167
0.346543	0.109255	1.91708
1.62005	3.89733	0.585538
0.288501	1.55518	0.795513
1.01232	0.70845	0.3841
0.268016	0.303865	0.571882
4.8516	0.911596	0.491647
2.3285	2.5453	1.52615
1.08401	0.940617	1.32301
5.9083	3.8188	2.43605
6.66797	5.22034	1.07036
4.67919	1.32984	3.59346
2.24143	2.64602	0.180954
1.45275	2.29265	0.080234
0.259481	0.824534	0.317522
0.853555	3.73174	1.61322
1.17108	0.339715	0.368736
0.203146	1.71394	1.17108
8.6926	3.1462	2.46507
6.47165	0.629923	2.38654
3.10182	0.223631	0.549689
0.071699	1.78564	2.65455
2.4002	2.35752	0.477991
5.31423	1.20693	0.232167
1.42373	0.419949	0.694793
0.100719	1.01914	0.136569
2.38654	1.74979	1.85904
0.368736	3.23156	3.73174
0.209974	3.37666	4.61432
1.82149	0.071699	0.245824
1.89489	2.71943	0.223631
0.51384	5.31423	0.998659
2.40873	0.817705	0.925253
3.04378	1.04134	0.846726
5.4747	13.6159	1.55518
1.16425	1.33837	0.802341
4.17217	0.223631	2.58798
0.657237	3.4347	2.64602
5.62663	2.11852	0.563346
4.48287	0.600902	1.9444
3.81027	0.80917	1.03451
5.87928	0.44897	2.24143
0.426777	2.45141	4.72869
2.76893	0.087063	3.17522
4.179	3.15986	2.12535
0.174125	1.51933	0.990123
2.19022	0.326058	0.426777
0.571882	0.12974	2.81332
1.08401	0.346543	1.93074
0.426777	0.607731	4.15852
1.98195	2.18339	0.411413
0.498476	1.13523	4.05609
4.10048	0.867211	0.145104
0.542861	3.63785	0.151933
0.766492	0.100719	1.37422
0.317522	2.45141	1.55518
0.326058	0.16559	0.109255
4.69967	1.08401	4.02024
0.636752	0.556518	2.84917
1.30935	0.563346	0.954274
4.91647	0.109255	1.04134
0.665773	1.52615	1.55518
2.63236	3.49275	1.77198
2.96525	1.69857	0.607731
4.15852	0.57871	0.397756
0.116083	0.70845	0.216803
1.59103	0.77332	0.093891
3.92635	0.817705	2.48726
1.43909	0.57871	2.11169
4.96086	2.24143	2.68357
1.07036	0.484819	1.13523
2.63919	0.238995	1.4169
2.90038	2.2568	1.37422
6.10292	1.88806	3.12401
0.100719	1.90172	0.7443
3.45007	0.730643	1.56883
0.7443	5.20668	3.87514
1.77881	3.61566	5.61127
0.071699	0.592367	0.911596
0.961102	1.51079	0.180954
1.36739	0.824534	2.19022
0.375564	0.77332	0.911596
3.5064	1.04817	1.53981
2.48726	3.4569	0.297037
3.03695	2.09633	1.56883
0.317522	1.66272	0.317522
0.990123	0.507011	0.896232
4.8021	3.15303	1.61322
0.477991	3.31179	1.08401
2.04682	3.5064	2.61017
0.346543	2.64602	0.896232
2.27728	4.17217	1.61322
3.31179	1.28716	1.08401
3.12401	5.87928	0.317522
2.2568	1.15742	2.61017
2.41556	2.14754	2.72625
4.75088	1.08401	0.737471
3.2179	0.484819	1.91708
1.92391	1.25131	0.174125
5.64029	2.59651	0.187782
4.54091	1.67809	0.116083
0.853555	0.80917	5.02573
0.70845	0.903061	2.10487
1.801	0.846726	2.21924
2.42922	0.484819	1.22912
0.824534	4.35996	4.22339
0.507011	1.50396	0.433606
4.23705	0.419949	2.44458
0.70845	0.976466	3.8905
2.40873	2.11169	2.29265
1.36739	0.390928	1.14206
3.42787	0.245824	2.5453
0.122912	0.542861	1.20693
2.53847	1.99561	0.12974
0.875747	0.657237	1.80783
0.223631	3.9622	0.629923
1.74296	0.686258	0.158761
0.433606	0.203146	0.44897
3.12401	0.469455	1.78564
3.6737	3.363	8.0695
4.03561	0.903061	0.326058
2.06048	0.889404	1.76515
3.62931	2.21241	0.817705
0.788684	0.274845	0.158761
2.53164	0.245824	0.109255
3.87514	2.45141	0.462627
0.087063	0.411413	0.136569
0.77332	1.00549	2.74844
1.22912	1.09938	1.78564
2.12535	1.70711	1.09938
6.15413	1.53981	0.867211
2.29948	0.339715	0.896232
1.35203	0.116083	3.83929
0.585538	1.32301	0.145104
7.47714	1.16425	1.8727
0.440434	2.97208	1.74979
0.614559	0.730643	1.98878
0.534325	0.232167	1.72759
1.37422	4.45385	0.672601
2.56749	0.549689	2.56749
0.860383	2.84917	0.477991
2.9294	0.990123	0.3841
1.91708	1.39641	0.636752
3.78978	2.7621	2.41556
2.09633	0.527497	1.70711
0.614559	4.23022	0.462627
0.19461	0.860383	0.080234
1.07719	2.18339	1.07036
0.70845	0.375564	1.17108
1.88806	0.180954	2.87819
0.954274	0.896232	0.7443
2.71089	0.071699	2.81332
0.232167	3.18205	1.69175
1.10621	0.455798	0.310694
1.15742	0.817705	0.245824
1.8727	2.48043	0.469455
6.61675	0.145104	1.30935
0.903061	1.29399	1.43226
1.67809	0.990123	0.259481
1.2001	0.303865	0.911596
0.303865	3.1462	0.288501
1.95293	3.52177	0.629923
1.79417	0.317522	0.715279
2.01097	1.00549	1.6337
2.80649	4.65017	0.419949
0.245824	3.63785	2.29265
1.9444	0.571882	0.556518
0.187782	5.24936	2.00244
3.71638	0.527497	0.860383
5.27155	2.51628	0.932082
1.1779	7.22448	0.252652
2.85599	0.397756	1.4169
4.07828	1.11303	0.080234
1.83685	1.3452	0.462627
0.390928	6.91379	4.83795
1.20693	1.19327	0.252652
2.79112	1.26497	2.11169
1.12157	0.426777	1.64224
1.38788	0.361907	2.12535
0.947445	0.64358	0.310694
2.09633	0.317522	1.50396
3.18205	0.109255	0.621388
0.976466	0.491647	1.07719
3.82563	0.339715	2.07585
1.07719	0.346543	1.89489
1.49031	0.109255	0.390928
1.45275	7.23131	0.209974
1.79417	0.19461	0.297037
0.766492	4.21656	0.223631
6.54335	1.07036	3.91952
0.556518	0.484819	0.636752
3.8188	0.216803	0.802341
1.47494	4.05609	0.116083
2.31313	0.636752	0.12974
2.42239	1.25814	0.788684
0.203146	0.507011	0.817705
2.40873	0.911596	0.426777
11.0211	2.22778	2.24143
0.520668	0.116083	1.55518
0.969638	1.2735	2.34215
1.86587	0.976466	1.49031
2.45141	1.38788	0.093891
9.53762	0.542861	0.520668
2.27728	1.18644	4.80893
3.77442	0.542861	0.310694
0.310694	2.66821	0.918425
0.585538	0.491647	0.896232
4.17217	0.16559	3.28277
1.85051	1.90855	0.116083
5.11279	0.549689	0.281673
2.18339	0.961102	2.65455
2.31313	6.13194	1.70711
3.18205	1.6559	0.585538
6.79771	0.203146	2.03999
4.5631	0.071699	0.462627
3.18888	0.268016	0.245824
0.216803	0.918425	2.9294
1.09255	0.268016	3.90416
0.817705	2.34215	2.82697
6.46482	0.838191	0.346543
2.94306	0.607731	1.93074
0.252652	0.3841	2.69723
0.203146	0.109255	1.60468
2.41556	0.080234	0.180954
2.17656	1.07719	0.969638
3.57298	1.90855	2.5453
0.520668	0.802341	3.58664
7.47714	0.925253	1.68492
0.375564	0.737471	0.629923
0.071699	0.203146	3.83929
6.13876	0.990123	2.3063
3.05231	1.05499	3.13084
6.84039	0.491647	0.657237
0.274845	0.093891	3.76076
9.88416	1.05499	1.99561
2.80649	1.801	0.621388
2.03999	0.390928	1.77198
0.867211	1.78564	3.25375
0.245824	2.46507	0.259481
1.82149	1.66955	0.462627
0.614559	0.281673	0.600902
3.68736	0.549689	0.80917
1.24448	0.158761	0.245824
2.06048	2.11852	5.45934
7.59322	1.8727	0.657237
1.54664	1.35886	0.3841
7.82368	0.245824	2.41556
2.35069	4.76454	0.080234
2.65455	4.38898	3.90416
0.3841	3.06597	0.925253
1.79417	0.57871	2.27728
1.801	1.41007	0.701622
2.44458	1.46128	1.20693
1.12157	0.918425	0.875747
0.232167	0.259481	1.09938
2.68357	0.100719	2.24143
5.52421	2.00244	3.62931
1.00549	1.59103	0.592367
1.31618	0.109255	1.69857
0.817705	4.57676	1.16425
0.715279	1.38105	0.694793
2.48726	4.72869	1.77198
3.60883	2.75527	0.802341
1.32301	0.317522	3.47738
0.297037	2.06048	1.00549
1.03451	0.694793	3.21107
1.8727	0.180954	0.903061
0.498476	3.98439	0.310694
3.79661	1.64224	4.82258
3.26058	2.06731	1.40324
0.268016	2.6904	1.78564
2.42922	5.11962	0.174125
4.8738	3.1462	0.788684
0.3841	0.57871	4.18754
2.12535	2.16974	2.89184
2.11169	3.0011	1.11303
3.88367	0.918425	1.2001
1.66272	0.498476	1.01914
2.35752	0.730643	2.7621
2.84234	1.07036	1.25131
0.715279	0.882575	1.90172
4.26607	1.46811	0.151933
0.375564	3.8188	0.889404
1.84368	1.25814	1.72077
4.09365	1.19327	1.48177
0.440434	0.310694	0.657237
0.303865	0.498476	0.903061
0.419949	2.45824	2.48726
3.25375	0.281673	1.50396
0.527497	1.85904	0.209974
0.665773	2.73308	0.498476
0.571882	1.41007	0.759664
0.245824	0.303865	0.440434
2.16291	2.27046	0.397756
1.07719	1.28716	0.180954
0.288501	0.563346	1.75662
1.40324	0.7443	1.17108
0.694793	1.49714	0.223631
3.69589	0.174125	3.13084
0.831362	1.87953	2.11852
1.64224	2.79112	5.98
2.74844	0.636752	2.44458
0.592367	1.2001	1.69175
1.28716	1.07036	1.15059
1.00549	2.89184	1.5842
6.71065	2.73991	0.896232
1.12157	2.84917	3.42105
0.368736	5.51055	0.122912
0.455798	2.66821	2.10487
2.04682	1.20693	0.317522
1.78564	0.100719	0.802341
4.33947	0.080234	3.65834
0.080234	4.22339	2.42922
3.32715	3.1462	1.6559
0.940617	1.59103	2.41556
0.752835	0.549689	0.672601
3.69589	0.556518	0.976466
16.8406	0.7443	4.23022
0.621388	2.2568	1.46811
2.67504	0.51384	2.45141
0.932082	1.74296	1.71394
1.28033	0.730643	0.600902
1.77198	0.426777	0.875747
0.940617	0.875747	3.05231
0.846726	0.122912	2.75527
5.03939	0.180954	1.93074
0.556518	2.90038	2.24826
3.10865	1.73613	0.238995
0.491647	2.24143	1.40324
0.145104	0.317522	3.13767
4.02707	1.25814	0.462627
2.38654	4.6348	0.122912
3.81027	0.151933	1.43226
3.13767	0.310694	0.440434
2.97208	0.802341	0.462627
2.41556	4.62114	1.22229
2.81332	1.25814	0.158761
4.60578	1.07719	2.00244
0.455798	1.97342	2.8338
0.245824	0.636752	1.10621
0.788684	0.397756	2.16291
1.2735	4.76454	0.093891
0.940617	1.1284	0.860383
0.846726	0.087063	0.151933
1.08401	3.32715	0.355079
0.701622	1.35886	3.05914
1.88806	0.109255	1.32984
2.94988	0.77332	0.419949
2.11169	2.50945	19.3945
0.563346	0.940617	1.26497
1.16425	2.94988	0.355079
6.25485	2.12535	0.614559
2.42239	0.80917	0.232167
0.585538	0.310694	0.665773
0.411413	0.491647	0.355079
6.92745	3.24692	0.614559
1.43226	2.05365	0.232167
0.838191	2.73991	1.26497
0.983295	1.25814	0.665773
0.426777	1.64907	0.498476
0.969638	2.89184	0.80917
3.60029	0.51384	1.2735
2.19876	0.585538	2.68357
0.846726	0.071699	1.07036
2.96525	5.35179	0.223631
0.326058	2.77747	1.49714
3.27594	0.614559	0.203146
3.02329	3.18205	1.75662
1.62688	2.62553	0.527497
7.88172	0.346543	0.303865
5.05475	1.96659	0.650409
2.66138	0.122912	0.723814
3.05231	4.98988	1.46128
1.19327	0.158761	0.12974
0.274845	0.317522	0.404585
0.817705	0.903061	0.542861
1.83685	0.238995	7.62224
0.853555	2.18339	3.2179
5.89294	0.838191	0.507011
0.875747	0.657237	0.274845
1.48177	4.90282	4.78673
2.86282	0.824534	0.657237
2.35752	2.57432	1.14206
3.61566	3.60883	2.87819
0.116083	0.151933	0.297037
0.093891	2.01097	1.4169
0.259481	0.491647	4.53408
0.491647	0.245824	4.43336
4.74406	1.64224	1.01914
4.92501	1.71394	0.187782
1.01232	0.288501	0.093891
1.42373	0.80917	3.39885
0.824534	1.07036	0.788684
0.310694	1.79417	0.51384
0.187782	1.20693	0.116083
3.02329	0.592367	0.961102
1.59785	2.84917	3.62931
2.08267	3.59346	0.838191
0.940617	1.8727	6.70382
0.346543	2.44458	7.72296
0.339715	0.087063	1.23595
2.36435	1.69175	0.268016
3.20424	2.37971	0.368736
1.09255	0.780149	0.3841
0.180954	1.29399	0.70845
0.80917	1.07036	4.22339
1.59103	0.071699	0.136569
2.14072	0.679429	0.080234
0.332886	0.600902	1.37422
2.0895	0.983295	0.411413
0.274845	2.79112	5.01037
0.585538	1.56883	0.498476
3.36983	0.534325	0.440434
3.72321	1.64907	0.752835
2.23461	1.68492	0.621388
0.332886	1.24448	2.12535
4.27289	0.527497	2.61017
0.715279	0.100719	4.31728
4.12096	0.77332	1.43226
3.36983	3.35447	0.498476
3.34764	4.08511	0.274845
0.549689	0.498476	0.281673
1.8727	2.63236	0.903061
1.12157	0.44897	0.332886
0.563346	1.6337	0.672601
0.824534	4.70821	0.232167
1.33837	1.46128	0.903061
2.32167	0.397756	0.209974
0.694793	0.361907	1.35886
1.11303	0.998659	1.39641
1.35886	1.01914	0.411413
0.375564	0.080234	2.31313
2.16974	1.801	0.875747
0.245824	2.97208	1.22229
0.19461	0.672601	0.44897
0.607731	0.288501	0.174125
1.3452	2.35069	0.998659
2.37117	0.846726	3.68736
1.35886	0.947445	2.77747
4.05609	2.79112	2.07585
8.6926	1.74296	2.7621
8.78649	0.694793	0.665773
4.16535	1.93074	0.136569
0.940617	1.45275	0.203146
0.419949	2.85599	0.361907
0.187782	1.13523	0.303865
1.6337	0.983295	0.802341
1.33837	1.46128	2.45141
4.38898	0.375564	0.216803
4.89599	0.795513	0.317522
1.40324	1.56883	0.896232
0.77332	0.911596	0.361907
2.82697	1.36739	1.91708
1.28716	3.31862	3.72321
0.259481	0.404585	0.665773
1.16425	3.61566	0.19461
6.07389	0.621388	2.05365
2.82014	0.310694	0.556518
1.52615	0.542861	0.679429
1.18644	1.01914	0.209974
2.37971	1.92391	1.81466
0.752835	3.51494	0.232167
0.455798	1.82149	0.332886
4.51872	0.433606	3.15986
0.911596	0.326058	0.57871
0.080234	1.9444	0.607731
1.07719	0.288501	0.440434
0.621388	2.84234	1.69857
1.48177	4.44019	5.24253
3.18888	2.41556	3.2896
2.0895	1.77198	0.491647
2.71943	0.151933	0.326058
0.571882	0.397756	0.339715
2.06048	0.100719	0.636752
1.43909	1.93757	0.274845
2.07585	3.83246	3.18888
2.24143	0.223631	2.40873
1.61322	0.136569	2.06731
1.5842	0.947445	2.28582
0.701622	0.087063	2.36435
0.3841	1.42373	1.71394
0.180954	1.62005	2.58798
4.69967	0.16559	1.51079
0.455798	2.08267	1.68492
3.93318	0.411413	0.911596
3.19571	0.080234	2.10487
2.71943	0.80917	1.85051
4.46921	0.896232	2.11169
0.390928	0.426777	2.53164
1.78564	1.01914	0.397756
0.245824	1.69857	1.90855
0.281673	3.55762	1.31618
0.730643	1.35886	0.44897
0.080234	1.50396	0.484819
4.20802	0.730643	0.77332
2.29265	0.303865	0.19461
0.071699	0.223631	2.07585
0.636752	1.55518	0.520668
0.44897	1.08401	1.59785
5.45251	1.01914	0.303865
0.650409	4.93184	0.151933
1.20693	0.433606	0.455798
0.723814	0.100719	4.88745
3.91269	2.95671	0.527497
3.36983	0.411413	0.297037
0.209974	0.3841	2.63236
0.151933	0.087063	0.158761
2.28582	1.35203	0.232167
0.469455	2.73991	0.252652
1.16425	0.527497	0.397756
0.614559	2.41556	1.32301
4.26607	3.15986	0.281673
0.158761	1.33837	0.145104
0.087063	0.853555	0.600902
0.715279	4.70821	2.33533
2.21924	0.650409	1.74979
2.71943	2.12535	1.2735
0.57871	0.116083	0.232167
0.080234	0.355079	3.39203
0.462627	1.04134	0.12974
1.19327	2.52311	0.665773
4.16535	0.426777	2.73308
0.563346	1.96659	0.672601
1.28033	0.361907	1.93757
0.976466	0.12974	25.1218
0.12974	0.259481	0.954274
1.05499	1.79417	3.2179
0.268016	0.947445	0.657237
1.07036	10.1385	3.0728
1.18644	0.187782	1.31618
3.0728	1.04817	1.81466
1.80783	0.252652	0.961102
1.12157	0.802341	0.080234
1.5842	2.64602	1.83002
1.46811	0.57871	1.04134
0.303865	0.093891	0.071699
0.375564	0.520668	1.07719
2.51628	2.68357	2.03146
1.70711	0.469455	0.556518
1.64224	0.093891	3.48592
7.26034	2.19876	1.97342
0.795513	0.636752	0.071699
1.40324	0.462627	3.33398
0.310694	0.44897	1.6337
4.53408	3.72321	1.07719
7.85953	2.53847	1.03451
0.100719	0.404585	3.84782
1.06353	1.61322	0.16559
2.28582	0.361907	0.932082
3.16669	0.326058	1.51933
0.64358	0.281673	2.41556
5.61127	5.59761	0.715279
0.209974	2.34215	0.158761
2.82697	1.82149	0.542861
0.19461	5.87928	1.31618
3.64468	0.426777	0.998659
3.18888	0.737471	0.715279
1.72077	0.44897	0.563346
3.55762	0.216803	1.30082
3.34764	4.83112	0.947445
1.02597	0.665773	3.02329
2.03146	0.361907	0.621388
2.97891	0.252652	1.28716
3.81027	3.15303	1.50396
0.326058	1.15742	2.16291
1.36739	11.2584	1.32301
0.109255	0.223631	1.98878
3.4347	0.419949	3.81027
1.51933	2.6904	1.66272
0.585538	0.831362	3.81027
0.259481	1.64907	2.23461
2.94306	0.151933	1.61322
2.89184	0.621388	1.1284
0.520668	1.13523	1.04134
0.209974	0.326058	0.332886
0.16559	3.34764	4.00659
3.39203	0.268016	0.469455
0.174125	0.983295	1.04134
0.585538	1.56201	1.38105
2.06731	0.636752	3.47055
2.61017	3.26911	1.13523
0.629923	2.45824	1.92391
0.51384	0.600902	0.288501
7.12206	0.932082	2.3063
1.50396	0.455798	0.252652
1.20693	0.679429	0.600902
0.556518	0.70845	2.08267
1.90855	0.585538	0.477991
0.650409	0.911596	0.397756
0.259481	0.332886	2.69723
1.15059	0.983295	0.100719
2.10487	0.440434	2.55213
3.60029	1.12157	0.310694
0.375564	0.440434	1.18644
0.636752	2.35069	0.889404
0.629923	0.983295	4.8021
2.45141	1.07036	0.158761
3.09499	3.39885	0.3841
1.30935	0.607731	0.259481
1.85904	0.614559	0.203146
0.831362	0.116083	2.19876
4.179	1.13523	0.19461
1.10621	0.116083	0.109255
0.158761	1.15742	2.79112
1.09938	1.37422	1.54664
1.8727	0.259481	0.203146
3.12401	1.11303	1.59103
0.303865	1.28033	1.54664
2.68357	0.737471	2.85599
2.48726	3.61566	1.44592
1.93757	2.63236	0.838191
2.84917	1.04134	0.925253
0.310694	2.31313	0.071699
0.498476	1.99561	1.02597
0.867211	0.122912	0.838191
1.30082	0.259481	0.925253
6.94111	0.361907	0.071699
2.24143	1.93757	1.44592
0.730643	0.882575	1.02597
0.100719	0.44897	0.911596
0.268016	2.97891	2.94306
0.469455	0.361907	0.203146
0.838191	2.21241	1.30082
0.122912	1.02597	0.846726
4.00659	1.4169	0.080234
0.954274	0.70845	0.788684
0.245824	9.85685	0.12974
0.297037	2.96525	1.2001
2.12535	1.00549	0.592367
2.51628	2.4002	0.136569
0.672601	0.093891	1.43909
0.180954	0.238995	1.56883
1.40324	0.12974	0.297037
0.145104	0.100719	2.45824
8.29484	0.665773	2.29948
0.969638	1.35886	0.19461
3.05231	0.375564	2.28582
2.14754	0.752835	5.19132
10.5209	2.63236	0.12974
0.484819	2.37117	0.12974
1.50396	2.09633	3.83929
2.37971	1.38788	0.990123
0.730643	0.116083	0.223631
0.093891	0.355079	2.84917
0.462627	0.145104	1.03451
2.95671	0.896232	5.28521
4.33947	2.7843	0.19461
0.469455	2.94306	0.19461
0.507011	0.145104	2.95671
0.174125	0.433606	0.925253
0.759664	2.43605	1.35203
1.38788	0.223631	1.57566
2.0178	2.56066	0.694793
2.90721	2.70406	0.361907
2.22778	0.694793	1.07036
0.990123	0.507011	2.21924
1.82149	2.19876	0.961102
0.592367	2.31313	0.310694
7.91757	0.990123	2.84234
2.72625	0.730643	3.10865
0.209974	1.97342	1.35886
0.64358	0.174125	0.093891
4.92501	0.983295	0.310694
2.88501	4.29509	0.071699
5.09743	3.89733	1.01232
1.41007	2.03999	0.071699
1.47494	0.426777	0.846726
0.563346	2.55213	0.723814
3.03695	0.846726	5.67614
5.11279	0.223631	4.61432
0.404585	1.30935	5.06158
0.766492	0.759664	0.629923
1.01914	2.28582	0.520668
2.35069	0.440434	0.983295
3.26058	3.0011	0.238995
0.288501	2.35069	1.801
4.35313	0.672601	1.66955
3.99805	1.04817	3.83929
4.67065	0.563346	1.04134
0.245824	0.093891	0.947445
2.73308	1.81466	0.180954
0.16559	4.01341	0.245824
1.08401	1.15059	1.62688
3.6737	1.66272	0.303865
0.846726	1.38788	0.571882
6.55188	4.24387	0.109255
2.37117	1.72759	0.650409
6.37093	0.180954	0.795513
1.17108	2.72625	2.45824
5.17083	0.223631	1.53981
3.97756	3.26911	3.03695
3.51494	0.346543	0.245824
0.203146	0.824534	0.209974
1.74979	0.145104	0.824534
3.03012	1.04817	0.397756
2.24826	1.73613	3.4569
4.59212	0.093891	0.607731
0.440434	2.63236	2.74844
5.86392	1.62005	1.77198
4.68601	2.14754	0.080234
1.4169	0.7443	0.245824
6.08072	1.08401	1.74296
0.209974	0.151933	0.203146
6.12511	0.730643	1.05499
5.06158	1.23595	0.122912
0.679429	4.10048	0.3841
6.44263	0.534325	0.209974
3.06597	0.071699	0.145104
0.846726	2.29265	0.216803
2.00244	2.42922	0.51384
3.27594	0.297037	1.74979
3.4347	1.56883	1.36739
5.0906	0.614559	0.831362
2.15437	1.36739	1.2735
2.90038	1.90172	1.25814
5.0189	1.60468	0.12974
1.70711	1.46811	0.534325
0.882575	0.875747	0.281673
0.507011	0.093891	1.3452
3.15303	0.411413	2.67504
6.09609	1.18644	1.95293
0.332886	1.29399	0.145104
0.281673	2.90038	0.694793
0.355079	2.26363	0.180954
0.252652	1.35203	0.209974
1.13523	0.223631	2.53164
4.23022	0.100719	2.05365
0.802341	0.355079	2.7843
5.4747	6.13876	1.07719
1.99561	0.16559	1.77198
0.19461	2.34215	0.752835
3.90416	1.5842	0.672601
0.252652	0.882575	1.01914
4.62797	0.238995	1.26497
0.122912	3.71638	0.491647
5.62663	0.288501	1.09255
3.92635	1.8727	0.297037
0.657237	1.12157	1.81466
2.42239	0.491647	5.05475
0.752835	3.76076	1.05499
1.90172	2.86282	1.15742
4.418	1.6337	0.116083
5.85709	1.69175	0.071699
5.51738	3.35447	0.419949
7.33886	2.08267	0.903061
5.26472	1.84368	0.998659
1.74296	0.245824	2.42922
1.77198	0.556518	0.925253
2.29265	0.288501	0.954274
3.70955	2.06048	0.12974
0.520668	0.686258	0.694793
0.245824	0.759664	0.998659
0.462627	0.158761	1.64224
4.49823	0.245824	6.2907
1.99561	0.903061	1.77198
6.39312	0.694793	0.998659
1.72759	0.976466	0.288501
3.10865	0.70845	0.831362
4.69967	2.36435	0.071699
1.2001	0.715279	2.73308
6.15413	1.25814	2.71089
1.70711	3.82563	1.64224
1.53981	0.969638	1.92391
1.99561	0.889404	2.8338
4.00659	1.07036	1.56883
0.404585	1.15059	0.780149
0.947445	5.31423	0.100719
4.93867	1.1284	2.00244
0.918425	1.49714	0.390928
7.39008	0.636752	1.2001
0.57871	0.896232	0.174125
5.03939	2.44458	0.549689
2.7843	4.52725	0.223631
0.932082	0.100719	0.563346
0.116083	4.69967	1.95293
0.614559	2.45824	0.520668
0.109255	4.6348	0.187782
2.50262	0.339715	0.925253
3.13767	0.297037	0.650409
0.136569	4.09365	1.3452
0.071699	2.23461	3.40568
1.59785	1.2001	0.368736
2.66821	1.93074	1.21546
0.238995	0.303865	0.071699
7.15108	0.983295	0.759664
1.16425	1.13523	0.080234
3.64468	3.41251	0.122912
0.686258	1.80783	0.411413
2.62553	6.76186	0.259481
0.411413	0.223631	0.071699
2.2568	1.51079	0.390928
3.1462	1.21546	0.701622
4.35996	1.19327	1.09938
0.491647	0.116083	1.00549
0.657237	1.79417	0.947445
2.73991	4.97452	1.09938
0.650409	0.136569	1.24448
2.26363	1.28716	2.19876
2.50262	1.03451	0.831362
2.62553	5.52421	1.00549
8.40239	0.223631	0.116083
4.09365	2.9294	2.29265
1.31618	1.44592	0.549689
2.85599	1.41007	0.795513
3.4569	0.245824	0.629923
0.853555	0.116083	0.621388
1.75662	4.1073	1.23595
2.08267	0.355079	3.21107
2.04682	1.53298	1.49031
2.61017	0.223631	2.64602
2.23461	0.636752	0.462627
7.49933	0.51384	0.411413
6.83356	2.37117	1.75662
5.48836	0.109255	0.534325
5.09743	3.13084	0.534325
4.98305	0.174125	0.100719
2.90038	1.19327	0.80917
2.65455	0.629923	3.0728
0.592367	1.24448	2.49409
6.17461	0.860383	2.94306
4.25241	0.507011	0.355079
1.09938	0.187782	1.96659
1.42373	0.455798	0.355079
1.11303	0.77332	0.498476
0.232167	0.136569	0.136569
5.4747	1.22912	1.73613
1.22229	0.339715	1.84368
3.16669	2.33533	0.998659
3.01475	0.491647	0.961102
3.7454	1.09938	5.27155
4.51872	0.614559	0.426777
0.679429	3.58664	0.976466
1.90172	3.52177	2.36435
0.281673	0.180954	1.35886
2.87136	0.867211	0.477991
1.20693	0.607731	1.3452
1.13523	0.080234	0.19461
4.45385	1.6337	2.43605
1.56883	0.245824	0.853555
0.571882	4.179	2.61017
6.95647	5.71199	1.8727
4.19437	0.303865	0.080234
0.507011	0.672601	1.70711
1.17108	0.44897	0.375564
1.75662	0.650409	0.216803
7.52835	1.25814	2.84234
2.21924	5.28521	0.355079
5.24253	2.73991	1.46811
2.17656	0.600902	0.390928
4.69967	0.527497	0.802341
3.10865	4.54774	0.187782
0.310694	0.245824	1.1284
2.69723	1.08401	4.51872
5.07694	0.116083	0.080234
1.62688	0.838191	0.093891
0.780149	1.07036	1.07036
0.983295	2.00244	0.361907
0.679429	0.940617	0.571882
1.97342	0.216803	0.346543
0.831362	1.64224	4.2012
2.16974	1.56201	1.04817
3.60029	0.592367	0.571882
1.96659	0.607731	0.346543
0.332886	1.70711	4.2012
0.672601	0.274845	0.361907
1.48177	0.976466	1.04817
0.730643	1.13523	0.071699
0.361907	1.32984	2.52311
0.715279	0.592367	2.73991
1.59103	1.23595	0.998659
0.346543	0.802341	0.592367
0.918425	0.136569	0.087063
6.15413	1.81466	5.79222
2.11852	0.491647	2.13389
2.8338	0.245824	0.882575
3.76076	1.29399	3.08816
2.06731	0.268016	0.288501
5.39446	0.109255	1.43226
4.92501	1.52615	0.087063
0.882575	0.209974	0.151933
0.817705	0.440434	1.64224
4.72869	0.3841	0.940617
5.33642	0.109255	0.636752
0.397756	0.665773	1.09255
0.093891	2.36435	2.0178
1.35203	0.614559	0.961102
1.43226	2.8338	0.665773
0.259481	0.368736	0.665773
1.24448	0.600902	1.15059
2.56749	0.998659	0.51384
2.99427	4.08511	0.911596
2.16291	1.02597	0.867211
0.071699	1.37422	0.174125
3.44153	1.39641	0.411413
1.41007	0.122912	0.100719
1.90172	0.252652	0.209974
1.15742	2.90038	0.455798
1.72077	2.29265	0.361907
2.3285	0.16559	1.801
1.82149	2.14072	0.657237
1.56201	1.26497	8.38873
0.903061	2.29948	3.68053
2.11852	2.12535	1.53981
2.04682	0.563346	0.122912
3.17522	2.40873	4.28826
6.42897	0.100719	0.080234
3.29813	0.209974	1.2735
0.440434	3.25375	1.71394
2.11852	0.151933	1.21546
0.954274	1.85904	1.99561
0.375564	1.52615	1.48177
1.8727	0.238995	0.100719
0.232167	1.67809	0.216803
0.925253	1.41007	1.85051
0.759664	1.51933	1.06353
0.326058	1.28716	1.07036
1.22912	4.36679	1.15059
0.918425	0.983295	2.06048
0.274845	0.51384	0.976466
0.390928	1.16425	3.36983
2.33533	0.896232	2.11852
4.11413	0.397756	0.998659
1.76515	2.97891	0.477991
2.33533	0.187782	0.469455
1.53298	1.99561	1.06353
0.51384	0.238995	0.232167
2.97891	1.13523	0.252652
1.04817	0.109255	0.12974
0.44897	0.932082	1.19327
0.332886	7.62907	0.802341
0.116083	2.27728	1.22912
1.56883	2.01097	0.332886
0.701622	0.223631	0.491647
0.947445	0.484819	0.288501
1.02597	0.853555	1.66955
0.629923	0.268016	2.97208
1.62688	3.90416	0.542861
1.05499	1.01914	1.40324
1.801	1.76515	0.093891
2.63919	0.918425	0.361907
1.85904	0.288501	0.355079
3.89733	0.390928	1.08401
0.426777	7.02134	1.38788
2.49409	2.34215	0.426777
5.99537	0.093891	3.97756
1.17108	0.080234	0.433606
0.455798	0.64358	0.419949
0.875747	0.303865	4.29509
2.41556	2.42922	0.419949
4.38898	0.180954	2.90038
1.22912	1.24448	0.64358
0.180954	0.297037	0.346543
2.29948	0.071699	1.35203
1.46811	2.04682	0.145104
1.46128	1.15742	1.28033
4.44019	2.9294	0.802341
1.06353	0.203146	0.563346
0.12974	0.223631	0.469455
3.0011	0.326058	0.419949
3.59346	2.64602	0.672601
3.94854	1.29399	0.071699
1.32984	7.47714	0.932082
1.62688	0.071699	1.85904
2.22778	0.122912	0.70845
9.50177	3.62249	0.77332
4.32411	2.73991	0.484819
2.4736	0.607731	2.66138
2.50945	5.04792	0.158761
0.614559	1.29399	1.42373
2.12535	0.636752	3.34081
0.232167	0.636752	1.60468
0.469455	0.426777	1.41007
0.752835	0.252652	1.46811
0.520668	2.48726	0.592367
1.95293	1.47494	2.82697
0.998659	0.288501	1.04817
1.15059	0.223631	1.25131
4.66382	0.145104	1.33837
0.332886	0.259481	0.875747
0.657237	1.93074	2.59651
4.28826	1.01232	0.954274
0.3841	3.76076	0.151933
0.209974	0.397756	1.30935
0.730643	2.5453	1.49714
0.469455	2.29948	0.507011
4.25241	2.4002	0.071699
0.636752	1.14206	0.520668
0.404585	3.00793	1.89489
0.419949	2.33533	0.484819
1.5842	8.10535	0.563346
1.61322	0.252652	2.42239
0.462627	0.232167	2.24826
1.66955	2.56066	0.203146
1.72077	0.592367	4.16535
3.21107	0.867211	0.080234
3.02329	0.657237	0.310694
3.18205	0.281673	3.77442
0.223631	0.223631	1.08401
0.368736	0.223631	1.57566
1.29399	0.145104	0.542861
1.14206	1.4169	1.3452
3.11718	0.57871	0.332886
0.3841	1.30082	0.087063
1.78564	1.69175	4.28826
1.79417	2.63236	0.223631
1.33837	9.66053	2.02463
0.216803	1.90172	0.961102
3.79661	1.82149	0.882575
1.44592	0.19461	0.136569
0.440434	0.484819	2.45824
2.07585	0.462627	5.44568
0.223631	2.86282	0.346543
1.10621	0.846726	0.831362
0.484819	0.203146	0.252652
0.498476	3.10865	0.998659
0.817705	0.831362	2.09633
2.92086	0.694793	3.37666
3.02329	2.29265	2.93623
0.882575	0.375564	0.209974
1.45275	1.07036	1.44592
0.57871	0.404585	0.268016
1.3452	0.896232	0.158761
3.81027	0.259481	0.846726
0.636752	0.455798	0.368736
2.70406	3.30496	1.35203
0.824534	0.151933	0.44897
0.109255	0.174125	3.9622
2.617	0.889404	0.614559
1.16425	2.21924	2.21924
2.63236	0.390928	0.339715
2.2568	0.882575	1.51933
1.85051	0.080234	0.665773
1.04134	0.80917	2.67504
4.54774	1.17108	0.122912
2.80649	2.27046	0.657237
0.297037	0.614559	1.38105
3.37666	0.317522	0.174125
1.46811	0.657237	5.22888
1.42373	0.484819	2.17656
4.18754	0.918425	0.788684
0.346543	0.715279	0.600902
1.62688	0.867211	1.43909
3.01475	1.83002	1.90172
0.116083	0.080234	0.44897
0.491647	0.715279	1.43226
0.209974	1.62005	6.39312
7.46177	1.05499	1.81466
1.45275	0.361907	3.73857
1.62005	0.174125	2.65455
2.32167	0.542861	2.62553
2.73991	0.925253	0.701622
3.45007	0.317522	0.259481
2.68357	1.59785	0.268016
2.06731	1.51079	1.08401
0.238995	0.875747	1.85051
3.78125	1.74979	0.679429
1.04817	0.585538	0.093891
2.8338	0.469455	0.203146
3.34081	2.75527	0.925253
1.68492	0.368736	1.97342
0.080234	5.63346	0.585538
0.585538	0.109255	0.592367
2.16974	1.59785	3.68053
1.08401	0.19461	1.76515
1.86587	2.70406	1.64907
0.455798	3.95537	0.268016
0.976466	1.77198	1.17108
1.22229	1.86587	0.100719
0.70845	0.788684	0.686258
0.390928	0.462627	4.17217
1.68492	0.686258	0.3841
1.77881	1.2735	0.679429
2.55213	0.882575	1.61322
3.03695	0.57871	0.238995
0.19461	0.411413	0.534325
1.71394	1.82149	1.56201
0.310694	3.73174	1.40324
2.27046	0.875747	0.203146
2.68357	0.752835	1.48177
1.56883	1.6337	1.26497
1.51079	0.585538	2.8338
0.542861	4.60578	9.89953
1.3452	0.672601	0.390928
5.69833	0.145104	2.75527
2.10487	1.10621	2.42239
2.27046	1.22912	0.542861
0.109255	2.73991	0.317522
3.89733	0.507011	3.05231
1.55518	2.14754	0.752835
0.70845	0.087063	0.77332
0.303865	1.39641	0.12974
0.911596	0.911596	0.491647
2.5453	0.259481	0.355079
0.940617	0.556518	0.77332
3.8188	0.780149	0.12974
5.22034	1.88806	0.491647
1.32984	0.838191	0.752835
2.64602	0.375564	0.355079
2.29265	0.426777	2.71943
0.824534	1.2735	0.288501
3.73174	0.180954	1.92391
0.339715	1.50396	0.281673
1.71394	0.419949	0.455798
3.1462	1.24448	0.109255
0.629923	0.788684	0.882575
0.223631	0.911596	16.5453
1.78564	1.35886	0.889404
2.35752	0.484819	1.10621
1.20693	0.223631	1.10621
0.419949	2.89184	0.245824
1.01914	1.9444	1.33837
1.74979	1.95293	2.48043
3.23156	1.04134	2.77747
3.37666	2.61017	0.346543
2.71943	0.686258	1.46811
5.31423	0.983295	0.629923
0.817705	1.13523	1.8727
1.04134	0.158761	0.932082
1.33837	1.53298	3.15986
0.223631	2.98573	0.752835
3.4347	3.23156	4.14315
2.11852	1.28033	4.80893
0.600902	0.303865	0.426777
0.80917	1.49714	1.03451
0.44897	5.49518	0.780149
2.45141	0.636752	1.36739
0.087063	0.375564	1.38105
3.15986	4.35996	1.33837
1.51933	1.80783	0.339715
0.911596	0.426777	7.30984
2.22778	1.56201	0.116083
1.2735	1.9444	0.245824
0.976466	0.223631	1.51079
1.38788	0.64358	2.32167
0.542861	0.723814	3.03695
1.18644	0.122912	0.875747
0.542861	0.3841	1.29399
2.66821	1.98878	3.48592
0.491647	0.70845	0.339715
1.90855	1.42373	0.151933
0.549689	1.49031	3.363
0.961102	5.80588	1.2735
1.6559	1.60468	4.35996
0.203146	2.21241	6.68163
0.268016	0.875747	2.93623
0.918425	0.534325	4.88063
0.268016	1.31618	1.14206
2.34215	0.563346	1.35886
0.838191	3.52177	0.954274
0.607731	0.080234	4.66382
0.3841	0.087063	4.35313
1.11303	4.73723	2.11852
1.28033	0.780149	1.09938
1.07719	1.02597	2.20559
1.90855	0.080234	2.24826
0.802341	0.932082	1.43909
0.925253	0.867211	1.66272
0.737471	0.310694	1.30935
0.203146	0.911596	5.4747
0.990123	1.09255	0.317522
1.05499	0.071699	1.96659
0.491647	0.252652	0.766492
0.093891	0.585538	2.4002
0.882575	0.397756	0.209974
0.44897	0.238995	0.361907
0.390928	2.79112	1.02597
1.78564	2.69723	0.51384
2.46507	2.61017	1.33837
1.66955	4.12096	4.69967
0.281673	0.990123	1.71394
0.549689	4.179	0.100719
2.11852	1.46811	0.158761
1.8727	2.20559	1.8727
1.35886	0.455798	0.875747
0.245824	2.2568	0.19461
4.76454	0.087063	2.08267
0.484819	0.491647	3.10182
3.06597	0.087063	0.469455
0.57871	1.40324	1.1779
1.41007	0.7443	0.223631
1.46128	0.109255	0.12974
0.918425	1.15742	0.990123
0.259481	0.983295	0.976466
2.00244	0.507011	0.636752
1.59103	2.42922	0.592367
0.109255	0.303865	1.19327
4.57676	0.297037	3.07963
1.38105	3.33398	3.99805
4.72869	0.686258	0.983295
2.75527	0.297037	0.51384
0.317522	4.25924	0.889404
2.06048	1.69857	0.70845
0.694793	2.12535	1.51933
0.180954	2.82014	1.50396
3.98439	2.66138	2.60334
1.64224	2.55213	3.53542
2.06731	0.100719	0.216803
2.6904	0.397756	0.911596
5.11962	1.32984	0.216803
3.1462	0.484819	0.889404
0.57871	2.24826	0.12974
2.16974	2.22778	0.071699
3.0011	5.03939	0.990123
0.918425	0.723814	0.087063
0.498476	1.53981	2.7843
0.730643	0.556518	0.100719
1.07036	2.70406	0.116083
0.882575	0.585538	0.180954
1.46811	2.8338	1.74296
3.8188	4.07828	1.89489
1.25814	1.91708	2.49409
1.19327	4.54091	1.02597
0.310694	1.8727	4.88063
0.498476	0.932082	2.64602
2.45824	0.629923	2.6904
0.281673	0.238995	1.1284
1.85904	2.24143	0.889404
2.73308	0.534325	3.60029
1.41007	0.288501	2.70406
0.303865	0.875747	0.911596
2.27046	0.3841	2.14072
1.28716	0.151933	0.151933
0.563346	0.498476	3.36983
0.7443	1.4169	1.41007
1.49714	2.3285	1.11303
0.174125	0.491647	0.491647
1.87953	5.38764	0.752835
2.79112	0.918425	0.600902
0.636752	2.84917	1.66955
1.2001	1.3452	0.657237
1.07036	2.48726	0.397756
2.89184	0.297037	1.801
2.84917	1.99561	2.73991
5.51055	0.77332	0.397756
2.66821	1.46128	2.16974
1.20693	2.72625	0.116083
0.100719	0.817705	0.288501
0.080234	1.37422	4.09365
4.22339	1.16425	0.16559
3.1462	1.26497	0.087063
1.59103	1.16425	5.42349
0.549689	1.69175	1.19327
0.556518	1.1284	3.65834
0.7443	0.317522	2.71943
2.2568	2.48043	3.68053
0.51384	2.18339	0.875747
1.74296	0.911596	3.57298
0.730643	0.288501	2.16974
0.426777	0.093891	1.2001
0.875747	5.58225	0.455798
0.122912	2.18339	1.05499
0.180954	1.45275	2.05365
2.90038	1.03451	1.00549
1.73613	0.426777	1.83685
2.24143	0.180954	2.44458
0.317522	1.93074	1.62005
1.25814	0.455798	0.087063
4.6348	3.22473	0.824534
0.151933	1.43226	0.70845
0.310694	0.136569	0.867211
0.802341	4.05609	2.15437
4.62114	1.12157	0.969638
1.25814	1.9444	1.43909
1.07719	1.42373	1.95976
1.97342	1.87953	1.43226
0.636752	1.72759	0.332886
0.397756	0.838191	0.657237
4.76454	0.433606	0.592367
1.1284	0.80917	1.20693
0.087063	0.614559	0.252652
3.32715	0.563346	1.20693
1.35886	3.17522	1.04817
0.109255	1.17108	0.498476
0.77332	0.19461	4.28143
2.50945	1.91708	0.216803
0.940617	1.70711	0.795513
2.94988	0.310694	0.158761
2.12535	1.60468	2.07585
0.80917	3.2896	2.62553
0.310694	0.831362	1.95976
0.491647	1.28033	0.216803
3.24692	1.89489	1.61322
2.05365	2.04682	2.24826
2.73991	0.339715	1.62005
1.25814	1.95976	0.896232
1.64907	0.080234	0.629923
2.89184	1.26497	0.998659
0.51384	0.629923	0.232167
0.585538	0.867211	1.32984
0.071699	2.37971	3.16669
5.35179	2.19022	0.071699
2.77747	0.093891	0.087063
0.614559	4.32411	1.25814
3.18205	1.95293	0.723814
2.62553	1.49031	0.766492
0.346543	0.600902	0.607731
1.96659	1.43909	1.11303
0.122912	0.116083	2.52311
4.98988	0.252652	0.723814
0.158761	0.455798	0.259481
0.317522	3.13767	2.44458
0.903061	1.23595	1.5842
0.238995	1.07036	3.49957
2.18339	2.79112	4.71504
0.838191	2.42239	0.44897
0.657237	4.26607	5.75637
4.90282	1.01232	0.326058
0.824534	7.64273	3.42105
2.57432	1.02597	0.44897
3.60883	0.317522	5.75637
0.151933	0.071699	0.326058
2.01097	0.093891	4.71504
0.491647	0.563346	3.42105
0.245824	1.22229	0.715279
1.64224	0.238995	0.109255
1.71394	0.896232	2.00244
0.288501	1.71394	1.09938
0.80917	3.05914	0.100719
1.07036	0.116083	0.404585
1.79417	1.48177	1.33837
1.20693	0.252652	1.53298
0.592367	0.100719	0.686258
2.84917	0.889404	0.701622
3.59346	0.51384	1.32984
1.8727	0.730643	0.332886
2.44458	1.10621	1.2001
0.087063	1.77881	2.55213
1.69175	0.080234	0.571882
2.37971	0.520668	2.31313
0.780149	0.404585	0.087063
1.29399	0.116083	3.01475
1.07036	2.37117	0.180954
0.071699	0.723814	1.62005
0.679429	0.136569	0.216803
0.600902	1.41007	0.288501
0.983295	2.82697	0.527497
2.79112	1.23595	4.69284
1.56883	4.42483	0.268016
0.534325	2.53164	0.375564
1.64907	0.455798	0.332886
1.68492	0.657237	3.42787
1.24448	1.00549	1.05499
0.527497	0.332886	0.426777
0.77332	0.882575	0.961102
3.35447	0.650409	1.54664
4.08511	2.0178	0.16559
0.498476	1.70711	1.83002
2.63236	1.55518	1.09938
0.44897	1.21546	0.672601
1.6337	0.411413	1.56883
4.70821	2.73308	0.629923
1.46128	0.209974	0.109255
0.397756	1.24448	1.50396
0.361907	0.268016	1.89489
0.998659	0.116083	0.831362
1.01914	0.116083	0.187782
3.26911	0.629923	0.925253
2.45824	2.23461	0.679429
0.600902	0.491647	0.332886
0.932082	3.40568	2.90038
0.455798	0.268016	1.53981
0.679429	0.44897	1.30935
0.70845	0.087063	0.071699
0.585538	1.76515	0.080234
0.911596	3.34081	0.093891
0.332886	5.74101	7.12206
0.983295	0.571882	0.498476
0.440434	0.187782	0.679429
1.12157	1.14206	0.520668
0.440434	3.13767	1.80783
2.35069	1.74296	2.58115
0.983295	0.16559	1.41007
1.07036	1.83002	1.64907
3.39885	0.116083	5.51738
0.607731	0.209974	1.48177
0.614559	0.824534	0.484819
0.116083	1.79417	0.795513
1.13523	0.397756	4.62114
1.15742	0.426777	1.60468
1.37422	1.3452	0.629923
0.259481	0.911596	2.53164
1.14206	1.06353	0.77332
3.00793	0.238995	0.455798
0.737471	0.650409	1.66272
3.61566	3.20424	0.462627
2.63236	0.151933	1.49031
1.04134	2.37117	0.484819
2.31313	1.10621	2.97208
1.99561	2.33533	1.08401
0.592367	2.22778	0.527497
0.259481	2.50945	0.998659
0.361907	1.50396	1.73613
1.93757	0.925253	1.49714
0.223631	1.59103	3.26058
0.223631	5.58908	0.477991
2.97891	5.22888	1.16425
0.361907	0.64358	2.03146
2.21241	2.48726	0.954274
1.02597	3.83246	0.534325
1.4169	0.846726	1.53981
0.70845	0.100719	0.433606
9.85685	0.093891	2.43605
2.96525	3.03695	4.35996
1.00549	0.57871	0.180954
2.4002	0.180954	1.72759
0.093891	0.563346	0.592367
0.238995	1.14206	0.433606
0.824534	2.08267	0.080234
0.462627	0.232167	2.37971
0.665773	1.98195	1.26497
1.35886	1.45275	0.346543
0.375564	5.10596	1.59785
0.752835	0.795513	1.01232
2.63236	0.484819	0.694793
2.37117	0.355079	0.281673
2.09633	1.18644	2.29265
1.38788	0.136569	0.694793
0.116083	1.73613	2.00244
0.355079	1.01914	0.252652
0.896232	2.64602	1.59103
2.7843	1.03451	1.32984
2.94306	0.853555	0.976466
0.145104	0.896232	1.20693
0.433606	1.2001	0.232167
2.43605	2.7621	1.98878
0.223631	0.571882	2.04682
2.56066	3.21107	1.43909
2.70406	0.824534	0.918425
0.694793	0.723814	0.51384
0.507011	0.817705	3.03012
2.19876	0.983295	1.06353
2.31313	3.47055	1.77198
0.990123	1.98195	0.122912
0.730643	0.715279	0.80917
1.97342	2.66821	0.629923
0.174125	4.49823	0.187782
0.983295	0.484819	0.252652
4.29509	3.01475	2.82014
3.89733	0.860383	0.932082
2.03999	0.080234	0.3841
0.426777	0.990123	1.93757
2.55213	1.92391	0.860383
0.846726	0.087063	1.62688
0.223631	0.563346	0.122912
1.30935	0.614559	0.297037
0.759664	1.42373	0.216803
2.28582	0.527497	0.737471
0.440434	0.723814	1.07036
3.0011	0.136569	1.36739
2.35069	1.23595	1.18644
0.672601	1.12157	0.990123
1.04817	0.268016	2.00244
0.563346	1.97342	0.332886
0.093891	0.19461	0.355079
1.81466	0.520668	1.14206
4.01341	0.860383	0.145104
1.15059	0.7443	0.484819
1.66272	2.57432	0.281673
1.38788	2.38654	1.15742
4.24387	0.621388	1.93757
1.72759	2.79112	0.109255
0.180954	0.116083	0.882575
2.72625	1.43909	0.375564
3.26911	1.09255	0.51384
0.346543	1.44592	0.252652
0.824534	1.66955	1.97342
0.145104	3.04378	4.18754
1.04817	0.629923	1.78564
1.73613	1.83002	0.368736
0.093891	0.455798	0.397756
2.63236	2.24826	0.911596
1.62005	0.824534	0.145104
2.14754	1.5842	0.297037
0.7443	1.83002	4.51872
1.08401	2.13389	0.896232
0.151933	0.455798	0.346543
0.730643	0.534325	0.549689
1.23595	0.563346	0.990123
4.10048	1.09938	0.281673
0.534325	1.43909	1.6559
0.071699	1.99561	2.29265
2.29265	2.27046	0.151933
2.42922	0.355079	0.759664
0.297037	2.43605	5.09743
1.56883	2.94988	2.29265
0.614559	0.145104	0.151933
1.36739	2.56066	0.759664
1.90172	1.12157	1.6559
1.60468	2.39337	5.09743
1.46811	0.556518	1.78564
0.875747	0.274845	0.245824
0.093891	2.22778	1.1284
0.411413	0.268016	5.00354
1.18644	4.89599	1.85904
1.29399	1.17108	0.116083
2.90038	0.136569	0.136569
2.26363	0.802341	1.99561
1.35203	1.3452	1.44592
0.223631	4.30192	0.940617
0.100719	1.19327	4.54774
0.355079	0.19461	0.860383
6.13876	1.72759	2.00244
0.16559	1.64907	0.361907
2.34215	0.585538	2.09633
1.5842	0.232167	0.607731
0.882575	0.64358	2.0178
0.238995	1.41007	1.22229
3.71638	0.426777	3.71638
0.288501	2.89184	0.730643
1.8727	1.75662	1.07036
1.12157	0.426777	1.99561
0.491647	0.339715	2.79112
3.76076	6.37093	3.12401
2.86282	1.04817	0.469455
1.6337	0.326058	3.42105
1.69175	1.01232	0.151933
3.35447	0.77332	0.896232
2.08267	1.09938	0.831362
1.84368	0.534325	4.43336
0.245824	1.17108	0.12974
0.556518	0.585538	10.4048
0.288501	0.831362	2.81332
2.06048	0.817705	2.88501
0.686258	0.274845	1.25814
0.759664	1.14206	4.79356
0.158761	0.326058	1.22912
0.245824	0.766492	1.24448
0.903061	4.21656	0.940617
0.694793	0.607731	1.97342
0.976466	3.1462	0.426777
0.70845	0.419949	0.109255
2.36435	0.469455	0.507011
0.715279	0.346543	4.54774
1.25814	3.22473	1.31618
3.82563	0.419949	0.346543
0.969638	0.440434	0.187782
0.889404	1.12157	0.310694
1.07036	1.00549	1.46811
1.15059	4.24387	0.419949
5.31423	2.03999	1.07719
1.1284	5.11962	0.440434
1.49714	1.38788	1.04134
0.636752	1.14206	0.122912
0.896232	2.24143	2.14754
2.44458	0.303865	3.31862
4.52725	1.21546	0.281673
0.100719	0.600902	0.715279
4.69967	0.303865	0.780149
2.45824	0.44897	0.209974
4.6348	0.397756	0.136569
0.339715	5.63346	0.368736
0.297037	5.17766	1.22912
4.09365	2.24143	1.28033
2.23461	0.817705	0.723814
1.2001	0.426777	0.252652
1.93074	5.56005	0.238995
0.303865	0.455798	0.339715
0.983295	0.093891	3.1462
1.13523	0.976466	0.614559
3.41251	3.97756	0.390928
1.80783	1.1779	1.64907
6.76186	1.8727	0.259481
0.223631	0.788684	0.520668
1.51079	2.40873	2.72625
1.21546	0.087063	0.498476
1.19327	0.542861	6.47165
0.116083	0.507011	0.759664
1.79417	2.6904	3.05231
4.97452	2.52311	1.56201
1.28716	0.795513	1.50396
1.03451	0.245824	0.788684
5.52421	0.238995	0.498476
0.223631	0.780149	0.969638
2.9294	0.109255	1.62005
1.44592	0.252652	0.136569
1.41007	2.94988	1.12157
0.245824	1.53981	1.15059
0.116083	0.426777	1.12157
4.1073	0.607731	0.70845
0.355079	0.730643	0.209974
1.53298	0.116083	1.2735
0.223631	0.268016	0.563346
0.636752	0.281673	2.03146
0.51384	0.332886	3.89733
2.37117	0.187782	0.77332
3.62249	1.25131	0.136569
2.73991	0.752835	1.66955
0.607731	0.071699	0.216803
5.04792	1.02597	1.25131
1.29399	1.89489	0.317522
0.636752	1.04817	0.838191
0.636752	3.94854	2.16291
0.426777	0.824534	0.288501
0.252652	0.187782	4.61432
2.48726	0.180954	0.404585
1.47494	2.04682	0.563346
0.288501	0.549689	0.650409
0.223631	0.694793	1.8727
0.145104	1.59103	0.16559
0.259481	0.326058	1.87953
1.93074	1.31618	2.26363
1.01232	4.41117	0.116083
3.76076	0.477991	1.30082
0.397756	1.61322	1.9444
2.5453	1.53298	0.238995
2.29948	1.17108	0.491647
2.4002	0.867211	1.38788
0.116083	0.252652	0.245824
2.33533	3.80344	0.368736
0.252652	0.462627	0.455798
0.232167	2.85599	1.22912
2.56066	0.802341	1.14206
3.40568	0.151933	0.187782
0.867211	0.116083	2.01097
0.657237	1.44592	0.297037
0.281673	0.116083	5.19132
1.76515	0.116083	0.346543
3.34081	0.701622	0.679429
5.74101	0.375564	0.730643
1.4169	0.332886	5.19132
0.57871	0.245824	0.346543
1.30082	0.361907	0.679429
1.69175	0.274845	0.297037
2.63236	3.57298	0.730643
1.8727	0.469455	0.723814
1.90172	1.19327	2.35069
1.82149	0.404585	0.686258
0.19461	0.824534	1.59103
1.09255	0.824534	2.14072
2.86282	0.455798	5.42349
0.846726	0.498476	0.332886
0.203146	0.361907	0.679429
3.10865	1.1779	1.59785
0.831362	4.17217	1.73613
0.694793	0.875747	0.087063
2.29265	0.368736	1.23595
0.375564	0.216803	8.65504
1.07036	0.498476	0.297037
0.404585	2.10487	1.66272
0.896232	0.419949	1.62688
0.259481	0.715279	5.41666
0.455798	0.932082	3.47738
3.30496	1.48177	1.04817
0.151933	0.303865	0.259481
0.174125	0.77332	0.701622
0.889404	6.93428	0.087063
2.21924	0.766492	1.07719
0.390928	0.824534	0.426777
0.882575	0.932082	3.83929
0.080234	0.136569	1.48177
0.80917	1.44592	0.911596
1.17108	2.91404	2.0178
2.27046	0.252652	1.25131
0.614559	0.245824	0.136569
0.317522	2.12535	0.093891
0.657237	2.06731	0.245824
0.484819	0.100719	1.62005
0.918425	3.02329	1.57566
0.715279	2.58115	2.82697
0.867211	0.925253	1.21546
1.83002	4.05609	0.087063
0.080234	2.16974	1.07719
0.715279	0.455798	1.68492
1.62005	0.947445	2.37117
1.05499	0.232167	1.81466
0.361907	0.556518	1.17108
0.174125	2.04682	1.01914
0.542861	0.621388	0.715279
0.925253	0.925253	0.151933
0.317522	0.303865	0.788684
1.59785	1.30935	1.05499
1.51079	0.70845	0.875747
0.875747	0.600902	0.12974
1.74979	1.77881	0.549689
0.585538	0.19461	0.44897
0.469455	2.43605	2.06731
2.75527	9.86368	0.896232
0.368736	0.326058	0.903061
5.63346	4.08511	2.9294
0.109255	0.534325	0.12974
1.59785	0.498476	0.723814
0.19461	0.303865	1.74296
2.70406	0.498476	0.390928
3.95537	0.701622	0.730643
1.86587	0.940617	1.07719
0.788684	3.32715	0.780149
0.462627	0.203146	2.38654
0.686258	0.158761	0.259481
1.2735	0.737471	0.3841
0.882575	0.838191	0.274845
0.57871	0.542861	1.69175
0.411413	0.498476	3.19571
1.82149	0.297037	0.303865
3.73174	0.7443	0.368736
0.875747	3.94854	0.109255
0.752835	2.84234	0.297037
1.6337	1.74979	1.49031
0.585538	0.592367	0.145104
4.60578	1.85051	0.498476
0.672601	2.42922	0.116083
0.145104	1.30082	0.976466
1.10621	1.44592	0.426777
1.22912	2.82697	1.14206
2.73991	0.766492	1.62005
0.507011	2.22778	0.585538
2.14754	0.70845	0.100719
0.087063	0.455798	2.10487
1.39641	0.071699	0.297037
0.911596	3.47738	1.36739
0.259481	2.63236	1.21546
0.556518	0.998659	4.2012
0.780149	0.846726	1.13523
1.88806	0.563346	3.61566
0.838191	0.087063	4.33947
0.375564	0.629923	1.43909
0.426777	1.70711	7.06402
1.2735	4.8738	0.44897
0.180954	1.09255	0.469455
1.50396	0.860383	1.17108
0.419949	2.73308	0.355079
1.24448	1.43909	0.100719
0.788684	2.43605	1.17108
0.911596	1.2735	0.355079
1.35886	0.477991	0.469455
0.484819	1.85904	0.100719
0.223631	0.245824	2.21241
2.89184	1.01232	6.27021
1.9444	4.08511	0.694793
1.95293	3.48592	1.13523
1.04134	1.62005	1.9444
2.61017	1.75662	2.06731
0.686258	0.071699	0.824534
0.983295	3.73857	0.491647
1.13523	2.4736	0.469455
0.158761	1.14206	1.39641
1.53298	0.368736	0.882575
2.98573	0.158761	0.665773
3.23156	0.368736	0.245824
1.28033	0.122912	0.44897
0.303865	0.694793	0.694793
1.49714	0.232167	0.636752
5.49518	0.882575	2.01097
0.636752	0.238995	2.7621
0.375564	0.788684	2.11852
4.35996	1.3452	2.16974
1.80783	0.686258	0.838191
0.426777	1.19327	1.84368
1.56201	0.990123	2.03999
1.9444	0.223631	2.48726
0.223631	0.136569	0.238995
0.64358	1.1779	0.983295
0.723814	0.297037	0.404585
0.122912	0.860383	0.998659
0.3841	0.752835	1.62005
1.98878	1.66955	1.95976
0.70845	0.433606	0.310694
1.42373	0.752835	1.45275
1.49031	1.22229	0.853555
1.60468	0.657237	1.09938
2.21241	2.59651	1.35203
0.875747	4.88745	0.238995
0.534325	0.491647	0.491647
1.31618	1.41007	1.86587
0.563346	1.07036	0.087063
3.52177	2.92086	1.74296
0.080234	0.817705	0.520668
0.087063	3.76759	0.650409
4.73723	0.657237	0.77332
0.780149	7.31838	1.55518
1.02597	0.087063	0.817705
0.080234	0.19461	1.68492
0.932082	2.80649	0.368736
0.867211	1.19327	0.737471
0.310694	0.136569	1.00549
0.911596	0.187782	1.22912
1.09255	0.223631	2.36435
0.071699	1.43909	1.28033
0.252652	0.281673	1.25131
0.585538	0.70845	1.2735
0.397756	2.73308	1.35203
0.238995	0.990123	0.484819
2.79112	0.882575	0.723814
2.69723	0.122912	0.440434
2.61017	1.56883	1.20693
4.12096	2.03999	0.136569
0.990123	0.686258	0.440434
4.179	1.35203	0.51384
1.46811	3.87514	1.16425
2.20559	2.24826	3.32715
0.455798	1.74296	0.187782
2.2568	0.491647	0.174125
0.087063	2.73991	0.375564
0.491647	2.41556	1.31618
0.087063	0.297037	0.527497
1.40324	1.59785	0.209974
0.7443	0.433606	3.09499
0.109255	2.64602	0.527497
1.15742	0.361907	0.209974
0.983295	1.00549	1.31618
0.507011	3.60883	3.09499
2.42922	0.838191	1.06353
0.303865	3.91269	4.53408
0.297037	0.303865	0.838191
2.37117	1.03451	0.484819
[truncated: 4,720 more rows]

## Sheet: Supp. Fig. 4F
5 : 5			5 : 2.5			5 : 1			2.5 : 5			2.5 : 2.5			2.5 : 1
WT	S181E	Y396E	WT	S181E	Y396E	WT	S181E	Y396E	WT	S181E	Y396E	WT	S181E	Y396E	WT	S181E	Y396E
11.809	5.919	14.678	1.724	9.92	3.241	1.382	1.914	1.259	2.793	1.905	1.424	2.805	2.315	4.931	2.611	3.16	1.145
4.411	3.773	13.186	8.885	1.479	2.983	1.698	1.593	1.09		1.665	1.72	1.289	1.107	9.527	3.646	2.138	3.245
10.723	4.571	3.891	6.008	6.118	6.329	4.47	0.955	2.26		1.056	2.248	1.17	0.917	0.879	2.48	1.521	3.118
13.258	13.288	20.327	4.428	1.491	10.44	2.298	1.47	4.386		2.451	1.293	0.963	2.97	5.345	2.336	1.736	2.442
2.877	5.843	34.155	11.053	6.502	10.82	1.382	1.099	1.817		1.855	1.348	1.006	1.563	1.842	3.879	1.179	1.529
8.509	3.819	8.475	16.697	10.026	0.879	1.698	1.652	2.366			1.082	6.143	7.056	1.356	3.794	3.477	3.308
4.855	4.609	17.018	3.612	13.436	1.703	1.344	2.539	0.913			1.238	8.513	0.946	4.386	3.177	2.142	1.128
7.837	2.003	3.207	4.825	2.273	5.531	2.265	2.294	1.301			1.137	5.607	1.432	1.234	1.787	2.789	3.536
11.293	8.568	9.701	16.862	5.336	4.453	1.369	2.307	2.383			2.455	2.374	3.325	4.986	1.487	5.923	2.835
9.384	14.813	5.788	6.088	3.591	9.426	2.991	1.8	3.287			1.529	1.149	1.141	2.036	1.753	0.887	1.922
1.589	3.131	5.281	2.776	4.888	4.436	1.344	1.018	1.065			1.483	5.89	5.89	2.674	2.172	2.953	1.132
2.531	5.632	2.666	5.155	9.008	3.595	2.265	1.394	1.445			1.437	2.941	4.25	2.282	2.134	0.908	3.334
8.142	1.483	39.914	2.036	2.962	2.383	3.249	1.673	0.853			1.736	5.67	1.855	1.884	2.793	4.335	4.778
2.311	4.022	19.46	9.134	14.593	3.156	1.086	1.91	1.441			1.221	1.893	2.527	2.522	0.959	2.632	5.4
13.237	2.003	7.66	5.26	5.412	2.467	2.163	0.862	0.925				2.543	5.86	1.327	2.653	3.017	4.424
6.714	6.228	2.328	1.056	4.952	10.858	1.28	1.918	0.879				0.951	0.866	1.517	3.676	1.998	5.129
1.931	4.322	11.746	12.092	9.409	4.369	3.249	0.951	1.158				2.831	6.587	2.505	3.004	2.125	4.17
16.055	7.178	7.749	9.329	8.429	0.976	1.086	1.458	2.007				2.569	2.573	0.921	5.087	2.163	4.043
8.974	5.961	4.145	9.591	5.036	3.828	0.959	2.32	2.391				1.863	2.497	1.77	4.846	2.404	1.348
8.471	5.86	20.622	6.583	1.183	3.819	1.162	2.645	1.293				8.936	3.186	7.782	4.17	2.273	1.483
11.002	15.075	22.38	3.819	9.409	7.728	2.429	0.887	1.306				6.637	5.86	6.752	0.959	2.087	2.205
8.011	5.277	7.449	9.071	18.611	11.023	2.763	0.904	1.589				2.793	3.477	4.686	4.102	1.779	3.215
14.217	3.583	20.403	10.44	9.172	6.997	0.959	1.251	1.204				9.303	5.983	4.208	1.09	1.597	2.239
14.458	3.367	0.913	14.986	3.803	1.103	1.162	1.12	3.334				0.883	2.704	1.965	2.21	3.346	1.665
2.784	1.846	39.069	4.381	3.566	1.534	3.097	2.294	1.141				5.56	0.866	5.678	2.818	1.597	7.043
8.361	0.875	7.837	5.788	4.652	6.414	2.362	1.141	1.555				1.897	0.896	1.652	2.273	4.538	1.259
7.064	5.59	4.931	8.399	3.355	6.642	2.717	1.411	1.96				0.887	3.393	4.28	2.032	0.904	3.367
4.597	2.873	7.352	10.592	2.074	7.482	2.958	0.875	1.513				0.989	1.766	1.331	3.35	3.895	1.458
15.345	14.948	1.103	2.586	6.219	3.169	3.097	1.137	1.031				3.029	2.696	1.622	3.697	0.989	1.859
3.422	9.067	6.367	3.933	3.857	5.273	2.362	2.134	2.78				2.814	4.905	3.65	1.06	2.662	3.629
6.401	4.846	13.837	11.07	8.032	2.277	1.382	2.218	1.107				3.004	1.521	2.556	1.66	3.57	2.805
9.734	4.242	12.067	7.989	5.788	3.777	1.508	1.306	1.606				4.094	1.517	0.891	5.628	2.434	3.621
1.398	10.06	2.556	8.708	7.153	2.805	1.382	0.997	1.06				0.887	6.097	3.38	1.897	1.415	3.431
4.893	4.876	5.974	2.991	8.311	8.239	4.533	1.517	1.2				5.353	1.749	3.663	1.736	1.348	2.463
10.605	4.263	3.688	6.625	7.935	4.326	1.382	0.853	1.867				2.121	4.204	7.525	3.135	2.932	2.979
10.436	1.597	18.556	7.867	2.827	3.029	1.508	2.683	1.745				3.384	2.839	9.257	3.435	5.814	3.579
21.586	8.163	1.677	3.515	4.732	2.831	0.938	3	1.335				8.665	0.887	2.641	4.419	3.933	2.915
1.656	15.413	21.366	4.322	13.398	2.51	3.756	1.128	1.944				4.829	2.565	3.017	1.576	1.314	2.311
3.156	6.95	14.813	7.609	1.72	1.086	0.896	2.1	1.47				1.876	2.438	2.362	2.29	1.141	1.297
3.862	5.729	22.701	6.147	4.926	3.6	2.763	1.01	2.167				2.522	2.789	8.987	2.48	1.576	1.124
4.364	14.703	2.1	9.084	1.432	0.997	0.938	1.72	1.652				2.26	4.631	2.163	1.525	1.513	2.015
4.238	1.018	10.799	13.3	12.865	3.629	3.756	1.884	2.898				2.48	2.569	7.221	2.159	1.639	4.271
4.931	3.131	4.102	9.777	6.802	10.74	2.218	2.176	1.006				2.594	1.382	1.534	3.131	3.198	5.649
12.1	4.542	13.6	1.918	4.225	2.531	2.666	2.4	1.631				1.225	2.848	2.746	2.67	4.605	2.497
6.925	12.65	10.622	5.691	2.759	5.915	3.334	1.483	0.887				1.466	0.984	7.892	2.565	1.056	2.484
17.868	3.443	5.29	8.708	5.332	8.991	2.218	1.411	0.972				1.855	2.996	3.059	2.362	2.29	1.398
3.405	4.267	12.307	4.157	4.145	14.623	1.977	1.327	1.238				4.622	1.504	2.303	2.311	3.604	1.175
0.946	1.563	14.475	6.781	6.963	8.18	1.255	1.8	1.128				1.736	3.608	2.248	3.169	1.441	5.695
3.714	2.89	16.811	1.517	7.766	1.5	2.248	3	1.546				2.277	1.01	4.225	2.586	1.39	3.16
4.466	8.099	17.141	17.825	1.238	8.104	3.101	1.39	1.986				2.48	2.024	0.951	1.652	3.591	4.466
1.965	1.749	2.493	6.663	5.784	0.946	1.977	1.724	1.373				8.594	2.62	1.175	2.463	1.128	1.775
4.804	2.586	7.804	3.131	3.346	6.097	1.255	1.255	3.646				5.797	4.711	5.94	1.445	1.703	3.067
6.405	5.818	21.51	10.546	2.831	4.677	2.366	1.707	2.776				6.845	1.458	3.853	2.045	2.577	0.904
6.164	4.555	40.049	5.509	7.635	8.264	1.584	2.074	2.159				3.477	2.311	3.832	4.479	4.149	4.542
4.825	1.377	11.644	13.52	0.938	10.216	1.732	2.1	0.896				1.001	1.855	4.504	1.513	2.645	3.346
2.113	2.531	1.407	3.414	17.137	2.053	2.366	1.88	1.415				3.304	1.872	1.538	1.77	1.018	1.707
5.784	5.961	24.539	2.104	1.069	1.859	2.184	1.551	1.407				2.113	1.69	6.177	2.041	1.398	5.843
6.169	4.238	9.747	8.522	4.119	8.53	0.883	1.229	1.259				2.391	3.249	2.18	0.896	2.827	3.524
7.951	11.45	34.379	15.252	6.494	7.774	1.935	1.191	1.318				2.852	2.543	1.77	3.583	2.607	1.834
10.913	1.17	16.516	7.88	7.846	5.214	3.511	1.335	3.156				3.118	2.062	2.522	2.074	2.708	2.129
4.732	2.696	6.954	6.092	2.801	4.318	2.184	2.936	1.001				0.959	1.018	10.715	1.639	3.705	2.945
0.968	13.634	17.669	7.74	11.919	3.029	0.883	0.942	0.997				5.311	1.145	7.812	4.538	2.581	1.001
4.546	9.122	5.885	7.052	4.44	3.35	1.348	0.845	0.87				4.364	4.525	2.865	1.88	1.039	5.476
7.373	3.794	0.908	8.644	3.481	2.028	2.277	1.06	2.894				0.976	1.521	9.891	4.331	3.477	1.483
16.913	13.326	17.918	12.299	2.75	7.757	2.036	0.959	0.934				2.696	3.203	5.771	1.821	1.344	2.814
13.841	1.12	12.109	5.374	2.379	2.146	1.91	1.099	0.946				1.58	7.014	4.208	1.652	2.362	1.66
14.327	6.667	7.85	3.498	1.386	4.255	1.348	1.027	1.475				0.917	1.107	1.398	4.086	2.007	4.964
4.166	10.571	12.916	1.931	1.838	3.477	2.277	1.09	1.31				8.78	1.542	3.65	1.234	1.445	2.117
9.494	15.535	21.771	6.338	4.124	5.666	1.965	1.111	1.2				3.105	2.822	4.233	1.8	1.496	2.125
10.153	4.187	16.908	7.782	1.225	7.115	2.053	3.993	3.612				8.611	1.517	4.428	2.307	2.151	3.194
8.142	10.841	38.976	7.964	3.127	6.498	2.315	1.208	1.373				2.058	2.408	2.941	0.946	1.745	4.648
11.323	0.993	5.007	3.084	8.564	6.092	2.429	1.698	1.031				1.66	2.679	2.129	2.163	1.221	2.628
5.408	2.67	10.06	12.54	13.178	13.638	1.965	1.225	1.229				2.712	1.348	4.479	3.798	3.553	3.57
3.46	12.075	7.461	2.391	3.088	5.07	2.053	1.525	1.475				2.151	1.259	0.913	4.593	1.61	3.384
10.14	5.556	28.857	6.866	2.949	3.524	3.211	1.166	1.525				3.088	2.827	0.963	1.137	1.17	2.383
4.833	1.914	9.506	19.313	5.091	1.817	2.843	3.667	2.51				1.259	0.938	2.091	2.421	2.015	1.867
11.796	3.756	17.179	5.64	2.036	8.366	0.989	1.162	0.896				4.69	2.252	1.555	1.128	5.729	2.814
9.202	5.112	10.478	4.419	7.174	2.134	1.576	2.438	1.813				2.996	4.571	0.917	2.286	3.266	0.908
13.3	8.843	5.657	0.849	15.066	1.834	3.211	1.208	1.268				6.139	1.462	5.252	1.111	2.843	1.977
10.486	9.975	5.311	3.312	2.974	16.562	2.843	0.942	0.87				3.017	3.152	1.099	1.758	1.521	1.149
8.378	8.775	15.404	2.97	3.097	1.766	1.656	0.989	1.407				1.956	2.696	2.539	1.644	3.308	0.849
12.967	5.438	16.089	0.984	7.559	4.153	4.36	1.529	2.1				5.847	2.759	6.354	1.749	1.428	3.612
6.198	4.947	20.466	2.129	8.535	2.467	2.151	1.175	3.541				0.942	4.698	2.117	2.497	5.243	5.476
9.101	1.208	10.347	5.974	5.873	1.411	3.49	1.352	0.887				1.369	3.494	1.665	4.762	2.396	1.263
4.204	2.463	10.216	7.766	5.928	5.307	1.656	0.968	1.656				8.505	2.717	4.757	0.963	1.939	0.875
2.831	2.459	5.991	3.11	10.132	3.942	4.36	1.027	1.01				3.9	1.158	2.396	2.459	1.352	5.019
7.829	2.231	9.388	4.073	5.56	6.426	1.808	1.529	2.036				1.635	1.322	1.656	4.326	2.273	1.584
18.045	5.581	16.841	0.913	1.28	9.481	2.172	1.694	1.66				2.074	4.056	1.276	1.652	1.834	2.979
8.091	2.248	21.121	16.11	6.536	2.079	2.772	1.141	1.77				8.015	6.84	6.942	1.31	4.893	4.935
6.633	6.705	1.048	3.414	9.367	3.397	1.808	3.629	1.191				3.443	2.945	5.26	1.677	4.884	4.622
3.515	12.793	23.702	1.606	3.87	4.724	2.172	1.314	1.352				4.808	2.535	4.918	3.266	4.69	0.946
18.049	4.69	14.788	3.95	3.6	4.601	1.082	1.741	1.546				5.645	1.077	5.438	1.158	1.542	5.543
11.716	2.886	23.787	5.108	5.467	4.618	2.548	2.151	3.359				3.566	2.941	10.871	2.176	4.88	1.111
5.995	4.246	2.349	12.075	4.686	7.994	1.2	2.459	1.386				1.821	1.669	2.396	2.725	4.939	3.173
12.979	16.3	6.633	2.966	6.456	4.812	1.229	2.007	2.396				2.886	3.046	4.533	0.913	3.059	3.067
2.383	9.346	3.841	6.101	9.35	3.608	1.082	1.673	1.453				1.251	4.652	5.315	1.758	2.573	2.011
10.761	11.057	19.291	3.093	5.742	11.361	2.548	1.415	1.834				8.353	1.289	8.306	0.866	1.559	1.775
11.986	5.991	6.756	6.806	3.634	10.939	1.31	1.141	1.289				7.428	0.858	4.939	2.336	1.17	3.131
5.949	8.057	14.868	2.772	3.933	5.961	3.017	2.201	3.511				1.398	1.542	0.989	0.976	2.159	2.848
13.714	1.234	17.149	17.766	3.494	6.059	2.451	1.918	1.137				7.474	2.07	2.776	2.86	2.252	1.994
4.25	7.504	11.179	9.464	3.435	8.066	4.5	1.821	4.166				2.903	0.883	3.587	2.581	3.9	3.465
10.36	8.826	29.782	7.77	8.399	6.473	1.31	1.825	1.491				1.551	4.174	2.151	2.467	0.858	2.594
6.452	6.511	20.25	13.469	2.151	3.321	3.017	0.849	1.246				3.342	1.398	8.957	4.55	3.714	0.963
16.245	1.534	13.892	4.052	2.074	7.918	2.996	0.934	0.883				7.14	1.842	3.029	2.721	1.251	1.014
5.936	13.482	11.091	3.862	4.462	6.481	0.883	2.02	3.748				2.332	2.598	4.517	1.47	1.665	2.282
9.337	2.151	17.373	3.059	1.542	12.045	1.145	2.243	1.394				2.117	1.382	1.348	1.952	1.559	1.867
7.808	2.894	19.41	5.581	3.71	5.028	3.68	1.115	2.341				1.707	3.012	0.938	2.074	4.026	1.948
1.504	12.979	16.862	3.279	4.242	0.862	2.996	1.111	2.746				3.435	7.259	2.294	2.455	1.437	2.041
1.956	3.384	12.324	6.312	10.546	2.159	0.883	1.982	0.891				4.74	2.02	3.439	2.763	1.158	2.97
3.942	14.504	11.855	8.032	8.927	6.68	2.539	1.31	1.766				4.331	1.107	7.339	3.067	1.922	5.746
22.925	1.276	2.907	8.268	3.012	1.677	2.058	1.149	1.682				2.594	1.977	1.491	2.058	3.486	2.028
15.058	5.37	3.714	5.011	13.343	5.602	1.039	0.853	1.128				5.907	4.424	1.682	2.231	2.945	4.259
0.989	12.143	27.902	6.033	4.838	7.926	1.145	1.356	0.972				1.479	1.491	5.412	3.232	1.327	1.001
10.778	6.27	18.894	13.165	11.378	15.016	2.539	1.373	1.445				2.138	2.041	2.738	3.481	3.507	4.124
7.187	5.412	3.435	1.572	8.682	5.628	2.058	0.98	0.972				1.635	1.284	3.853	4.457	0.951	1.846
12.654	7.985	30.581	11.162	3.363	16.156	3.173	0.976	1.897				4.969	1.213	3.997	3.181	3.274	2.429
8.949	6.507	6.359	3.465	11.598	4.77	2.852	1.225	1.17				3.236	2.193	9.747	2.514	2.953	1.838
1.187	1.183	0.879	6.473	1.986	2.949	2.028	2.045	1.411				3.388	0.9	3.731	1.808	1.36	2.193
10.63	12.772	4.301	6.342	10.127	1.872	2.666	0.934	1.255				1.048	2.645	4.466	2.028	3.579	4.191
3.063	7.411	23.736	5.446	5.188	5.091	3.173	1.204	1.039				7.06	3.029	6.866	1.863	2.679	1.572
11.298	5.163	15.73	9.244	2.163	1.593	2.852	1.158	2.1				6.794	1.28	6.49	2.091	1.606	3.984
2.015	1.762	9.587	4.935	3.739	5.146	2.442	1.213	1.238				1.982	1.745	4.039	2.548	2.1	1.382
1.048	8.264	6.435	11.462	7.33	3.579	2.37	2.455	2.332				1.741	2.729	4.981	3.553	3.093	1.648
1.12	2.86	15.231	0.917	6.933	5.497	2.028	3.929	2.805				4.343	3.093	3.059	1.306	4.614	3.35
4.778	16.507	8.923	6.338	10.668	1.145	1.187	0.887	1.775				3.262	3.241	3.11	2.594	1.513	2.928
5.184	10.022	18.151	11.116	3.494	3.511	2.442	2.024	1.449				3.684	3.853	5.957	3.135	1.749	0.87
17.703	5.036	1.06	8.192	6.388	6.143	2.37	1.145	1.356				2.772	1.394	1.187	3.604	1.284	4.867
9.587	2.091	11.424	6.633	11.251	4.069	1.483	0.993	1.927				4.639	1.196	4.512	3.955	3.101	5.623
2.172	7.305	12.316	8.264	4.424	3.731	2.239	2.581	3.486				2.514	6.135	3.562	0.968	1.749	2.818
8.784	16.655	6.122	19.135	6.946	4.998	2.467	1.745	2.712				2.066	1.137	1.022	1.838	3.79	1.614
0.993	15.734	14.572	8.049	2.341	4.301	3.004	1.352	2.125				8.826	1.931	3.317	4.381	1.783	1.175
10.233	5.509	9.777	9.05	6.612	2.134	1.483	1.094	1.132				6.008	7.428	1.12	2.024	2.742	2.163
11.754	2.387	1.31	1.048	7.195	9.303	2.239	1.428	1.234				4.132	1.162	7.736	2.687	0.968	2.915
9.722	3.118	6.278	1.977	6.764	9.663	3.101	1.09	2.003				2.759	0.875	7.939	6.139	3.507	3.008
4.419	4.145	33.847	12.76	4.909	7.199	1.572	2.966	1.825				2.662	2.091	5.311	2.315	2.256	2.387
9.227	6.147	14.521	1.158	9.236	1.732	1.128	1.306	1.745				2.442	1.137	1.445	1.208	4.267	1.018
11.15	3.655	5.78	8.028	2.691	2.911	1.36	1.504	1.534				1.398	1.639	1.006	3.131	2.822	2.303
6.452	16.211	8.112	3.477	12.785	9.312	3.101	0.925	1.09				1.5	5.839	1.601	2.117	1.567	5.062
6.152	3.203	4.314	4.225	5.59	4.445	1.572	1.137	0.908				4.111	2.48	4.618	2.18	1.094	6.608
4.44	2.784	3.684	4.052	2.738	3.832	1.289	0.997	1.179				3.595	2.155	4.162	6.118	2.945	1.753
9.139	3.435	19.634	7.529	1.639	2.641	2.476	0.917	3.756				7.757	3.156	7.381	1.551	1.872	4.909
3.118	12.743	28.515	1.614	8.247	2.603	2.096	1.344	2.332				2.113	1.479	3.617	2.708	2.974	2.256
8.37	3.426	6.359	8.551	17.141	6.549	4.964	1.141	0.972				1.529	2.113	1.593	2.712	1.17	4.132
3.346	6.173	6.566	2.113	9.392	4.897	1.289	0.879	0.959				3.198	6.942	8.733	4.466	3.621	3.143
5.598	8.758	8.425	14.052	4.183	3.638	2.476	1.284	1.804				2.176	2.886	3.997	1.158	1.572	2.687
14.243	2.78	14.306	8.991	4.208	4.981	2.966	0.942	0.849				7.888	2.641	8.298	1.576	2.197	4.039
4.918	6.316	15.18	9.422	5.97	2.341	1.124	1.787	1.111				9.012	1.229	3.127	0.963	3.448	1.111
5.594	11.91	2.56	4.715	8.733	8.581	1.183	2.772	1.373				4.787	3.38	5.915	2.396	1.158	2.252
13.465	13.381	12.092	2.958	10.17	11.522	1.838	1.001	2.518				1.056	2.62	6.422	1.521	0.938	1.263
14.221	5.463	20.436	5.328	4.867	1.576	2.966	1.382	2.594				9.667	5.881	2.725	4.183	1.018	6.68
12.075	2.708	3.731	4.149	1.944	1.462	1.124	0.921	2.091				3.118	1.272	3.701	2.97	2.476	1.187
5.822	4.212	1.88	10.693	10.668	1.179	2.729	1.66	1.2				1.88	2.708	1.077	5.581	1.394	1.183
5.247	11.843	5.019	12.831	2.163	3.41	3.156	2.298	2.552				2.974	2.391	3.05	1.179	4.318	4.402
11.648	14.568	3.634	1.927	13.93	3.025	1.973	1.508	2.658				5.822	2.201	7.297	2.341	1.12	3.004
7.787	5.712	15.455	4.352	14.488	7.373	1.272	1.12	1.821				0.9	4.056	8.454	2.176	1.018	1.398
20.639	9.743	14.948	12.502	8.471	2.7	2.729	1.327	1.17				5.387	2.467	3.634	2.243	1.893	2.843
9.037	9.295	13.305	8.75	18.827	7.909	3.156	0.984	0.955				3.595	2.129	2.311	3.186	1.056	1.927
8.754	4.373	1.529	7.867	7.398	5.898	0.858	1.001	1.022				2.049	2.911	9.299	1.449	1.162	3.41
6.207	3.029	23.702	8.091	8.623	4.998	1.242	0.87	0.993				3.253	1.268	2.349	2.379	4.073	1.424
1.297	10.14	6.35	12.062	7.939	0.862	0.976	2.286	1.639				1.327	1.775	7.33	1.056	1.69	1.06
4.381	4.466	8.67	4.297	8.539	2.184	3.955	0.997	1.086				5.416	5.687	1.559	2.556	1.855	2.987
11.969	4.479	3.929	4.897	6.308	6.798	0.858	1.339	1.217				5.324	2.611	1.099	1.635	1.931	2.936
9.768	5.036	7.44	7.292	4.639	5.792	1.242	1.022	1.791				2.028	1.272	2.18	2.717	3.367	3.591
2.387	11.75	6.308	6.219	5.214	5.805	0.896	1.141	2.501				2.434	1.462	6.845	1.128	1.276	1.437
8.446	1.035	11.378	6.688	4.36	5.611	2.552	1.018	2.598				4.263	2.848	2.962	0.887	1.115	3.684
6.705	6.338	34.725	11.179	7.204	5.454	1.36	3.173	1.348				3.511	6.354	2.818	2.151	3.038	0.908
6.19	5.75	15.472	4.766	7.482	4.914	1.775	0.984	3.874				4.808	4.043	3.959	2.514	1.758	3.165
8.729	1.745	31.033	8.442	3.063	17.327	0.896	1.331	1.796				2.218	1.158	0.891	1.513	1.238	1.876
3.211	3.072	6.908	8.015	4.804	3.71	2.552	0.968	1.17				1.969	2.683	4.55	2.438	1.597	2.193
4.077	6.642	17.884	1.656	3.701	17.47	1.677	0.862	0.875				3.19	3.95	5.133	1.162	3.879	2.4
7.554	13.959	7.368	4.491	6.033	2.679	1.627	3.012	0.968				4.5	4.922	3.139	1.276	2.104	6.164
1.601	2.269	1.47	11.437	6.583	2.307	1.589	1.344	1.466				3.152	2.945	2.324	1.36	0.853	2.383
5.611	3.972	16.71	8.066	7.035	10.296	0.908	1.445	1.221				2.683	3.338	6.561	2.518	2.265	3.253
5.556	5.133	9.181	4.833	3.308	17.884	1.677	1.191	0.993				6.223	3.735	9.51	5.383	1.867	1.884
5.353	1.293	9.426	5.412	2.087	6.287	1.627	1.356	0.908				2.586	1.132	4.035	1.2	0.917	3.887
8.488	2.805	20.969	4.8	5.315	15.02	3.769	3.933	1.348				1.606	1.179	3.925	3.895	3.629	4.39
2.345	3.127	26.334	4.563	7.706	6.16	1.534	3.418	1.441				2.151	1.365	3.87	2.294	3.549	3.021
15.582	4.973	8.268	1.458	1.817	7.259	2.628	1.39	1.555				4.8	4.618	6.046	1.58	2.97	1.039
6.832	13.71	5.226	1.386	12.303	5.767	3.524	1.12	1.741				1.268	3.084	2.818	4.398	2.02	1.027
5.146	1.644	7.216	5.324	7.195	4.44	3.769	1.014	0.989				8.015	0.921	4.817	1.736	3.46	1.297
3.143	5.649	6.836	7.474	6.152	5.67	1.534	0.891	1.322				1.525	1.99	4.753	2.886	3.452	2.48
6.599	3.401	27.027	6.291	4.242	6.811	2.936	2.598	1.487				2.024	1.289	1.428	5.332	5.767	4.043
3.291	15.142	9.963	3.917	3.621	1.208	1.914	1.166	1.952				2.966	2.1	6.287	2.222	1.318	7.056
11.492	4.909	14.589	4.521	10.313	14.099	1.986	1.225	2.687				7.884	3.448	6.194	2.138	1.935	1.331
15.493	3.059	9.734	6.033	9.092	5.243	3.207	1.111	1.504				6.173	1.736	2.548	2.835	1.935	1.965
18.163	6.76	4.094	1.394	8.619	7.529	2.936	1.12	1.153				4.445	3.287	3.638	6.016	5.057	2.379
2.539	7.875	20.158	3.756	5.302	6.173	1.914	1.508	1.517				1.563	2.839	4.956	1.77	1.652	4.001
1.635	5.607	1.846	9.764	16.232	7.854	2.886	1.736	0.875				1.221	1.813	5.75	1.339	1.905	1.977
13.883	15.894	13.254	3.135	3.152	7.449	2.18	1.36	1.893				4.301	3.469	5.104	4.06	2.193	3.198
2.37	14.238	6.621	5.974	7.06	6.185	3.672	1.66	1.927				5.746	1.229	5.074	2.776	3.338	2.839
1.796	3.515	15.611	8.868	17.551	5.18	0.984	1.496	1.867				2.091	1.542	3.688	2.881	2.1	1.284
6.101	3.456	19.629	6.747	4.897	9.151	2.886	1.521	1.817				3.786	2.987	3.27	3.219	3.448	4.221
4.301	1.094	8.104	9.371	2.083	7.478	2.18	2.919	1.115				1.956	0.942	1.529	2.848	2.045	4.225
1.72	3.752	5.108	4.31	5.036	4.479	2.1	3.152	0.984				1.741	3.253	4.964	2.189	2.383	3.646
12.286	1.741	27.125	7.495	9.76	6.059	0.891	1.589	1.618				4.128	2.096	0.908	0.955	1.808	1.115
5.936	3.207	14.703	10.326	8.036	8.818	1.698	1.567	2.036				1.513	3.494	10.064	1.686	2.032	1.927
3.997	1.584	16.596	8.349	6.899	2.159	1.753	0.849	0.989				2.193	2.805	2.408	2.932	2.417	1.622
8.589	4.842	14.09	17.956	6.523	10.398	2.1	0.972	0.984				8.754	1.335	1.386	3.279	1.2	2.949
11.484	11.699	18.577	7.212	4.681	5.995	0.891	2.51	1.525				2.096	4.888	4.035	4.157	5.674	3.418
3.807	10.482	12.599	5.484	15.354	4.136	1.39	1.293	2.962				1.487	2.539	4.233	1.314	5.007	2.243
1.048	7.799	39.335	6.629	3.608	5.142	1.965	1.597	1.808				2.919	1.466	5.56	3.236	3.388	4.356
2.218	1.365	6.959	4.981	6.046	3.207	0.9	1.39	1.424				5.818	6.73	2.645	1.555	1.386	0.858
6.743	4.479	7.364	2.894	13.275	6.604	2.607	0.993	1.424				1.559	1.293	5.847	3.055	2.121	3.836
6.646	10.305	5.078	9.899	3.27	3.803	1.39	3.621	0.904				4.343	1.779	1.787	1.018	2.163	4.301
13.605	10.93	24.099	5.856	9.958	5.277	1.965	4.048	1.01				1.635	4.394	1.838	3.574	1.8	1.711
5.256	3.748	19.57	6.135	7.525	4.026	1.428	1.618	1.356				1.897	3.405	3.659	3.418	1.766	3.367
6.743	12.003	1.606	11.192	2.856	5.847	1.437	1.153	2.277				6.249	3.6	5.163	2.628	1.758	1.107
3.515	3.49	1.606	9.363	6.211	4.631	2.307	0.993	1.297				1.035	2.315	3.748	3.296	3.414	1.238
13.009	5.809	4.28	7.381	13.3	10.381	1.453	1.369	1.242				2.991	2.459	6.223	1.572	4.018	1.796
4.567	2.184	19.334	3.524	4.855	4.833	1.428	2.036	1.01				1.01	3.029	3.532	3.752	2.091	2.472
4.36	5.29	12.274	0.984	10.355	7.208	1.437	1.12	2.294				2.873	1.124	8.378	5.454	4.732	4.529
8.716	16.87	11.957	9.308	4.115	10.563	2.493	1.331	1.686				2.991	3.545	9.092	3.895	2.451	2.708
13.888	4.06	39.893	7.732	7.499	6.692	3.608	1.352	1.732				2.996	1.234	8.573	2.649	1.775	6.088
4.791	7.715	29.503	7.267	8.585	10.144	3.993	1.318	0.993				1.365	2.729	1.318	1.918	3.786	4.825
8.636	0.997	23.136	8.099	8.771	4.31	0.984	0.959	0.875				2.248	3.367	1.935	2.903	5.738	2.429
5.75	9.249	6.997	15.379	6.591	1.922	2.493	1.006	1.191				1.694	2.767	7.449	2.514	2.459	3.321
21.907	14.361	6.08	8.615	11.733	4.305	3.608	1.458	1.846				2.172	3.95	2.315	1.145	2.873	3.672
4.922	11.129	8.623	2.129	5.497	5.349	0.917	1.027	1.948				5.155	1.069	5.087	0.997	4.204	2.903
3.819	12.185	2.725	3.646	6.718	1.622	1.445	1.618	1.428				2.514	2.708	9.058	1.128	4.073	6.198
15.197	3.642	3.241	1.977	0.883	10.486	1.944	0.959	0.879				5.826	2.535	2.362	3.477	1.529	1.356
10.064	4.09	4.149	13.005	9.489	1.927	2.941	0.858	1.276				2.531	1.749	1.217	3.435	3.426	3.748
13.043	2.776	5.116	3.156	1.301	1.513	0.917	3.11	1.589				4.271	5.209	1.035	2.349	3.405	3.824
15.916	15.861	3.11	6.283	5.56	6.904	1.445	4.221	0.938				5.911	6.253	3.055	1.348	1.576	4.757
3.667	16.807	1.977	1.91	6.494	4.187	2.894	0.883	2.21				3.19	2.239	4.762	0.993	3.587	1.031
16.452	1.665	5.852	3.752	9.641	5.387	0.925	0.955	1.006				3.663	1.931	8.218	4.064	0.87	2.218
15.713	2.4	2.37	12.371	1.542	6.616	1.969	1.293	1.922				6.726	2.151	5.509	0.921	4.31	3.946
2.966	9.557	3.764	3.063	2.243	2.379	2.59	1.475	1.741				3.021	1.808	1.817	1.918	3.029	2.383
23.58	11.927	9.194	2.087	13.44	8.268	2.894	3.739	3.824				1.821	3.304	1.749	3	3.634	6.016
11.416	3.304	4.204	17.314	7.601	17.183	0.925	4.149	0.946				4.749	1.432	8.535	2.505	1.867	6.16
1.293	5.784	11.619	9.278	2.907	12.975	3.435	1.052	0.963				9.177	1.166	1.398	2.07	4.17	0.984
7.487	1.728	21.915	2.227	6.511	1.094	1.048	1.314	1.965				4.969	1.762	1.5	1.403	1.775	1.47
0.968	7.926	2.37	12.35	2.983	8.623	1.652	1.196	3.034				3.034	2.29	9.802	3.608	1.969	1.491
14.04	6.709	6.574	3.638	4.504	6.409	3.486	0.963	0.955				1.415	3.541	1.504	4.043	1.077	3.49
4.432	6.54	13.765	1.673	6.515	7.259	3.435	1.035	3.042				2.996	4.749	8.894	1.601	3.803	2.7
5.074	5.97	12.658	6.726	7.673	6.321	1.048	2.243	1.475				3.021	4.081	3.004	3.845	2.007	4.217
3.57	7.478	6.308	6.68	8.454	1.065	3.029	1.289	1.851				1.944	1.242	2.742	1.213	3.084	4.166
3.245	3.266	20.263	7.588	7.795	1.724	2.379	1.804	0.862				3.912	1.825	2.489	4.631	1.973	2.442
16.216	4.766	3.942	10.706	18.89	1.293	1.47	0.9	2.383				2.387	4.529	1.242	2.704	1.12	5.214
1.365	7.58	7.423	8.154	5.657	3.266	1.513	0.976	1.179				4.588	3.088	4.694	4.58	4.555	5.615
9.785	4.817	39.402	19.321	3.405	16.511	3.029	2.886	2.463				3.257	0.938	4.005	3.735	3.012	0.862
7.128	7.478	10.905	3.084	3.532	13.279	2.379	2.235	1.973				1.086	2.51	3.118	2.193	1.141	1.707
7.968	18.522	18.341	13.976	3.595	2.552	1.022	1.834	1.039				2.121	1.601	2.78	2.37	2.577	1.597
7.018	5.391	21.7	3.16	11.255	2.214	2.172	2.167	3.241				2.197	2.89	9.54	3.853	1.424	3.355
5.252	6.152	14.999	3.583	8.801	9.95	1.276	1.538	1.432				2.979	1.073	5.002	2.041	2.932	0.913
19.363	5.733	8.611	2.966	2.615	2.75	2.383	1.255	2.708				4.571	2.007	4.352	3.355	1.838	0.951
6.008	3.824	28.717	12.903	1.284	7.415	1.022	1.103	2.417				3.127	2.273	3.367	1.149	3.165	3.921
8.399	5.831	3.363	4.157	7.14	11.995	2.172	2.324	1.018				3.803	2.852	2.455	5.961	1.551	1.838
1.534	2.21	30.589	4.525	5.594	3.393	2.717	1.8	1.179				1.322	6.743	6.549	3.363	1.322	2.463
7.144	2.104	22.388	7.339	9.033	5.29	1.428	0.862	1.284				3.025	1.344	4.001	3.676	1.889	2.146
15.252	9.739	18.675	8.661	13.351	2.26	4.74	0.942	1.458				8.116	6	1.246	3.57	4.538	7.106
6.346	2.505	2.877	4.217	7.136	6.038	1.386	1.297	1.479				4.762	2.548	2.966	2.903	1.791	6.583
20.58	7.36	20.829	11.45	7.888	12.722	2.717	1.301	1.922				2.113	2.421	5.197	2.865	2.374	2.598
10.558	2.125	3.211	8.247	11.94	9.029	1.428	0.875	2.446				4.157	3.376	5.188	3.397	2.197	1.297
5.1	6.933	27.961	2.172	14.369	0.976	0.921	1.179	1.635				1.445	0.972	2.81	2.645	4.39	3.029
9.35	6.595	1.158	5.869	6.954	2.966	1.914	0.866	1.111				4.512	1.17	2.315	2.476	1.829	5.708
12.852	1.284	13.043	7.994	17.601	6.215	1.922	1.618	1.221				2.32	1.863	2.467	4.762	5.091	1.584
12.029	2.674	4.149	4.677	12.519	2.108	3.959	3.773	1.272				4.162	1.842	1.513	4.635	3.955	1.487
16.228	5.463	6.266	1.377	4.517	8.323	0.921	1.639	3				1.572	1.96	3.557	3.388	5.138	4.593
1.783	3.498	13.964	2.134	7.292	5.788	1.914	1.986	1.373				1.922	3.422	6.798	2.476	2.658	3.921
7.981	3.676	30.31	10.199	1.344	2.776	1.846	1.58	2.349				2.704	1.327	2.015	1.158	2.581	1.073
2.459	1.2	7.149	11.103	3.325	10.888	2.041	0.93	0.942				1.018	2.463	1.377	1.986	1.905	2.163
13.545	6.604	14.923	1.373	4.364	1.027	1.251	1.107	2.835				6.363	1.394	1.96	3.79	2.235	1.914
15.1	11.505	22.122	4.424	8.277	7.554	4.124	1.175	1.044				9.38	3.186	4.394	3.541	1.939	1.762
13.862	11.53	8.336	1.648	8.885	4.981	1.846	1.31	2.717				3.017	3.655	4.246	3.431	2.598	2.679
4.88	1.306	18.32	4.377	1.842	3.739	2.041	2.603	1.77				3.042	7.444	7.956	1.17	5.577	1.441
7.495	11.923	29.845	8.188	8.699	10.495	5.155	0.925	1.225				6.954	1.707	6.84	1.268	4.8	1.597
15.911	2.332	2.142	11.944	4.343	3.186	2.349	1.259	1.039				2.653	1.208	1.694	1.804	1.221	1.884
1.986	2.252	26.956	12.291	4.005	1.567	2.497	0.993	1.458				2.518	2.446	1.01	1.475	4.107	3.528
7.504	4.842	3.245	6.215	5.708	16.934	0.853	4.026	1.58				2.822	2.738	1.572	0.942	3.249	3.029
10.326	6.866	35.097	7.229	2.7	2.096	5.155	1.551	2.822				3.456	1.115	4.233	1.762	3.118	1.58
7.119	5.628	13.841	12.434	9.016	2.662	2.349	3.059	2.78				1.306	3.933	10.82	1.622	3.245	3.465
6.849	9.832	14.361	6.811	7.098	8.894	3.321	1.255	1.779				9.751	1.272	3.025	1.272	4.533	1.893
1.128	4.263	7.597	4.517	7.495	10.554	2.303	1.031	1.817				4.981	2.505	5.226	3.515	0.942	1.166
5.032	3.879	6.806	11.074	7.043	2.903	3.591	1.838	1.263				1.069	3.148	2.489	2.214	1.703	1.137
9.481	2.865	35.291	10.66	9.561	5.091	3.211	1.61	1.58				3.181	4.208	3.642	1.977	5.531	1.796
3.287	1.318	16.389	8.34	5.239	5.611	3.321	0.875	3.798				1.639	5.049	5.56	1.496	1.905	5.387
0.921	3.532	1.69	6.295	2.772	9.443	2.303	1.411	2.683				1.056	4.39	5.083	1.644	2.345	3.672
3.41	2.189	12.012	11.538	2.75	6.021	1.386	0.853	1.618				6.363	1.217	3.481	2.645	4.136	4.221
3.198	10.448	5.695	3.431	4.909	10.415	2.632	1.12	1.914				5.032	1.842	2.603	3.215	1.918	1.246
5.007	5.247	2.227	10.402	2.991	10.998	1.889	3.004	0.93				1.229	2.117	2.603	1.276	2.053	5.852
9.303	5.501	9.857	7.242	10.63	5.378	2.615	1.394	0.955				3.807	1.72	3.486	6.05	4.187	4.064
10.655	1.094	15.4	8.885	8.289	5.104	1.386	1.576	1.606				1.132	2.865	5.725	3.19	0.925	2.087
4.85	13.93	6.101	5.75	5.505	12.168	2.632	1.082	2.294				5.235	7.478	3.19	2.894	2.311	4.474
10.601	2.214	9.874	6.422	6.718	2.628	1.677	0.849	1.72				2.881	1.306	3.57	4.263	1.656	6.929
13.959	6.502	11.471	2.29	7.237	1.234	3.025	3.156	1.5				7.406	2.497	2.628	3.127	2.586	5.045
8.801	7.901	8.632	5.235	0.963	8.074	3.659	2.729	1.128				5.797	2.848	1.863	2.201	1.428	1.014
8.429	2.898	8.213	4.555	4.601	3.35	2.527	1.094	2.603				3.456	1.483	5.04	3.266	1.969	0.934
3.245	7.026	15.624	0.959	6.316	8.15	1.677	2.074	2.653				7.93	1.775	6.912	2.227	3.004	2.349
6.105	14.074	5.742	10.351	2.594	2.349	3.025	1.289	1.17				1.922	1.644	5.028	1.867	2.383	2.789
7.001	10.888	5.995	3.414	7.563	2.501	0.913	1.314	1.208				4.314	1.736	1.06	1.753	4.369	0.934
14.238	2.666	25.219	5.678	9.008	5.936	1.394	2.974	3.541				3.967	1.044	2.18	1.483	1.944	2.125
6.338	3.959	9.388	4.449	18.028	11.036	2.903	1.567	1.462				2.928	3.646	1.491	4.483	3.756	4.263
1.521	1.893	10.563	2.827	8.26	5.053	2.721	0.921	0.862				1.517	2.189	6.35	2.451	3.739	3.955
7.88	6.063	38.938	9.274	16.08	2.48	0.913	1.365	2.429				2.615	1.006	4.246	4.073	2.412	5.036
15.244	8.167	9.882	7.601	3.346	1.551	1.394	1.483	1.441				1.813	1.817	1.901	1.838	1.111	0.972
8.251	6.042	11.83	3.059	9.265	8.927	1.572	1.284	1.149				2.396	1.796	4.411	1.829	2.86	1.166
6.308	8.285	10.132	4.479	3.963	4.736	1.141	2.235	0.946				3.655	0.896	4.445	2.425	3.173	2.827
1.031	3.148	1.217	17.39	0.883	3.853	1.086	1.293	1.551				2.856	1.369	8.395	5.028	1.669	2.624
10.182	4.107	10.74	0.972	3.266	1.132	2.02	1.268	2.37				7.584	4.314	1.221	0.921	3.194	5.433
1.183	9.54	2.434	2.167	15.273	3.384	1.572	2.176	1.128				4.922	1.187	2.869	2.429	6.249	0.908
11.031	3.984	9.836	9.071	9.211	6.152	1.141	0.879	1.077				1.66	0.883	4.905	2.497	1.335	1.09
21.024	12.13	8.83	4.415	2.125	3.917	1.263	2.962	0.866				9.375	1.293	2.936	0.9	4.698	3.312
1.855	10.022	7.491	7.474	5.543	1.056	2.146	1.741	1.648				4.673	3.684	5.94	1.077	1.115	4.377
3.08	16.638	10.186	2.907	5.759	3.853	1.141	1.394	2.514				3.955	2.552	3.933	1.665	1.322	1.322
3.355	4.326	8.894	4.533	6.743	6.608	2.045	3.781	2.011				1.069	2.827	3.274	4.001	1.648	5.712
5.835	4.791	11.374	4.001	3.874	12.705	1.263	1.107	2.89				1.829	1.394	2.265	1.893	1.42	1.318
8.239	4.229	4.153	5.831	3.448	0.934	2.146	0.98	2.108				1.006	1.669	6.253	2.332	3.431	1.099
4.922	2.193	8.716	5.784	5.632	5.645	2.345	1.318	1.335				3.11	1.635	4.973	2.75	4.191	2.565
13.165	3.764	14.648	4.174	14.34	4.491	2.434	2.81	1.331				2.966	3.105	4.778	2.839	2.036	2.074
9.777	5.594	19.08	4.893	1.094	7.846	1.458	1.318	2.89				2.362	2.556	5.332	5.974	2.831	2.252
3.574	2.865	20.597	5.129	4.495	1.956	1.593	1.09	2.383				1.766	1.225	1.758	3.029	1.137	1.01
15.455	2.205	18.907	11.078	6.033	4.428	2.345	1.141	1.682				1.352	0.845	3.976	1.901	2.48	5.573
3.431	5.522	19.405	2.155	9.443	0.93	2.434	0.862	2.032				1.927	0.913	2.21	1.986	3.426	5.615
5.387	4.119	3.748	8.543	4.859	18.451	1.563	0.976	1.06				1.504	3.177	4.183	3.557	4.656	2.598
8.399	3.49	30.897	8.594	3.955	2.307	2.239	1.365	2.653				3.959	2.666	1.804	2.856	1.191	2.721
1.994	4.512	15.764	3.304	7.06	4.656	3.372	1.327	1.238				2.442	1.897	1.094	3.486	2.611	3.68
16.968	1.69	2.62	7.537	9.312	5.053	1.732	1.808	0.976				0.896	5.754	7.132	2.151	4.631	1.698
1.386	3.807	5.974	4.415	6.591	1.808	1.563	0.883	0.959				8.315	0.955	4.305	3.625	2.336	4.546
9.249	6.684	12.033	7.36	5.771	4.208	2.239	1.111	1.293				5.226	1.09	7.719	1.817	2.734	1.715
2.51	1.825	16.131	3.735	1.5	12.506	1.073	1.183	1.529				4.204	1.276	1.014	1.115	1.745	2.911
13.938	13.338	20.795	9.709	4.597	2.729	2.02	1.711	2.32				5.421	2.408	1.982	3.097	1.073	1.576
4.842	11.868	19.743	9.701	4.956	3.287	1.939	0.862	2.032				7.153	1.703	7.005	4.783	0.908	4.952
5.598	4.833	4.804	8.053	9.76	4.102	4.555	1.187	1.255				2.501	1.048	4.377	0.93	2.628	2.374
21.281	2.286	19.925	2.231	12.768	6.46	1.073	1.234	2.649				6.388	1.242	1.851	3.135	4.031	1.72
2.658	6.329	11.129	16.406	7.077	1.707	2.02	1.407	0.946				4.191	2.78	1.322	1.914	3.042	1.652
3.739	4.048	3.549	5.239	5.277	6.046	1.428	1.922	2.632				6.874	2.032	1.715	1.914	2.522	1.606
14.382	8.581	31.375	4.631	2.379	9.426	1.724	1.525	2.628				2.497	1.876	1.094	1.365	1.052	3.891
11.543	12.937	7.352	1.327	3.519	2.497	1.259	1.246	2.113				0.925	3.257	5.776	5.108	2.007	4.111
6.908	8.15	8.67	7.58	7.402	2.18	3.203	2.522	2.953				6.502	1.863	2.869	2.438	4.719	4.124
1.306	5.036	4.601	9.878	11.378	4.821	1.428	3.849	1.66				1.994	1.153	8.961	1.377	2.176	7.064
5.881	14.513	13.981	1.153	0.862	3.714	1.724	3.215	1.213				4.808	2.535	8.256	1.411	5.345	2.184
5.552	3.731	22.025	8.911	4.314	10.017	1.479	1.183	1.306				4.187	2.438	4.335	0.951	5.78	2.679
17.846	7.719	3.038	3.553	3.781	2.717	1.534	1.449	1.441				1.939	2.07	3.414	4.69	1.407	1.682
16.309	2.767	2.767	5.395	6.266	10.36	2.793	0.913	1.876				5.239	4.162	1.791	5.184	1.732	2.21
7.74	2.336	19.236	12.324	4.267	7.875	1.031	0.887	1.449				4.2	1.229	5.302	1.229	2.205	4.145
3.68	9.422	7.09	5.936	7.989	18.142	1.479	2.548	1.72				3.401	1.58	8.437	3.025	2.484	2.729
2.941	8.188	14.568	3.646	8.408	5.746	1.534	1.728	1.2				1.487	3.638	5.733	1.593	1.445	1.373
11.72	4.669	9.827	15.717	4.25	5.315	0.866	1.225	1.158				1.631	2.155	3.426	1.838	1.162	3.211
3.972	12.62	2.083	4.39	4.381	15.48	3.963	1.069	4.331				2.683	2.087	4.453	3.114	1.918	1.335
7.643	4.584	1.534	8.433	5.945	7.035	1.441	1.884	1.762				2.865	0.896	2.269	1.897	2.29	1.597
2.256	4.242	9.718	2.949	5.89	7.254	1.851	1.145	1.745				1.276	1.475	6.067	1.204	1.715	0.849
3.435	1.521	1.876	4.525	0.955	1.449	0.866	0.917	1.428				1.445	2.074	10.195	1.5	1.056	1.817
3.807	3.114	13.174	12.836	9.418	7.516	3.963	2.366	1.859				1.669	1.698	3.465	1.166	3.481	4.005
14.107	6.494	10.939	4.394	5.104	2.028	1.96	1.065	1.132				1.47	3.781	0.883	1.944	3.203	4.956
13.398	7.981	8.64	10.432	9.274	2.379	1.766	0.845	3.798				1.314	1.948	2.776	1.179	1.825	5.116
4.905	2.328	7.605	7.237	11.099	3.545	2.193	0.862	2.451				9.62	4.517	5.64	2.848	3.342	3.046
6.054	3.862	12.151	14.745	7.656	8.594	3.325	3.997	2.239				7.001	1.876	5.953	1.686	6.143	2.603
18.822	3	3.262	7.466	8.496	4.124	1.96	3.08	1.251				5.188	1.8	5.15	2.755	1.88	2.789
1.365	2.467	25.135	4.166	5.653	6.325	1.766	0.942	1.466				7.706	4.297	3.98	2.252	1.698	2.455
11.513	1.035	7.981	6.511	2.679	6.794	2.734	0.862	0.984				0.946	4.669	3.545	1.318	2.362	5.37
2.924	1.221	2.577	1.225	1.449	2.024	1.922	1.039	2.662				1.035	7.292	5.56	5.328	2.134	3.836
4.436	10.926	7.216	13.807	6.692	3.68	1.082	3.993	0.866				2.129	0.93	2.797	2.21	3.181	6.625
5.949	10.672	18.763	7.559	10.094	9.574	1.331	0.891	2.86				8.957	2.151	9.109	1.922	2.869	4.555
8.813	9.815	18.053	2.011	7.297	3.156	2.734	1.301	1.141				2.543	6.895	6.27	2.205	2.527	1.965
5.18	11.192	6.477	7.14	0.9	2.113	1.922	0.875	0.845				2.911	0.963	10.47	2.721	1.825	2.011
2.873	1.939	33.652	5.231	3.862	7.804	2.421	1.284	1.758				4.36	4.719	2.827	2.235	2.805	4.922
8.547	3.355	2.827	6.599	4.432	4.297	1.175	1.175	1.686				5.421	2.594	2.865	3.887	1.386	1.627
3.249	5.366	3.659	9.236	5.378	5.75	2.645	1.538	1.5				5.108	1.711	3.262	5.805	1.711	2.218
5.607	17.682	7.368	9.794	14.327	7.512	2.379	2.429	1.225				2.746	0.853	7.533	1.867	3.329	2.286
2.358	6.308	6.042	8.716	16.047	5.112	2.421	1.137	2.459				2.463	1.546	4.487	2.983	2.303	5.509
15.738	2.265	36.056	14.517	6.071	6.536	1.175	0.963	1.458				2.442	2.632	2.704	2.67	5.535	1.327
7.516	5.881	3.203	6.57	1.242	3.993	2.172	1.652	4.191				1.876	4.386	4.673	3.849	5.062	2.924
7.909	5.378	16.609	12.122	5.294	4.719	1.082	2.243	2.066				3.748	4.356	3.739	1.948	0.959	3.257
0.968	14.686	19.389	3.262	12.983	7.132	1.466	2.493	0.845				4.449	1.322	7.588	1.339	1.872	1.775
3.012	1.96	4.056	6.904	7.111	6.726	1.982	1.124	1.293				7.364	2.759	3.012	0.849	5.94	3.612
3.198	11.446	4.96	1.36	2.725	3.566	2.172	0.891	1.817				5.581	5.691	6.866	1.952	2.721	1.382
4.157	3.625	6.722	6.063	1.259	2.543	1.082	1.441	1.863				1.91	1.17	2.776	3.334	1.179	1.204
4.179	5.738	24.644	16.706	5.619	13.064	1.576	1.018	2.81				3.815	4.601	7.136	2.7	3.883	1.677
14.154	1.411	5.484	3.857	4.533	5.281	2.015	1.779	1.263				1.986	5.471	4.09	1.339	2.704	2.163
1.491	3.372	3.967	4.31	10.486	12.852	3.414	2.831	1.576				1.086	2.987	4.263	3.693	2.074	1.36
17.31	7.668	31.062	4.605	2.674	2.324	2.881	1.521	0.908				2.18	1.052	2.941	1.137	3.228	1.618
6.266	7.668	11.353	11.412	12.489	3.177	1.576	0.972	1.234				1.775	6.963	1.432	1.889	2.341	3.984
2.712	9.113	3.105	1.183	4.567	11.741	2.015	0.87	3.034				5.649	3.794	3.308	3.372	1.821	6.033
12.02	5.48	3.494	5.07	8.095	7.275	1.496	1.014	1.589				3.895	4.157	2.239	1.863	0.875	2.083
4.305	4.597	5.746	4.855	10.263	4.711	1.111	1.838	2.18				3.777	1.424	1.538	2.987	1.851	1.944
2.053	7.098	10.563	5.197	8.953	7.571	2.066	3.063	1.052				1.889	1.559	2.37	2.003	2.594	3.021
14.728	10.554	6.887	2.028	12.029	11.002	1.496	1.153	1.048				2.374	0.9	6.629	3.972	2.214	5.408
5.302	4.098	8.775	1.445	1.525	4.056	1.111	1.825	1.813				9.215	3.114	6.16	2.907	1.8	4.567
9.95	17.263	9.185	6.836	1.073	3.334	1.322	0.896	2.358				3.494	1.297	0.883	2.32	2.679	1.677
14.859	0.993	31.755	4.715	3.241	7.225	1.238	3.262	2.142				2.755	1.369	2.248	4.246	4.483	3.19
11.154	8.26	1.521	2.29	5.066	1.96	1.834	0.93	0.925				1.601	1.914	3.866	1.956	0.866	1.851
0.934	6.477	12.071	8.281	10.672	1.559	1.322	1.352	1.394				2.459	1.293	1.221	5.936	2.222	1.094
3.194	7.563	8.484	13.719	2.269	5.801	1.238	1.382	1.01				3.177	1.069	1.753	1.339	2.298	1.825
5.421	7.681	30.885	7.926	3.241	1.648	3.372	1.103	4.411				9.658	1.335	0.883	2.434	3.976	2.307
9.785	5.125	22.426	13.085	3.11	5.273	0.913	1.027	2.184				2.104	1.513	4.179	4.149	4.157	5.256
5.602	6.291	11.538	3.004	4.838	10.034	2.467	3.046	1.555				5.395	2.725	1.686	2.746	1.048	2.763
12.379	5.171	12.248	18.053	5.442	2.113	1.01	1.458	1.183				8.695	5.678	3.122	3.921	1.2	2.003
7.859	3.832	4.715	6.456	5.176	4.863	3.372	1.525	1.027				8.12	1.707	4.343	1.483	1.851	4.191
6.194	6.616	5.547	8.851	13.144	5.019	0.913	1.808	1.284				2.104	1.479	7.842	4.276	2.011	3.786
17.876	5.67	4.533	5.716	8.306	14.361	2.632	1.229	2.4				6.016	4.483	8.011	3.866	4.394	1.834
17.158	2.552	31.607	1.259	4.305	7.88	1.031	4.107	0.934				2.438	1.838	7.292	3.046	1.001	2.231
6.511	2.104	13.634	5.48	7.343	0.972	4.474	2.396	2.307				4.694	0.959	5.552	3.629	1.77	4.424
7.444	8.289	14.948	2.708	5.155	7.875	2.712	1.242	0.904				1.846	4.669	5.632	2.594	1.394	2.915
2.421	11.247	9.325	7.998	8.763	6.016	2.632	0.972	1.014				1.145	2.476	2.776	3.329	2.307	1.796
6.676	5.04	10.812	5.721	2.738	7.094	1.031	0.968	0.972				2.577	0.976	8.429	1.196	5.759	6.342
3.866	11.171	3.088	7.149	2.074	8.589	2.455	1.01	2.729				4.259	6.114	4.605	2.717	2.484	0.98
6.684	1.272	11.471	12.358	18.362	11.048	1.922	4.005	1.77				0.908	2.518	1.077	2.349	5.831	2.793
14.234	3.228	12.231	7.28	8.501	2.632	2.066	2.581	0.849				2.869	5.619	3.055	2.163	2.505	2.497
7.064	11.023	19.334	3.004	5.112	2.628	2.383	1.191	1.462				7.06	1.521	8.015	0.963	4.901	5.045
4.035	9.468	35.87	6.87	12.367	4.804	2.455	1.736	0.896				0.934	2.341	2.48	1.817	1.445	3.165
2.205	5.932	7.913	9.836	3.781	10.241	1.922	1.91	1.622				3.291	3.853	2.835	1.234	1.246	2.391
5.835	3.921	9.958	6.139	3.891	3.177	2.21	1.441	2.387				5.721	2.155	4.077	4.939	3.372	1.61
18.907	5.091	7.922	19.16	4.719	4.778	2.556	3.35	2.721				7.326	5.036	4.567	2.919	4.187	6.207
15.949	8.682	2.721	5.518	15.831	10.571	1.386	1.268	1.115				1.639	3.87	2.294	2.852	1.111	1.272
3.363	2.877	3.067	1.927	3.803	2.332	2.21	1.153	1.525				1.382	1.006	10.301	2.32	1.318	2.535
2.307	6.811	11.124	2.603	11.222	3.156	2.556	1.487	0.98				5.285	1.47	2.704	3.325	3.634	6.08
3.629	11.982	14.868	1.411	13.081	8.513	1.47	1.014	1.158				2.704	3.122	2.814	1.065	1.01	2.907
4.821	3.507	15.138	3.803	6.376	3.76	2.294	1.268	2.59				1.918	0.959	2.286	1.2	2.911	2.907
5.125	2.053	12.413	6.405	10.322	17.931	1.927	3.604	1.339				3.232	2.324	1.491	1.918	1.715	3.266
7.398	5.083	4.377	4.567	4.977	2.113	2.505	1.969	1.128				2.197	0.858	3.71	4.88	3.329	2.383
11.336	5.978	4.833	8.691	2.869	14.154	1.47	1.407	1.094				2.484	2.421	9.227	1.12	3.722	1.335
5.345	13.63	32.541	12.1	5.919	6.101	2.294	1.386	1.475				8.184	4.022	4.893	4.271	2.793	1.707
2.548	6.122	6.921	5.197	2.269	14.859	2.336	0.9	3.388				8.315	2.759	10.748	1.158	1.817	4.702
5.476	13.921	22.532	3.224	12.519	8.205	2.573	0.9	1.17				6.257	3.587	3.659	3.076	2.408	1.534
3.08	3.718	12.958	2.848	4.609	1.048	1.373	2.48	2.277				3.186	2.003	1.255	3.684	1.42	1.09
2.163	3.798	5.083	5.108	7.728	4.817	1.031	1.234	1.006				2.231	1.796	5.978	3.828	1.031	1.948
10.44	1.758	6.169	2.645	10.748	1.42	2.336	1.724	1.584				3.41	1.234	5.645	1.952	1.445	6.933
3.38	3.503	25.426	4.876	15.392	3.08	2.573	1.238	1.111				6.266	4.06	2.881	3.376	3.841	3.253
16.118	10.486	7.482	2.243	3.397	7.174	2.184	0.917	4.115				4.597	5.26	1.445	3.012	6.215	1.36
5.501	7.229	6.063	0.858	7.005	1.914	1.259	1.508	1.614				2.632	3	2.662	2.59	2.391	1.728
3.503	1.973	14.817	7.491	5.395	3.283	2.104	1.082	0.875				1.66	2.531	6.283	1.758	1.525	2.848
7.935	3.714	5.776	6.46	10.33	6.414	0.984	1.969	1.88				2.48	2.594	2.408	1.572	4.386	2.81
2.294	4.512	5.522	5.695	2.1	8.218	2.184	1.703	0.891				1.394	5.7	3.372	1.462	3.198	1.584
5.598	3.16	6.828	6.971	8.197	15.02	1.259	2.358	2.083				4.149	1.217	1.525	4.749	2.298	2.408
5.345	1.593	11.817	19.27	7.123	6.169	1.183	1.458	3.025				2.218	6.815	8.306	1.386	1.259	1.137
23.563	6.76	8.247	1.221	6.502	4.622	1.529	0.887	2.949				0.976	1.251	3.35	2.235	4.969	2.966
3.71	1.166	7.77	11.712	6.819	5.028	1.563	1.584	1.386				3.676	1.132	4.36	1.715	2.087	2.366
3.972	5.476	15.265	2.958	6.532	2.581	2.1	1.749	0.853				2.408	1.775	11.019	3.541	1.77	2.505
10.237	12.147	27.957	6.388	17.475	8.796	1.183	1.166	1.365				5.877	1.086	7.326	1.982	2.721	1.12
7.529	3.524	16.837	2.489	4.728	14.745	1.529	1.927	2.793				1.204	3.029	2.725	2.298	1.259	1.956
1.056	2.015	7.833	1.175	9.582	8.07	2.155	1.546	1.627				3.241	1.335	2.315	2.556	5.049	0.976
8.649	1.213	5.383	4.833	11.158	2.417	0.9	0.845	1.242				2.822	2.256	7.571	2.282	1.813	4.069
14.179	12.075	8.56	6.38	3.638	5.108	0.913	1.96	1.441				1.622	4.432	1.884	4.284	1.572	1.728
12.624	15.176	16.49	4.909	13.326	7.951	2.451	0.875	0.942				2.928	0.984	9.003	2.974	1.648	0.904
2.02	8.518	3.583	3.494	5.797	10.567	2.155	0.946	1.914				4.58	4.711	1.145	2.214	1.711	1.867
3.617	5.256	7.575	2.29	17.952	5.083	0.9	0.993	3.376				2.151	1.851	3.887	3.055	2.282	6.359
5.564	1.741	15.599	1.153	0.908	2.51	2.979	1.234	0.879				0.963	0.989	1.137	1.682	5.831	1.939
12.286	3.473	14.403	15.797	4.766	7.753	1.956	1.728	1.546				3.904	1.17	7.368	2.176	1.939	2.953
4.66	3.764	23.525	9.257	4.432	5.598	2.924	2.577	1.42				3.397	3.38	2.729	3.697	1.259	2.298
3.777	16.41	3.845	1.213	4.001	14.492	1.251	0.946	1.031				3.426	3.638	5.695	2.607	3.431	3.532
2.696	0.913	23.58	8.796	8.839	2.341	2.979	1.39	2.125				6.426	4.217	3.794	1.905	1.449	3.207
2.531	4.981	22.591	6.591	5.091	5.843	1.956	1.229	1.745				4.183	1.475	1.2	2.045	3.059	1.272
4.981	3.059	10.098	6.709	3.68	4.001	1.622	1.314	1.639				2.78	2.053	8.201	2.674	1.42	4.149
16.304	4.694	4.533	7.842	2.066	2.142	1.644	1.42	1.787				7.157	2.628	4.871	4.542	1.644	2.214
18.113	7.208	23.702	5.155	2.801	5.784	2.434	0.98	1.238				7.956	4.276	8.594	1.66	0.862	2.827
2.1	6.325	10.955	12.658	1.204	11.031	3.828	2.679	1.077				4.191	2.003	6.071	1.935	5.235	1.166
9.612	12.472	13.19	7.563	11.568	9.925	1.622	1.513	2.058				1.284	3.748	2.379	1.753	1.707	2.729
8.197	3.946	4.669	5.446	4.356	7.706	1.644	2.125	1.965				4.352	3.042	2.911	5.873	2.738	1.407
7.643	7.918	6.921	10.389	1.12	5.205	2.738	2.822	3.963				1.884	0.917	4.064	2.683	2.349	3.912
2.531	0.904	14.53	4.986	5.936	5.26	1.318	1.627	1.09				3.004	0.993	3.253	1.2	1.069	3.05
11.868	11.12	6.464	10.52	8.311	10.001	3.16	1.99	1.796				3.253	2.425	4.491	1.145	3.169	2.522
1.762	7.93	14.403	7.153	4.407	2.881	4.145	1.018	1.132				1.758	4.386	6.764	3.642	2.535	6.135
12.658	3.532	10.394	3.562	3.376	2.18	2.738	1.145	1.039				1.639	0.934	6.574	1.432	1.424	6.084
8.112	5.704	17.952	7.28	3.131	6.798	1.318	0.968	2.197				3.287	3.6	1.783	2.129	1.5	2.518
8.163	1.5	16.862	6.887	2.417	2.793	1.677	0.946	1.694				1.825	1.91	3.152	3.794	4.031	3.435
11.196	4.369	9.27	6.845	4.711	9.122	1.682	1.969	2.383				0.959	1.614	3.088	5.366	1.377	2.624
1.753	8.378	24.813	11.162	3.262	6.253	2.539	1.542	1.153				2.594	2.696	3.334	2.011	1.821	2.366
6.684	8.446	25.967	9.325	8.568	2.907	2.417	1.069	1.179				2.48	7.402	7.259	1.749	1.403	2.117
12.891	6.105	9.202	8.167	1.513	1.703	1.677	0.984	2.632				4.102	3.629	3.895	4.618	2.641	4.297
4.462	4.614	4.643	0.849	1.728	3.672	1.682	0.87	1.867				1.217	1.707	2.053	5.273	2.704	0.934
5.353	3.819	2.07	5.235	11.441	2.548	2.201	1.736	1.035				1.694	0.98	0.879	0.891	2.151	1.179
4.639	6.354	9.232	5.662	3.811	3.456	1.01	3.836	1.111				4.686	5.197	5.746	1.124	1.284	1.775
8.458	5.159	13.186	5.89	1.365	5.045	1.234	1.175	1.31				3.135	1.508	7.385	2.979	2.552	1.428
8.784	7.043	33.394	2.594	6.604	5.1	1.72	1.935	1.217				2.949	3.748	2.455	2.282	5.176	0.879
6.933	2.628	9.477	9.409	11.158	9.194	2.201	2.193	1.813				2.053	2.425	4.901	2.59	1.838	4.331
7.892	1.39	9.743	2.877	4.179	3.443	1.01	0.959	2.18				2.793	0.942	3.972	1.437	1.124	2.789
2.07	3.866	4.288	4.229	14.133	6.87	0.984	1.094	1.491				6.325	1.196	3.342	1.208	2.303	5.26
4.255	1.791	6.342	3.672	5.193	9.303	3.308	1.17	2.003				5.822	6.025	4.331	2.653	1.348	2.839
1.682	5.243	11.408	6.836	6.029	1.783	1.073	1.775	2.873				2.704	3.025	1.631	2.328	2.505	2.767
2.898	4.639	9.341	9.764	5.243	4.026	2.501	0.904	2.286				8.188	1.259	10.719	1.551	1.872	1.352
1.246	9.519	16.71	3.65	12.696	3.443	0.984	1.179	1.618				2.81	2.56	2.214	4.28	0.913	4.538
2.679	3.87	9.084	8.091	8.97	10.288	3.308	4.17	1.627				3.283	1.5	2.303	4.326	2.362	2.527
7.546	9.156	17.682	8.961	8.657	5.666	1.221	1.453	1.099				4.419	1.17	5.839	1.855	2.746	4.842
4.686	2.7	7.816	12.785	5.036	5.653	1.373	1.665	3.794				1.437	3.925	3.743	2.269	2.239	0.858
12.345	3.249	12.595	5.349	6.933	9.768	2.146	1.348	1.952				1.994	0.98	2.569	3.152	1.876	1.551
7.575	2.383	20.808	13.951	0.951	6.604	1.229	1.297	2.607				2.467	7.533	4.238	2.987	3.359	2.079
9.367	12.696	17.23	4.407	4.149	5.902	1.221	1.496	0.951				1.039	1.001	2.007	3.672	0.908	2.852
0.866	6.997	26.415	3.769	4.681	4.863	1.373	3.76	1.593				0.989	1.458	2.383	2.941	5.057	4.043
3.35	3.241	21.366	10.896	9.287	3.181	1.255	0.862	1.255				3.363	3.194	1.437	1.01	3.118	3.473
10.791	2.146	2.949	1.322	14.5	7.199	1.377	1.073	1.246				2.163	4.204	8.974	1.618	2.721	1.208
6.067	9.084	12.464	6.933	6.654	11.222	2.814	0.896	3.084				5.708	1.403	2.353	1.36	2.497	0.98
2.729	6.79	23.39	10.537	4.212	6.849	2.083	0.946	2.243				4.47	3.207	5.873	2.366	5.763	4.774
8.399	2.332	22.409	5.493	9.658	3.857	1.255	1.06	1.948				4.428	1.128	9.181	1.766	2.865	1.255
7.85	2.366	8.336	6.299	4.639	4.563	1.377	2.349	1.196				3.676	2.341	4.238	3.507	2.193	1.069
7.829	2.243	29.871	5.155	1.031	2.463	0.9	3.963	2.924				7.787	1.229	1.487	2.527	1.132	1.01
13.858	9.73	4.386	3.735	2.4	11.454	2.539	0.946	2.945				9.95	5.645	4.048	3.372	1.162	2.818
16.347	3.566	18.125	1.808	4.559	3.207	1.048	2.049	1.753				4.529	4.086	1.834	1.12	4.571	1.263
4.064	8.082	6.836	6.388	9.126	2.222	2.75	1.297	1.153				9.308	1.297	2.505	1.572	3.325	5.86
7.242	12.933	2.586	8.754	2.827	3.008	0.9	1.555	1.424				5.125	1.297	2.172	1.711	3.393	1.935
6.207	2.1	13.55	3.777	8.627	5.505	2.539	2.425	1.534				2.531	5.463	4.571	1.77	2.408	5.002
16.816	2.028	16.516	7.102	3.067	2.349	2.167	1.42	0.997				1.567	1.213	1.06	3.794	0.997	1.445
8.75	6.164	10.225	4.107	8.843	9.764	0.921	1.829	1.834				1.901	3.401	7.026	2.053	3.942	2.096
15.894	7.292	35.684	11.813	3.972	12.802	4.398	1.331	2.058				3.376	3.236	3.519	5.45	1.846	1.513
8.175	12.434	10.36	6.946	7.837	3.697	2.003	2.277	1.158				1.914	2.058	10.626	2.336	3.49	4.508
3.173	5.243	7.077	6.215	1.187	3.363	2.167	1.048	2.142				1.314	2.1	2.983	1.225	1.2	4.077
8.42	9.819	4.876	0.997	4.897	2.615	0.921	2.256	0.951				1.867	2.273	1.344	1.736	1.652	2.396
3.541	4.297	10.372	4.141	5.121	3.634	2.962	0.963	2.56				9.341	3.27	3.921	2.434	1.082	3.498
9.819	9.722	3.443	1.745	3.6	2.763	3.262	1.099	1.508				3.3	1.187	4.415	1.931	1.475	5.036
13.068	8.222	5.936	5.75	9.303	13.558	1.056	1.09	1.91				1.39	2.674	1.567	6.025	1.808	1.622
11.885	3.959	23.221	5.218	8.729	12.992	1.356	1.504	1.775				2.603	1.318	1.111	2.222	1.006	2.97
9.903	0.887	1.437	12.341	8.611	3.917	2.962	1.17	1.483				1.47	2.831	1.069	2.332	0.87	3.072
10.546	1.065	19.697	2.421	7.66	1.956	3.262	1.12	2.1				8.463	2.949	1.297	4.056	1.458	1.196
8.239	5.915	27.103	4.58	2.501	9.451	0.93	3.346	2.21				5.243	5.864	1.529	2.142	2.307	3.431
11.737	4.284	10.448	10.668	14.226	2.831	2.89	1.251	2.56				7.204	1.31	1.217	2.662	1.229	0.98
8.374	5.463	28.929	7.398	11.243	8.197	4.369	1.715	3.224				2.163	1.373	6.325	3.148	2.476	3.579
2.286	6.566	8.066	7.499	2.21	10.609	1.998	1.183	0.883				1.453	1.851	1.821	1.01	4.817	4.255
9.802	4.719	1.542	5.412	2.725	8.154	0.93	1.01	0.989				1.639	1.166	2.801	2.894	1.644	3.253
5.94	5.328	1.567	4.677	2.936	4.639	2.89	2.75	1.297				5.446	1.905	1.939	2.712	2.387	4.453
3.3	4.774	3.279	3.122	8.788	2.011	1.394	0.858	3.012				2.311	1.356	2.962	2.176	2.789	2.142
14.699	10.664	2.996	5.349	2.814	7.711	1.196	0.968	4.191				4.01	1.069	10.803	1.965	4.846	4.639
1.542	5.771	8.26	3.296	2.624	3.642	1.724	1.225	1.99				3.443	1.618	10.947	3.203	2.412	1.749
1.217	4.2	11.124	8.049	10.571	9.996	0.934	1.276	1.183				3.004	0.951	1.36	0.938	3.574	1.973
3.498	2.734	4.056	4.757	18.391	4.111	1.394	1.365	2.51				6.587	3.021	3.794	3.372	5.383	3.756
2.167	6.16	10.812	0.934	6.354	4.673	1.196	4.293	3.181				3.921	1.711	2.974	1.437	0.946	4.956
21.695	5.471	8.213	4.166	7.664	5.602	1.601	1.572	0.896				8.873	2.024	0.942	3.211	2.269	5.07
1.589	3.929	10.96	3.629	3.95	8.856	2.594	0.9	2.983				1.39	3.232	6.722	2.543	2.89	2.848
15.235	2.636	8.682	7.373	1.948	5.218	2.189	1.356	2.759				1.884	3.748	5.894	5.315	2.129	0.93
7.943	7.871	30.162	3.604	15.147	8.936	0.951	0.951	1.838				1.952	1.817	2.527	2.738	3.781	5.142
7.14	4.529	1.813	7.123	1.787	3.127	1.601	1.914	1.187				7.106	7.491	5.125	2.696	1.939	1.982
7.892	2.898	7.685	7.423	10.33	5.319	2.594	3.143	1.458				4.094	2.543	1.644	2.079	2.624	1.829
7.639	3.95	2.514	2.97	11.053	3.98	1.669	3.245	1.567				3.65	1.039	2.227	3.684	4.808	2.624
10.36	11.048	9.054	1.91	0.934	6.553	1.715	1.496	2.328				8.306	1.103	4.846	4.512	1.437	1.69
8.12	7.761	37.941	4.212	6.38	3.448	1.12	1.128	4.293				1.132	0.917	3.524	2.738	3.431	2.805
0.989	2.827	1.191	4.398	6.359	2.653	4.039	1.301	0.997				3.857	1.551	2.18	0.934	4.398	6.443
1.386	4.804	4.102	6.35	6.13	7.242	1.669	1.407	1.622				1.673	5.066	4.593	2.383	1.056	5.256
6.819	14.082	18.751	5.877	1.601	5.463	1.715	3.118	1.686				2.594	1.217	6.295	5.932	3.317	2.974
1.821	3.997	7.698	4.28	10.613	5.421	1.914	1.335	1.145				3.714	3.397	1.487	2.767	3.443	5.86
7.626	8.057	7.216	9.865	3.456	8.412	1.327	1.162	2.049				4.533	0.976	8.311	2.818	3.46	4.322
7.39	1.715	7.461	7.842	3.933	7.787	2.7	1.648	1.284				4.284	1.741	4.918	2.674	1.766	1.91
7.55	4.935	25.836	10.66	3.012	1.96	3.308	1.268	1.542				2.053	1.677	2.117	2.522	1.322	3.553
2.159	1.149	6.312	8.86	3.904	5.792	1.914	0.896	1.424				1.006	3.917	1.935	1.382	1.39	2.167
17.559	7.816	4.686	4.018	4.31	2.459	1.327	3.198	1.775				3.443	2.581	8.72	1.669	3.329	4.947
8.577	3.063	9.768	16.938	12.451	6.304	3.063	0.866	1.137				3.883	6.283	2.615	1.694	3.08	1.859
1.301	15.814	17.834	6.519	3.87	4.774	1.69	0.934	1.5				1.137	1.504	2.459	1.014	2.353	2.015
2.924	6.376	5.945	14.813	4.119	11.678	2.658	1.086	1.196				1.644	1.91	2.167	1.462	1.47	3.245
5.493	3.515	5.666	6.959	5.742	14.758	2.742	1.601	2.366				6.823	4.757	6.874	1.855	6.118	3.122
7.584	1.901	4.964	6.532	9.743	9.325	3.063	2.049	0.993				7.913	1.208	1.656	2.227	1.58	1.386
7.081	2.298	1.69	9.603	3.017	2.89	1.69	1.466	1.741				3.912	1.956	9.785	3.198	1.369	5.425
1.698	12.337	11.661	3.874	4.69	5.67	3.093	3.731	3.008				3.794	1.973	6.857	2.543	2.096	2.615
1.018	4.17	32.896	6.73	3.693	3.367	1.086	1.01	1.301				1.939	2.531	7.035	5.446	2.898	1.504
4.555	11.505	24.792	7.601	7.352	0.925	0.972	1.006	1.601				2.734	3.025	2.091	1.12	1.052	6.397
1.546	4.086	17.268	4.343	3.435	12.954	2.848	1.001	0.891				7.208	1.69	3.743	4.005	2.455	3.426
12.312	10.672	3.11	8.602	1.559	1.335	3.093	3.156	1.479				9.109	2.996	5.214	0.993	1.546	1.322
1.225	0.989	5.556	15.865	6.752	4.821	1.086	0.858	1.394				9.477	0.921	2.087	1.234	1.28	2.979
14.45	14.707	11.264	12.138	3.621	6.853	1.06	1.901	3.135				1.736	4.686	3.3	1.491	2.336	3.393
11.395	3.634	27.923	5.894	8.687	2.151	3.114	1.736	2.598				1.686	1.39	4.724	1.652	3.887	1.703
13.626	5.509	11.53	2.674	5.94	9.84	3.063	1.255	1.715				5.64	4.783	3.494	2.67	1.682	2.852
12.024	4.926	8.349	7.161	6.376	4.259	4.829	1.652	1.056				1.103	4.449	1.817	2.091	3.777	1.238
1.969	0.946	9.616	7.956	7.854	7.432	1.06	2.628	1.272				1.728	3.68	1.06	2.607	0.98	1.973
19.786	4.952	2.839	6.714	6.354	16.431	3.114	1.665	0.98				4.293	4.183	3.786	1.77	1.559	4.601
5.535	5.408	9.785	4.905	3.401	7.985	1.758	1.044	3.519				3.545	1.648	4.284	3.004	1.884	2.603
5.112	3.329	31.328	6.756	6.836	11.547	2.649	1.073	1.394				2.438	7.512	4.141	3.076	2.805	3.612
2.193	1.437	6.215	4.073	1.8	10.229	1.542	0.934	1.107				2.172	2.772	2.86	1.758	1.753	1.284
8.167	9.084	13.926	4.411	15.341	3.19	2.421	2.476	1.521				1.749	2.058	2.349	1.606	5.471	5.374
7.318	6.223	27.281	13.495	8.201	13.723	1.758	1.183	1.441				2.387	2.041	4.593	0.875	2.104	2.412
2.679	11.771	3.803	11.302	6.042	3.207	2.649	1.204	3.481				3.824	3.997	9.739	4.381	1.145	2.011
6.485	14.057	4.25	11.893	6.739	8.235	1.61	1.791	1.8				1.593	1.225	10.668	4.736	6.076	3.215
6.004	16.685	19.232	8.763	6.802	17.931	2.129	1.897	1.775				9.612	1.204	2.691	1.665	2.015	2.632
19.883	3.342	17.42	7.647	8.323	5.243	2.497	1.039	1.229				5.231	1.977	2.75	1.631	4.808	1.77
5.814	6.79	8.028	10.816	5.104	11.45	2.277	1.12	1.225				4.673	2.129	3.705	2.966	0.963	2.924
9.139	18.184	4.208	8.171	1.534	1.052	1.61	1.796	2.412				0.879	4.149	3.312	1.944	2.032	2.041
10.778	3.972	1.614	7.068	7.398	4.745	2.129	0.87	3.6				8.34	5.045	2.205	4.859	3.359	4.064
9.772	6.101	5.07	1.365	3	1.817	3.114	0.938	1.779				1.656	1.656	5.623	4.631	2.518	5.066
8.235	5.159	5.64	8.712	3.929	11.83	1.01	1.47	1.96				3.135	2.146	3.338	2.789	4.609	5.057
6.659	11.099	6.528	5.34	10.799	2.197	1.567	4.343	1.741				4.005	3.228	1.627	2.565	3.131	4.719
6.38	8.458	5.78	1.466	12.861	16.469	3.114	1.834	0.845				6.384	3.469	1.775	2.429	0.993	2.252
15.366	2.235	20.288	7.187	3.634	3.498	1.01	1.022	3.181				3.524	4.749	6.354	3.376	2.493	3.401
9.042	10.901	16.773	3.967	6.502	4.271	3.084	1.644	2.117				4.584	1.403	6.114	1.107	2.869	1.242
7.36	8.382	1.977	8.053	6.608	4.956	3.173	1.293	2.476				7.178	2.248	6.38	2.172	1.741	5.239
4.352	7.073	26.647	3.697	10.457	1.88	2.21	1.382	2.881				2.924	4.386	3.667	2.455	1.91	1.31
8.923	6.19	6.523	2.26	4.947	3.034	3.097	3.08	0.9				3.503	2.645	3.701	3.397	2.383	0.955
3.617	10.127	15.738	2.636	1.703	10.529	3.084	1.022	2.493				9.477	4.115	4.466	1.082	1.58	4.559
12.895	9.084	3.372	6.139	3.198	4.643	3.173	2.227	2.121				1.268	3.481	5.463	2.396	3.566	3.452
3.372	6.933	14.724	10.398	5.678	6.954	2.336	0.858	1.597				3.557	2.442	4.681	2.421	0.938	3.625
7.111	5.666	15.561	8.539	3.57	6.836	0.993	0.951	1.631				2.349	2.104	5.167	4.698	3.198	4.221
3.355	1.58	4.867	8.75	7.55	3.735	2.011	0.946	1.335				4.529	2.315	2.936	2.666	3.862	5.907
4.141	3.211	15.92	15.599	6.937	2.641	1.475	2.108	2.493				1.555	6.097	7.842	0.879	1.099	1.703
5.48	2.277	13.064	11.598	7.119	9.912	2.336	2.708	1.741				2.801	1.69	5.721	2.167	2.835	3.274
11.217	3.274	4.55	1.217	4.559	10.448	0.993	1.707	1.889				4.47	2.366	4.394	1.048	3.084	1.289
5.847	15.028	33.547	8.091	2.793	10.837	1.141	2.463	2.096				1.217	1.635	3.232	1.745	3.41	1.791
7.052	4.415	9.726	9.405	2.903	5.48	1.69	2.307	1.115				6.667	1.137	3.824	2.552	1.268	1.707
2.121	3.232	7.478	9.785	5.226	1.834	4.09	1.035	1.969				5.412	3.642	1.939	2.56	2.467	1.301
1.534	5.826	15.81	4.217	1.432	17.263	2.248	3.938	0.908				3.359	4.339	4.018	2.987	1.432	3.887
5.869	5.556	10.829	4.914	3.317	13.499	1.141	1.166	3.693				2.615	2.928	1.398	2.231	1.521	2.336
4.301	11.209	16.469	4.293	4.229	5.585	1.69	2.015	3				5.057	0.921	3.477	2.793	1.635	3.367
8.775	8.619	23.952	6.536	8.716	6.38	1.069	1.555	2.214				1.153	0.904	4.149	1.72	2.928	4.162
7.204	15.84	15.278	12.907	8.978	7.795	2.345	1.36	1.986				2.243	2.129	1.703	3.012	1.559	1.749
20.01	2.003	5.873	9.409	7.318	2.932	0.891	1.12	1.893				9.903	1.027	7.888	1.28	3.764	1.394
16.414	3.536	25.823	4.973	9.388	12.088	3.097	1.263	1.517				3.608	5.374	1.584	2.949	1.639	1.445
12.629	12.476	23.436	2.248	4.571	5.991	1.069	1.17	2.045				1.897	2.18	4.124	3.418	1.339	3.046
5.066	7.859	17.42	11.091	3.933	4.652	2.345	1.403	2.839				5.273	2.903	2.674	3.017	0.989	2.949
1.276	7.613	5.002	2.142	5.89	5.209	1.572	1.437	1.534				6.997	2.446	6.164	2.193	2.86	0.976
4.107	6.891	1.014	6.823	8.074	4.115	4.922	1.698	1.183				6.773	3.908	4.791	1.306	3.287	4.935
5.56	7.69	37.543	9.096	7.504	4.225	3.857	0.913	1.986				2.78	1.622	2.958	2.683	3.279	7.039
0.913	1.576	6.861	10.803	1.724	14.34	1.698	1.694	2.32				2.463	1.867	1.842	1.221	3.629	4.5
2.02	3.524	31.586	13.634	11.015	3.752	1.572	1.01	4.322				1.563	6.202	3.904	2.311	3.422	3.697
9.24	11.919	3.388	6.13	3.849	2.484	4.922	1.821	2.049				4.056	1.673	6.173	4.056	3.241	2.214
7.778	7.994	18.332	9.726	8.108	13.744	1.175	1.61	3.059				2.379	1.339	4.495	1.297	3.587	1.356
4.052	2.18	9.713	10.448	13.6	2.058	0.921	1.048	1.001				2.197	2.835	8.526	1.707	1.137	1.855
8.83	14.327	24.222	5.04	2.425	13.081	3.397	2.725	0.913				5.045	2.869	1.601	1.175	1.977	7.081
13.888	3.034	15.996	10.195	3.342	1.601	3.824	0.9	0.955				1.039	1.445	2.463	3.422	2.349	0.879
18.096	6.739	10.985	3.257	3.735	5.277	1.175	1.825	1.644				2.218	3.511	6.963	1.234	1.758	1.766
4.069	8.395	13.52	1.665	10.457	8.894	0.921	1.196	1.221				4.8	1.289	7.292	2.552	2.915	1.555
9.916	2.886	2.041	4.356	4.31	9.401	2.146	1.513	1.918				7.352	1.905	1.103	3.845	2.565	2.442
2.129	3.241	7.951	6.688	2.201	3.431	1.77	2.598	1.563				3.769	2.569	3.579	1.973	4.284	1.322
2.514	5.928	2.949	3.79	6.604	12.929	1.838	3.228	2.349				1.331	4.238	1.783	1.052	1.039	1.445
2.797	9.189	7.901	5.281	18.48	17.58	3.325	1.225	0.87				5.97	1.006	1.753	1.217	1.867	2.358
5.383	10.592	8.412	2.058	17.428	7.749	2.146	1.069	2.303				2.311	3.667	3.401	1.225	4.753	1.128
1.213	9.249	19.017	8.382	5.049	7.17	1.77	1.394	1.301				7.026	1.056	5.214	2.455	5.091	2.243
3.084	3.595	10.613	2.577	6.587	1.631	2.759	1.268	0.984				4.686	0.942	1.086	1.432	4.246	2.286
7.132	3.828	30.162	5.171	1.196	11.424	0.968	3.215	3.583				2.877	1.475	2.527	2.045	2.687	4.774
10.072	0.946	11.429	10.837	8.306	13.807	4.107	2.543	1.432				2.586	4.415	2.391	3.536	2.184	4.081
15.134	5.987	5.032	4.195	8.12	10.436	1.618	1.504	1.128				1.069	1.766	4.812	1.044	2.1	1.775
4.276	18.991	27.551	4.96	3.693	5.839	2.759	1.61	2.294				6.921	2.941	1.834	0.858	3.803	0.968
7.064	15.252	12.62	2.079	5.543	9.95	0.968	1.094	1.749				2.02	3.169	4.187	6.371	2.472	2.197
4.787	3.329	31.738	3.777	9.781	4.504	1.221	1.601	1.817				3.726	3.845	8.209	1.466	1.314	1.153
1.969	1.601	8.091	6.815	4.85	3.148	1.791	2.336	1.014				5.78	3.6	7.216	1.677	2.058	2.62
7.757	1.289	9.08	6.612	4.381	9.388	2.527	2.108	1.601				1.724	5.459	2.932	4.5	3.131	1.897
3.481	5.488	6.866	4.563	2.096	6.828	3.215	1.622	3.207				1.145	1.449	1.918	1.884	3.904	2.577
7.673	15.983	18.045	3.832	4.812	4.293	1.221	0.93	3.46				4.128	2.125	3.557	2.096	4.428	1.813
9.781	12.291	23.352	4.073	4.808	8.074	1.791	1.217	1.373				8.133	4.762	3.012	3.029	2.349	5.252
3.093	3.257	11.64	3.076	3.072	2.611	1.335	0.93	1.128				2.087	1.563	8.72	1.952	2.21	6.646
9.667	1.403	17.225	9.861	4.39	2.045	3.093	1.724	2.21				3.486	4.225	5.062	2.974	1.813	0.921
5.945	1.635	4.288	9.641	8.75	11.205	4.208	1.01	0.997				1.065	3.279	2.396	2.881	2.189	1.956
5.683	4.284	17.331	2.391	8.218	13.021	1.086	1.069	3.338				4.626	2.886	1.132	2.269	5.754	2.455
15.248	18.201	22.405	11.758	5.062	13.685	1.335	1.001	1.567				1.306	2.865	4.466	2.522	1.584	3.65
3.988	3.6	4.212	12.544	6.781	4.014	3.093	0.955	1.259				4.821	4.825	1.445	2.176	1.318	1.665
20.867	4.757	30.521	7.706	6.367	4.922	1.196	2.573	2.941				1.576	3.435	1.027	5.48	2.248	3.181
4.876	1.597	2.053	6.54	3.219	13.676	1.897	3.025	1.982				4.69	2.041	3.807	0.904	4.043	4.981
13.613	2.624	8.75	7.178	1.901	3.857	1.711	2.252	1.804				0.879	3.363	5.349	2.189	4.855	5.547
4.073	9.227	12.696	3.883	3.127	1.859	1.196	1.018	1.931				3.414	2.687	7.829	1.922	2.577	1.606
4.318	7.584	9.988	3.443	4.31	1.753	1.863	0.9	1.086				2.797	2.573	7.106	2.603	3.811	1.027
15.193	4.124	28.477	5.463	5.214	5.032	1.694	0.853	1.022				4.8	3.203	2.189	2.7	1.213	4.436
10.791	5.015	10.854	5.585	4.436	2.189	0.866	1.99	2.155				1.191	1.796	1.5	6.067	1.749	1.546
7.275	1.677	22.456	4.99	3.418	5.598	2.07	3.646	1.453				2.307	7.364	4.5	2.89	3.929	2.518
1.2	1.297	15.78	6.325	10.677	4.567	1.863	1.255	1.758				1.027	1.927	1.563	5.835	2.831	3.211
6.709	8.306	3.545	11.34	11.64	1.698	1.694	0.891	2.307				5.112	3.236	2.924	4.373	1.445	4.635
5.957	10.951	7.318	2.907	5.116	7.994	0.972	1.208	2.252				3.122	3.034	8.412	2.184	1.111	1.082
12.265	2.945	11.881	13.659	2.712	3.27	4.204	1.453	2.734				3.942	1.158	7.064	1.935	0.938	4.876
4.656	13.592	24.129	19.342	2.239	3.536	2.514	3.925	1.96				2.666	2.603	6.05	2.336	3.524	1.056
16.245	2.151	2.045	1.589	8.222	4.377	2.869	1.72	3.059				0.959	4.001	3.418	1.517	2.066	5.594
5.966	6.384	5.459	8.606	12.645	1.791	0.972	1.272	1.622				5.463	1.158	1.065	2.683	2.02	2.298
6.426	0.853	4.479	3.046	3.338	4.846	4.204	0.913	1.314				9.472	3.241	2.696	1.369	3.532	3.925
2.814	7.216	9.57	8.881	3.287	4.326	2.193	1.479	0.875				9.595	3.215	4.783	2.51	1.369	0.934
3.553	4.753	35.803	9.963	4.512	1.027	2.286	1.31	1.158				1.204	0.972	1.475	4.525	1.128	3.143
4.487	10.972	9.654	1.77	2.505	1.145	2.062	3.71	0.879				1.115	2.687	1.753	1.982	2.193	3.448
13.93	0.955	5.907	7.753	5.032	0.904	4.626	2.658	2.822				2.02	4.141	6.346	2.362	1.644	2.227
1.665	5.894	19.384	7.018	7.482	8.691	2.193	0.896	2.831				5.471	4.96	5.205	2.577	2.586	2.805
0.87	17.086	5.653	9.925	2.489	6.887	2.286	0.875	0.845				1.88	2.379	8.247	3.046	1.813	3.397
8.653	1.914	6.126	4.749	1.318	8.429	1.804	2.29	2.256				4.8	1.513	3.815	2.924	1.086	3.65
18.983	6.929	26.791	12.307	3.426	8.015	2.856	0.9	1.466				3.291	4.918	3.456	5.074	0.883	2.586
11.843	8.053	15.886	7.842	7.368	3.731	1.437	1.229	1.66				2.379	3.701	3.257	1.056	4.424	1.331
3.257	1.656	17.669	3.794	3.841	5.062	1.082	1.027	3.469				1.546	2.07	5.767	2.358	1.732	1.597
14.597	2.062	4.415	6.054	6.181	2.966	1.804	1.204	1.491				6.933	1.584	4.339	1.369	1.183	1.306
2.953	10.482	1.918	1.225	6.887	11.771	2.856	1.229	1.859				1.335	1.965	5.915	4.225	1.407	3.241
5.497	5.809	5.433	3.029	9.692	3.241	3.131	1.132	1.069				2.674	1.166	3.034	2.67	3.304	5.07
5.163	6.012	7.516	2.658	2.218	9.95	0.976	2.683	1.213				1.335	3.642	2.805	4.267	1.749	6.485
3.097	3.401	14.728	17.259	3.025	8.218	2.974	1.686	3.148				2.151	1.635	1.428	1.344	4.584	1.5
12.603	0.904	23.343	7.453	9.38	1.424	1.035	1.056	2.476				1.335	3.072	10.808	2.235	2.831	2.252
19.287	2.083	2.028	8.851	10.841	10.41	3.131	1.242	1.842				2.362	4.436	5.691	2.379	5.733	6.291
11.167	2.814	18.953	10.313	3.49	1.483	0.976	1.567	3.262				4.141	2.696	2.725	5.218	1.597	1.538
2.611	3.41	32.697	2.07	4.821	4.736	3.46	1.187	1.162				4.077	4.145	2.725	1.344	5.885	1.246
7.799	3.874	15.886	12.155	2.345	15.742	1.529	3.055	2.717				2.142	1.272	3.042	3.798	1.234	2.531
22.595	1.153	1.635	6	3.135	4.284	2.527	1.238	2.096				9.709	2.674	2.108	1.614	3.828	1.415
8.813	0.984	2.066	12.865	16.11	11.581	3.021	1.001	2.201				1.251	4.74	8.399	2.172	3.367	2.024
10.14	7.74	2.78	4.2	6.135	10.563	3.46	1.72	0.87				4.724	0.883	2.679	2.734	3.76	1.534
5.366	12.291	6.599	1.47	10.478	1.61	1.529	1.213	2.683				1.859	1.039	2.349	2.1	1.339	1.458
5.822	6.908	33.986	2.197	4.077	2.108	0.875	1.301	0.849				8.758	1.589	3.794	2.983	4.986	2.231
12.422	12.62	14.01	6.359	5.45	5.214	1.268	2.962	2.996				1.373	4.174	2.831	1.821	1.534	3.942
5.235	8.412	19.849	2.645	13.131	10.799	2.197	1.099	1.331				4.014	4.47	1.572	3.705	3.405	1.073
16.625	4.698	12.561	7.732	12.189	5.607	2.332	0.917	3.012				1.69	7.077	6.684	3.16	6.122	3.9
9.303	6.481	16.494	16.275	11.036	3.769	0.875	0.984	1.458				2.066	6.316	5.032	2.696	4.187	2.265
12.743	2.113	35.266	1.859	2.581	1.225	1.268	1.293	2.421				1.306	4.728	9.341	2.277	2.493	3.253
1.432	10.757	3.169	5.535	4.778	8.142	1.618	1.483	1.048				6.756	3.186	7.318	5.531	3.131	1.994
12.929	3.655	14.082	1.082	8.556	6.468	2.472	3.617	1.715				3.866	6.971	1.268	2.417	1.534	1.111
16.959	0.904	3.743	10.96	4.141	6.084	3.608	3.79	1.103				4.276	1.162	4.626	1.551	2.214	4.728
4.157	3.122	22.49	3.921	5.881	2.767	2.214	2.032	1.762				2.594	0.98	6.604	2.767	3.752	1.791
16.359	8.04	10.461	8.615	4.893	1.855	1.618	0.934	1.234				8.264	1.504	1.322	2.691	2.129	2.108
4.652	6.984	11.86	6.042	5.649	6.507	2.472	1.213	1.398				2.083	3.312	3.38	3.946	3.629	2.248
5.476	12.434	2.535	2.953	10.127	7.867	4.048	2.282	3.304				2.4	3.376	2.51	3.46	5.611	3.625
4.664	2.315	15.109	15.649	1.508	13.541	1.593	3.701	2.767				0.9	3.494	4.804	2.789	1.107	0.955
22.98	2.843	33.699	8.822	10.985	9.574	2.391	1.686	2.827				1.753	1.584	1.935	1.846	2.248	0.98
2.89	3.486	18.421	8.285	1.559	1.289	2.024	1.301	1.318				1.221	1.229	3.012	1.525	1.141	4.55
12.1	10.461	12.54	6.452	7.191	4.664	4.048	0.875	1.039				4.922	3.017	2.269	2.987	0.862	5.695
5.898	5.269	1.208	5.226	2.273	6.802	1.593	1.268	1.36				3.067	1.166	8.158	4.778	3.811	0.845
14.361	3.008	5.353	1.614	4.293	2.446	1.851	1.631	2.007				2.104	6.147	3.638	2.581	0.984	3.334
7.284	1.263	4.086	10.334	1.289	1.677	3.629	2.958	2.1				9.625	1.842	3.257	1.686	2.531	2.417
6.73	2.881	29.115	6.773	4.402	1.513	1.06	1.867	2.662				1.597	2.725	3.828	1.377	2.353	4.47
3.253	7.352	11.399	9.143	6.316	1.284	2.146	1.373	1.669				1.432	5.953	2.336	1.162	5.142	3.422
1.834	4.331	5.197	3.667	5.209	4.711	1.851	1.001	2.467				7.888	3.49	1.686	4.271	2.915	1.297
10.233	4.766	5.501	5.885	4.297	7.461	3.629	1.466	0.968				5.04	1.466	9.527	1.69	4.301	1.246
7.816	3.308	18.396	2.611	3.984	6.798	3.19	3.735	2.303				0.98	1.652	8.036	2.476	2.205	3.925
1.787	3	11.374	14.145	7.829	2.869	1.259	1.644	1.872				3.722	4.217	3.587	2.898	1.703	2.383
18.18	12.012	8.889	10.398	8.273	2.941	1.36	1.356	1.263				2.831	4.664	1.758	2.003	2.7	2.611
4.808	13.947	6.498	12.358	7.14	5.966	1.318	0.862	1.191				2.624	2.273	5.983	2.159	2.045	3.456
5.015	2.425	8.581	6.439	6.257	3.608	3.19	1.229	0.887				4.85	0.913	1.28	2.48	1.783	1.753
6.549	8.366	30.974	5.59	9.603	1.128	1.259	1.563	1.111				3.118	4.132	6.477	1.817	2.831	2.7
2.983	1.06	20.432	12.168	1.255	2.81	3.287	2.379	1.196				1.018	2.522	5.763	3.541	1.834	1.483
11.91	3.549	12.181	9.346	8.442	2.835	4.546	4.001	2.793				2.666	1.61	3.921	3.473	4.28	2.983
1.567	2.818	6.57	6.338	1.673	4.432	1.06	1.618	1.175				2.438	2.729	5.623	0.896	1.956	0.946
7.398	15.261	29.292	17.462	2.37	10.495	1.335	1.529	1.931				1.884	3.017	4.762	3.38	2.67	2.911
17.458	17.09	5.847	3.634	11.999	2.108	3.287	0.946	4.31				3.883	3.203	3.904	3.08	1.534	2.941
3.532	1.775	7.267	5.171	5.67	6.756	4.546	3.241	1.897				7.385	1.876	1.775	2.18	3.917	2.045
6.367	4.643	15.257	4.056	1.859	4.694	1.187	3.296	0.951				1.365	2.21	3.553	1.293	1.056	6.574
5.07	1.741	1.111	4.567	17.356	3.034	2.877	1.141	1.031				1.973	1.994	0.993	1.982	2.603	4.086
14.521	18.387	7.956	11.577	3.367	3.262	2.269	1.044	1.931				1.745	5.569	5.019	3.431	2.332	2.793
6.359	13.748	12.037	10.119	3.317	1.846	1.284	1.593	1.914				6.553	3.156	5.078	2.273	1.263	1.322
2.911	12.193	21.695	1.306	13.782	3.232	1.187	1.153	3.122				5.569	1.496	1.458	2.928	4.58	2.383
13.934	10.102	5.155	6.291	7.368	7.153	2.877	0.879	1.251				1.069	2.556	3.769	2.632	0.891	1.855
8.704	8.53	19.849	5.961	3.612	4.517	2.21	3.87	1.973				3.097	1.407	3.701	2.336	1.555	3.245
17.361	1.931	8.032	3.701	11.796	3.342	1.449	0.946	1.513				2.231	4.031	3.849	1.322	5.64	4.128
6.785	15.016	18.759	9.43	14.606	3.034	2.674	1.327	0.968				2.924	3.57	4.179	1.639	1.141	2.953
6.498	10.081	32.651	2.324	2.717	1.977	1.403	1.466	4.094				5.433	6.092	4.352	2.607	3.722	2.628
3.435	12.257	8.623	13.567	7.453	7.715	2.21	0.87	1.086				2.1	1.149	2.463	1.415	0.891	1.382
14.031	6.097	26.436	12.147	7.288	1.458	1.449	1.191	1.766				1.808	1.213	3.574	0.993	1.491	4.643
7.436	4.909	12.531	9.679	1.475	13.921	0.908	2.332	0.997				2.434	3.135	2.835	1.339	1.251	4.102
12.65	5.885	14.69	2.282	4.212	5.788	1.263	3	1.39				4.145	2.37	3.824	1.441	5.032	1.977
11.931	1.466	27.619	3.279	4.85	4.111	1.758	1.36	1.513				2.658	2.67	2.962	3.401	1.948	1.69
7.947	4.195	13.985	7.597	4.981	8.598	2.679	2.003	0.849				4.318	1.158	3.435	2.345	1.791	2.248
9.456	4.622	4.584	2.881	2.451	13.474	0.908	0.955	1.517				4.098	6.76	5.214	5.864	1.339	2.772
10.034	5.771	5.488	5.759	2.674	4.77	1.263	1.339	1.39				2.163	3.997	1.534	1.956	3.135	2.932
1.424	0.959	8.264	19.228	3.093	2.907	2.717	1.479	1.766				4.039	1.077	6.257	1.153	1.086	1.897
7.242	3.667	9.819	9.971	2.408	11.26	1.775	1.255	2.163				2.717	6.354	2.734	2.058	2.636	1.069
4.022	0.904	1.196	4.622	9.756	11.602	2.053	1.377	3.08				2.932	6.283	7.318	2.231	3.186	6.363
14.23	4.698	32.676	8.775	4.909	9.375	3.359	1.225	1.851				3.443	6.084	8.268	2.805	5.214	1.622
7.402	15.856	18.015	18.299	9.088	4.386	2.717	1.234	1.711				3.566	0.997	4.491	2.18	2.814	3.35
18.586	11.255	39.229	8.458	6.101	9.515	1.775	0.866	0.862				0.93	5.285	6.464	1.665	2.996	3.528
11.023	4.795	8.801	10.208	0.98	5.662	3.211	1.922	3.148				2.484	3.908	0.997	1.956	2.374	4.47
2.303	7.859	14.644	6.545	13.174	5.34	1.686	3.735	1.28				4.55	2.024	4.863	3.211	1.939	2.586
9.227	8.201	15.066	5.298	1.724	3.591	2.235	1.158	1.986				1.246	6.637	3.308	2.974	3.38	2.138
7.216	9.194	22.756	4.022	4.833	4.25	1.639	2.865	1.449				2.611	1.952	7.111	4.487	2.007	3.148
5.56	7.035	25.109	10.689	2.353	1.796	3.211	0.997	2.636				3.663	2.07	5.822	2.78	3.524	1.584
4.094	2.362	7.043	3.312	5.011	6.587	1.686	1.859	1.563				4.724	1.715	9.071	3.591	4.926	0.913
23.842	1.36	10.605	3.743	5.678	3	1.014	2.286	1.639				8.805	2.881	1.221	0.997	2.214	1.732
1.238	3.274	17.39	1.175	1.335	9.02	3.401	2.666	1.39				9.603	3.287	2.856	3.207	2.924	3.372
7.195	8.268	3.342	9.701	7.626	4.445	2.81	1.082	1.905				2.662	1.567	3.308	2.746	1.424	4.297
5.877	15.578	1.732	3.798	8.547	4.432	1.694	1.175	1.889				1.787	2.303	2.565	2.903	3.177	4.677
2.184	13.719	29.157	4.817	5.108	11.526	1.014	1.905	3.101				0.845	4.981	8.53	2.345	1.889	1.927
6.299	3.739	3.676	5.125	7.157	1.762	3.401	1.056	2.489				5.083	1.817	0.891	3.98	3.49	4.597
1.973	5.59	11.619	8.188	4.614	3.418	2.412	3.308	1.732				3.756	3.469	4.964	2.527	1.538	5.324
8.002	1.496	2.269	7.85	6.152	0.976	5.057	2.945	1.124				0.968	1.982	2.193	1.779	1.289	1.652
3.114	1.242	1.969	4.859	1.094	6.291	0.98	1.597	1.736				2.366	1.103	9.772	1.559	2.484	3.545
2.742	12.214	1.863	5.285	10.14	1.086	3.629	1.851	2.958				3.456	2.273	5.159	4.377	1.618	1.06
15.831	9.058	7.094	1.255	8.306	4.99	2.412	0.887	2.936				0.938	3.659	2.214	1.593	1.935	1.306
15.464	0.925	18.341	5.133	5.125	1.158	5.057	1.103	2.755				9.781	1.449	2.708	2.421	2.556	4.922
7.326	5.214	8.674	5.062	16.748	2.163	4.436	2.412	0.904				2.907	3.241	8.864	1.791	1.221	2.159
4.681	2.687	21.611	12.747	5.801	6.443	1.069	0.858	1.301				3.836	1.551	0.989	1.36	2.155	3.566
5.864	4.787	8.585	2.717	6.342	7.254	0.98	1.28	1.762				3.346	4.897	4.702	1.884	4.728	2.045
19.41	6.642	29.123	9.278	7.66	2.345	1.179	0.951	0.972				0.98	2.556	2.797	2.37	2.324	1.711
4.415	1.373	2.62	2.974	5.742	5.116	4.436	1.344	2.81				3.05	1.301	0.896	1.208	5.277	1.669
11.974	1.779	8.053	7.385	3.384	2.628	1.069	1.196	0.976				1.2	5.235	2.138	4.686	1.449	3.473
12.65	7.833	5.121	6.071	1.639	10.761	2.653	1.234	1.601				9.506	4.263	7.246	4.039	1.77	6.054
8.125	8.665	2.024	15.907	5.915	2.328	1.982	1.263	1.191				3.473	4.28	8.23	1.872	2.011	2.472
8.285	9.701	2.59	8.974	8.919	5.776	3.241	1.749	1.251				1.149	2.349	1.893	2.4	2.311	3.697
20.964	2.518	10.398	6.811	4.487	12.971	2.104	0.908	1.889				2.189	3.08	1.576	3.257	2.683	1.736
6.621	3.748	1.115	2.75	3.173	5.146	2.653	2.527	3.224				1.09	2.328	1.762	5.678	1.96	1.06
1.466	2.759	21.788	11.72	12.967	5.78	1.982	3.422	3.752				1.859	1.415	1.124	2.577	1.048	1.483
7.939	2.1	15.383	2.966	2.024	0.984	1.496	1.031	0.891				2.662	1.669	2.848	1.686	1.897	2.636
12.688	13.064	9.384	9.003	3.735	4.584	0.883	0.925	1.762				2.429	1.331	2.653	4.339	1.035	4.022
13.351	7.973	3.912	1.175	1.665	5.269	1.534	0.925	1.044				4.407	2.877	2.776	5.209	2.197	1.462
15.869	1.922	6.646	2.903	15.096	8.463	2.598	1.158	1.5				1.5	2.315	9.443	3.346	5.509	4.508
3.524	5.146	7.119	14.179	14.048	2.742	1.496	1.229	1.306				1.61	6.743	7.829	4.571	2.387	3.308
2.691	1.377	19.228	14.526	5.966	2.708	0.883	1.766	2.197				5.531	1.927	1.538	3.705	1.69	5.15
1.242	3.376	1.179	1.876	1.931	2.02	3.211	1.821	1.855				9.13	5.657	1.162	1.779	4.09	3.025
4.58	9.684	10.939	12.269	10.571	3.866	2.003	1.137	1.386				3.591	3.122	9.705	5.383	2.091	3.355
8.535	1.491	0.968	3.857	2.277	8.708	1.973	1.018	0.845				1.614	2.417	1.551	1.238	1.521	2.074
6.599	8.116	21.467	15.257	8.965	6.545	3.422	1.483	1.783				2.307	3.283	4.115	1.969	3.084	3.139
12.941	5.315	11.158	1.162	2.725	5.645	3.211	3.507	1.348				4.28	2.113	0.951	5.002	1.453	1.031
8.306	2.531	7.263	7.352	5.708	6.925	2.003	2.97	1.352				7.732	1.103	3.76	2.26	2.117	1.466
0.959	6.405	3.832	6.654	5.531	1.403	4.102	2.438	0.951				2.936	2.193	2.062	1.732	3.557	1.187
16.009	8.015	14.999	5.095	16.351	6.785	1.048	2.324	1.817				4.635	4.495	1.897	5.222	3.917	1.229
6.067	1.745	21.987	6.253	4.508	8.834	1.339	1.377	1.584				2.624	1.711	4.208	1.728	1.58	1.137
6.295	2.096	14.226	2.29	2.573	3.849	0.921	0.959	1.656				8.066	1.775	5.649	3	2.142	2.522
9.101	5.378	18.075	10.203	4.762	2.653	4.102	3.938	3.705				1.187	0.972	5.497	1.956	2.007	1.567
7.542	4.145	13.892	2.358	11.002	11.644	1.048	1.876	1.682				2.493	6.308	1.094	2.079	2.374	2.015
3.334	7.749	5.463	2.987	8.695	2.442	1.301	1.28	1.373				5.188	6.883	2.324	2.581	3.68	1.804
9.008	8.336	7.888	3.342	6.076	7.542	1.665	1.322	1.137				2.303	3.338	1.508	4.871	3.507	1.584
7.635	2.653	6.904	7.259	2.632	2.184	3.938	1.2	0.87				4.491	2.451	6.79	5.007	2.615	1.627
6.946	11.374	9.084	0.862	8.805	14.133	1.639	0.917	2.476				7.259	4.804	4.546	2.674	2.412	0.959
8.784	7.711	1.128	1.483	7.956	6.211	1.301	2.784	1.791				4.424	1.458	3.49	4.069	1.094	5.345
2.218	6	27.763	13.871	10.846	1.724	1.665	0.976	1.039				4.631	4.331	5.366	1.09	2.974	2.48
1.576	7.09	9.409	4.8	6.456	1.014	2.167	1.048	2.252				1.17	2.666	5.083	2.074	1.086	2.446
3.562	3.617	3.008	6.329	14.547	7.647	2.556	1.686	1.551				2.869	2.704	2.687	2.556	4.064	3.152
9.734	3.067	29.782	1.724	6.975	4.998	1.268	1.935	1.077				1.817	1.952	3.726	0.879	1.179	2.48
12.164	9.05	6.853	6.207	15.633	9.553	1.517	1.141	2.704				4.407	3.507	2.949	1.91	2.205	1.825
4.229	11.889	3.752	18.434	14.792	12.168	2.167	0.875	2.514				5.226	2.586	7.753	3.798	2.958	2.201
12.084	6.485	15.1	4.001	6.169	5.792	2.556	3.574	2.041				1.567	1.876	4.217	4.981	1.555	2.239
5.112	9.151	14.745	4.124	5.966	5.18	3.266	1.724	0.938				3.46	2.611	2.442	2.391	3.291	7.292
23.288	0.938	2.611	5.932	8.099	5.974	2.015	0.883	0.858				1.563	1.779	3.587	2.527	1.263	3.752
4.238	5.332	13.229	3.646	4.191	5.915	2.611	0.875	1.458				1.352	0.883	10.195	1.893	2.045	1.204
5.974	5.116	5.366	3.186	12.451	14.914	4.491	1.377	4.128				8.746	1.517	5.247	1.859	2.273	1.639
3.376	5.066	25.798	7.664	1.766	7.656	3.266	1.001	0.972				0.904	3.883	11.036	3.921	2.543	5.501
9.012	12.81	17.086	7.647	12.498	4.533	2.015	0.849	3.257				3.443	1.031	1.931	2.535	2.277	2.404
8.467	9.439	19.634	11.974	1.314	0.946	1.386	1.124	0.862				2.856	2.408	1.196	1.745	1.462	2.451
2.62	1.259	14.576	2.117	3.266	4.867	3.067	1.58	2.881				3.929	1.893	7.018	1.998	3.291	2.898
4.783	2.412	12.447	4.833	7.166	1.318	1.014	1.352	1.783				4.39	5.59	2.362	1.297	2.328	0.925
10.195	8.213	16.968	5.801	7.651	2.704	1.551	1.589	3.342				1.927	2.087	2.924	5.598	3.786	1.542
7.254	5.116	15.303	5.856	4.364	8.243	1.386	2.184	1.982				4.479	2.298	4.263	4.808	1.703	3.519
3.988	9.747	30.023	12.81	13.047	13.752	3.067	0.972	2.97				1.965	1.724	6.215	1.099	1.508	5.691
6.004	8.509	24.26	3.993	7.521	2.531	2.028	1.09	1.28				2.679	3.431	5.184	4.297	1.762	7.09
6.954	1.813	27.539	6.523	6.578	7.947	0.997	1.437	1.2				1.394	2.155	2.391	2.97	3.241	2.497
2.674	1.466	6.494	7.943	6.109	2.417	3.612	1.276	0.946				7.909	1.994	1.753	1.698	0.891	1.622
6.485	4.804	8.142	9.113	6.971	2.603	1.677	1.31	2.666				1.994	1.96	10.317	1.796	1.437	1.821
13.905	10.748	0.934	3.452	2.565	17.289	2.028	2.408	2.007				3.925	4.25	6.147	4.048	1.094	3.536
5.843	13.761	6.532	3.27	3.722	4.508	0.997	1.2	1.487				5.315	3.515	6.342	1.859	1.817	3.101
3.908	1.204	19.836	4.102	14.112	1.246	2.269	1.77	1.525				0.925	3.874	5.007	3.312	2.028	1.191
4.905	3.359	12.367	16.947	10.486	2.755	4.242	1.225	1.284				1.263	3.498	2.273	2.167	3.029	1.453
6.152	1.732	12.717	3.017	8.771	7.799	1.817	0.963	1.124				5.742	3.891	6.109	2.472	3.203	1.276
4.157	2.053	21.59	10.102	4.808	13.461	4.542	3.866	2.548				2.869	1.5	7.571	3.655	3.291	1.606
2.56	5.763	14.192	7.829	5.155	9.815	2.269	1.762	2.565				1.213	2.37	1.225	1.28	1.432	2.586
2.772	7.93	3.19	3.612	8.949	5.987	4.242	1.124	1.521				1.014	3.359	3.815	1.018	2.755	3.984
20.398	9.65	16.638	2.374	12.603	6.502	1.732	1.208	1.162				2.603	3.621	2.953	1.001	2.29	4.36
17.72	2.586	5.657	4.153	6.629	2.404	1.297	0.891	0.853				2.146	1.158	2.446	1.627	3.591	1.622
4.271	8.733	2.184	7.174	4.838	3.008	2.843	1.318	3.887				4.757	6.984	6.701	2.848	2.531	2.991
6.557	7.191	6.439	8.83	4.905	6.384	2.852	1.263	4.06				3.79	1.855	3.012	2.712	1.293	1.428
18.814	6.473	11.982	7.03	1.356	5.349	1.732	2.324	3.807				1.348	5.805	5.239	4.466	2.848	4.407
3.574	6.16	1.044	6.173	9.718	11.568	1.297	2.62	1.28				6.473	1.166	2.936	3.042	1.736	2.653
2.307	12.084	26.178	2.451	4.09	3.583	1.149	2.235	0.938				1.766	1.863	2.97	1.986	4.119	1.335
11.027	3.756	11.002	3.287	3.042	1.191	1.111	0.853	0.908				2.159	3.219	6.397	2.176	2.425	5.687
5.809	1.246	3.857	6.578	2.953	10.284	4.436	1.229	3.211				2.374	5.125	2.277	3.177	2.298	3.245
2.843	5.167	25.426	6.654	8.606	2.696	1.804	1.829	2.079				2.708	2.003	4.217	2.877	2.793	2.197
18.222	5.256	4.212	6.283	5.302	1.77	1.149	1.732	4.297				9.325	4.2	2.011	2.184	1.445	2.176
5.657	11.999	1.944	1.682	2.167	10.579	1.111	1.821	3.908				6.494	4.462	1.779	1.96	1.162	1.424
3.621	10.305	8.429	1.859	7.056	4.867	2.286	0.879	1.952				2.763	3.279	4.778	1.191	6.194	2.907
1.944	1.339	3.608	9.16	5.383	5.476	1.749	1.027	2.679				4.943	5.877	2.56	3.072	2.56	5.467
10.263	3.984	2.856	6.261	18.717	5.839	1.766	0.879	3.004				6.73	1.348	7.018	2.949	2.451	6.097
12.857	13.833	14.834	6.95	7.271	1.521	1.652	3.595	3.887				3.862	0.887	2.755	2.438	2.438	1.521
2.852	12.143	4.791	11.83	4.115	9.109	2.286	4.271	1.863				3.232	4.094	1.758	4.639	1.246	1.204
7.056	3.57	9.185	2.303	8.277	2.991	1.749	0.963	1.445				2.282	1.732	3.342	1.775	3.27	2.89
7.559	8.289	5.919	4.517	1.893	2.505	4.107	1.525	1.39				4.157	1.745	5.057	2.974	0.959	2.269
4.935	5.881	12.43	9.046	14.454	13.106	3.667	1.187	1.445				1.517	1.111	2.197	0.904	3.279	0.887
5.94	3.207	2.248	3.536	8.733	4.74	3.122	0.938	2.02				2.425	4.132	2.032	1.318	0.875	0.849
1.863	9.363	16.837	6.764	2.273	2.919	1.952	1.775	1.314				5.721	1.39	3	2.789	4.001	2.928
2.434	5.387	24.188	5.374	4.411	6.904	4.107	4.052	3.608				1.141	4.74	6.528	5.15	1.479	2.548
14.137	7.111	24.535	10.884	5.733	15.759	3.667	1.576	1.411				2.429	1.998	10.508	4.614	1.158	1.086
2.387	11.893	6.452	3.887	3.912	5.961	4.039	0.908	1.5				1.889	2.776	4.952	5.852	0.917	2.024
2.286	3.342	4.631	4.191	7.318	3.883	4.546	0.968	0.934				1.314	2.843	7.766	2.062	4.753	3.173
7.381	5.205	17.559	4.364	12.151	12.417	0.984	1.496	3.503				2.472	0.917	4.326	4.026	3.988	0.976
11.513	1.268	21.041	5.974	3.946	4.204	2.645	2.784	2.97				1.415	1.056	5.116	2.911	1.01	3.067
3.832	5.911	8.395	7.022	5.324	8.712	4.039	3.634	1.31				0.93	4.124	2.311	1.525	1.694	2.611
2.653	11.255	19.528	5.497	6.35	0.989	4.546	1.039	2.239				2.091	1.229	6.266	1.732	3.862	2.028
10.715	3.824	27.294	12.683	1.525	10.508	3.105	1.817	2.7				4.145	4.715	7.567	1.8	4.39	2.37
3.384	1.47	27.919	4.719	1.344	6.033	1.538	0.968	3.498				4.001	5.024	4.402	5.04	1.373	3.993
1.682	3.503	5.336	5.1	4.677	12.354	1.365	1.242	1.652				7.74	3.574	1.428	2.151	1.191	3.579
5.839	9.718	27.653	7.423	6.13	9.067	2.193	1.808	0.891				5.226	1.922	1.073	3.448	1.635	4.774
14.88	2.451	15.345	5.285	4.445	4.753	3.105	1.973	1.969				5.205	3.139	2.282	1.137	3.524	4.47
3.836	5.619	25.135	2.843	9.832	9.063	1.538	2.97	1.153				1.36	2.015	2.865	0.862	1.158	3.693
15.434	4.787	5.184	5.594	3.321	17.61	1.555	1.458	1.504				8.082	1.175	3.219	1.821	3.803	1.369
13.047	1.766	25.827	9.472	4.491	15.903	1.17	1.153	3.879				6.021	4.018	3.524	3.431	4.381	1.183
20.998	4.609	9.747	12.971	2.767	2.087	4.267	1.927	1.846				3.253	1.948	6.414	1.158	3.477	0.93
7.068	7.301	24.011	4.119	13.427	11.538	1.905	2.18	2.155				2.366	5.852	3.274	3.726	1.775	3.769
8.885	3.824	17.749	4.026	6.498	6.359	1.555	2.742	1.293				4.326	2.336	7.478	3.655	1.635	1.369
9.118	13.359	6.946	4.128	6.283	8.598	1.17	1.47	1.851				2.658	1.141	3.338	2.315	1.331	3.308
1.808	4.453	9.409	4.656	8.053	4.369	1.589	1.001	1.352				7.668	5.623	1.931	2.383	3.177	2.172
5.678	2.451	21.188	5.543	11.196	2.628	1.58	1.242	2.298				5.087	4.715	3.376	1.36	3.038	1.508
11.023	1.893	6.008	1.407	6.274	11.881	1.736	4.145	1.069				2.683	1.056	1.8	3.849	2.881	0.968
3.431	6.697	6.35	13.313	8.632	6.832	0.989	1.572	1.398				4.867	3.177	3.955	1.559	4.407	2.455
16.076	3.363	4.99	7.478	9.515	1.669	1.589	1.255	3.173				2.02	2.129	11.103	2.81	3.063	2.459
9.43	5.421	37.543	3.012	2.231	16.385	1.58	1.217	1.327				3.629	1.221	1.563	2.374	1.893	2.898
15.649	1.631	22.435	4.648	7.157	10.022	2.759	0.968	0.866				2.096	6.942	5.835	0.955	4.174	2.455
2.628	4.576	4.795	9.827	11.353	11.441	1.825	0.862	2.265				9.954	7.153	8.577	3.967	1.872	1.453
1.166	7.897	19.536	6.887	6.325	4.888	3.836	1.483	3.866				2.408	3.287	5.67	3.181	2.079	3.883
3.329	6.992	24.835	7.69	3.034	13.659	2.759	1.534	1.673				4.136	3.469	4.778	2.015	1.221	5.991
10.563	15.48	17.627	5.459	7.554	3.076	1.825	3.634	1.039				2.721	4.432	4.056	1.377	1.69	2.4
6.523	3.688	3.718	3.481	3.862	10.571	0.849	1.28	1.635				4.263	5.159	5.083	3.008	2.734	2.362
2.205	2.603	4.571	7.728	9.654	6.097	1.631	1.132	1.111				7.081	6.561	5.007	3.376	5.425	3.19
4.187	6.676	15.933	8.687	4.559	10.174	1.044	2.015	1.576				4.897	0.896	3.925	2.315	4.778	4.191
7.808	2.717	2.577	1.867	11.374	6.701	1.001	3.122	2.822				6.925	2.269	2.704	2.7	3.165	4.035
11.205	4.724	18.113	6.312	4.479	7.757	0.849	1.517	1.145				2.062	1.162	1.665	5.573	1.905	4.593
10.736	2.712	11.758	4.855	8.674	1.631	1.631	1.187	1.187				6.422	2.036	2.049	2.4	3.448	3.131
7.17	2.598	14.213	3.046	3.515	1.534	1.069	1.229	1.297				5.222	4.28	1.094	2.096	3.165	1.491
16.528	7.039	1.559	4.474	5.514	7.622	2.129	0.891	2.979				3.355	2.003	5.869	0.9	3.27	3.976
2.036	5.349	6.756	4.445	7.529	14.462	1.656	2.818	1.225				9.046	2.932	9.861	1.665	3.131	1.593
14.872	4.605	19.765	10.968	2.146	1.001	1.069	1.12	1.779				3.718	4.411	6.147	3.46	2.058	2.07
10.305	1.466	1.382	13.245	5.26	1.453	2.129	1.897	1.018				1.39	3.676	8.277	1.162	1.855	3.3
1.673	3.228	26.153	6.245	1.572	6.338	1.876	1.863	1.141				3.08	2.48	3.283	2.163	4.314	4.01
1.724	5.754	9.472	4.736	5.256	6.422	1.069	2.142	3.253				1.867	1.627	2.104	3.997	3.756	3.274
13.038	3.79	14.75	5.662	6.291	4.795	2.412	1.052	1.314				2.712	1.973	1.584	4.128	1.044	2.569
10.203	11.395	0.955	12.016	7.478	8.944	1.876	2.767	2.286				8.522	1.115	3.938	4.99	4.512	1.682
5.34	1.601	5.966	6.19	4.322	6.866	1.876	1.289	2.594				6.887	1.622	1.584	5.188	1.103	3.207
9.629	5.535	14.931	5.814	5.184	7.977	1.069	2.142	1.035				3.257	1.153	6.287	1.986	1.229	2.877
4.555	2.636	25.418	14.864	8.775	2.252	3.118	1.931	2.379				2.429	3.832	5.493	2.548	3.515	2.991
9.35	2.763	17.044	7.03	12.979	2.505	3.388	1.204	2.856				3.131	0.98	4.407	1.61	3.684	2.514
10.034	6.316	5.188	9.295	8.881	4.749	1.179	1.17	2.201				4.276	6.422	1.369	4.774	5.205	5.121
11.137	4.035	4.829	4.191	3.988	6.84	1.665	1.065	2.303				3.697	4.445	3.076	1.369	0.87	6.046
4.01	2.489	13.262	13.609	8.192	3.519	3.118	0.887	1.141				4.859	4.533	0.921	3.824	1.867	5.493
2.793	3.503	24.83	2.404	5.611	4.614	3.388	1.614	1.082				2.856	2.514	6.625	2.218	1.973	6.025
1.686	4.293	2.434	2.425	4.926	2.434	2.391	1.183	1.284				2.062	4.952	2.404	2.962	3.883	2.155
5.949	9.836	3.841	10.009	9.075	6.515	2.041	1.153	4.149				3.815	1.559	3.388	2.607	1.496	3.688
2.97	4.069	14.517	8.395	8.682	4.563	1.36	1.06	1.986				7.601	1.382	1.263	2.074	3.545	3.097
3.088	11.07	14.999	2.611	3.815	1.204	3.342	2.222	1.111				2.7	2.298	1.96	2.197	3.57	1.728
2.919	10.284	16.744	16.431	6.207	12.903	2.391	2.493	2.269				2.59	3.262	3.055	2.074	0.862	1.022
1.094	1.449	2.683	1.775	4.132	1.559	2.041	2.303	0.946				2.467	1.166	10.74	3.405	0.942	1.107
3.181	1.111	22.435	9.295	8.784	7.77	2.793	1.373	2.945				4.74	2.734	3.891	1.504	3.68	1.242
12.975	5.218	32.659	12.743	4.221	3.122	2.869	1.428	3.118				4.212	4.943	1.745	3.697	2.738	3.291
3.942	13.017	33.382	14.834	4.2	2.421	2.349	1.065	0.934				1.229	3.08	2.007	2.729	2.843	1.006
1.914	12.531	3.486	6.904	18.903	4.542	2.235	1.348	1.694				7.563	1.969	4.386	5.074	3.148	1.293
6.185	6.126	14.944	1.855	10.351	5.556	2.793	1.276	1.09				5.535	1.268	2.269	1.28	2.214	6.481
9.308	10.491	2.218	2.1	4.288	9.172	2.869	1.563	1.01				2.201	4.969	9.308	0.997	1.817	2.569
16.976	1.622	5.628	2.958	1.099	6.739	4.428	1.779	2.113				9.24	1.855	8.163	1.12	1.889	1.8
19.748	14.158	6.397	6.287	7.005	11.517	1.606	1.318	1.724				4.584	2.205	1.529	3.65	3.059	3.942
16.917	7.402	6.916	2.535	5.197	4.335	2.307	1.065	1.166				2.404	2.548	3.71	2.712	1.584	2.974
1.893	15.48	9.401	7.229	14.074	10.829	4.428	1.027	0.9				4.762	4.208	1.28	1.538	1.398	1.821
2.742	2.366	5.087	3.076	6.895	9.612	1.606	2.455	1.039				4.453	4.686	1.546	5.235	3.473	2.387
11.336	1.648	10.06	2.746	10.63	5.683	2.772	0.87	1.407				3.819	3.528	1.094	3.448	0.993	1.339
3.072	4.694	36.272	1.555	4.335	18.615	1.758	0.946	3.553				3.714	1.229	2.924	1.665	2.59	1.559
4.745	4.863	1.534	13.516	4.947	4.943	3.017	1.052	1.597				4.745	2.349	2.201	2.848	2.434	2.104
11.551	13.279	22.79	1.006	4.69	0.989	2.011	1.204	1.487				5.18	1.677	2.843	2.396	2.391	2.725
5.074	4.022	10.423	8.56	9.81	5.214	2.772	1.035	0.997				3.726	4.609	4.694	6.109	2.146	0.972
10.736	3.059	18.763	4.542	3.781	8.349	1.758	2.21	0.887				3.055	4.212	6.092	2.167	3.41	2.712
11.902	1.475	5.26	7.432	4.817	5.04	2.239	0.993	1.736				3.342	4.969	5.945	1.779	4.842	1.386
9.223	4.593	4.973	2.898	5.835	2.066	1.28	1.483	1.673				2.315	1.529	4.686	1.707	2.252	2.324
2.928	6.139	20.618	7.242	6.84	2.679	0.917	3.38	1.052				2.273	4.702	2.197	1.749	5.019	4.648
5.518	3.976	2.987	1.652	9.925	4.884	1.124	0.925	1.521				5.776	3.283	6.798	2.379	1.884	3.169
4.8	4.986	28.624	5.209	10.368	3.443	2.239	2.37	2.015				4.664	1.555	5.421	1.272	2.907	2.683
17.584	13.964	5.835	7.93	4.419	2.645	1.28	1.449	1.031				1.259	1.094	1.791	2.793	1.66	2.78
10.63	2.907	28.147	5.252	6	3.933	1.356	1.555	1.47				2.953	2.987	5.856	3.515	1.327	2.543
20.846	1.153	8.429	5.454	13.165	2.62	0.938	1.652	2.873				3.933	4.673	2.548	6.139	0.875	1.365
9.937	13.292	5.231	11.513	8.023	3.084	1.563	1.12	1.644				5.26	6.435	1.044	1.525	4.162	1.356
14.973	11.792	7.706	3.57	4.521	6.147	0.968	1.124	1.876				2.045	3.562	3.143	2.738	3.557	4.217
19.541	4.331	10.326	7.195	3.418	4.808	1.356	1.141	1.158				4.428	5.332	3.739	1.897	1.432	2.277
9.726	18.514	15.565	3.959	1.635	4.736	0.938	3.735	1.859				1.918	1.682	3.972	1.91	2.577	3.469
3.211	3.376	4.293	11.306	4.842	8.116	1.386	1.483	1.648				3.887	7.009	8.205	2.767	1.88	1.749
19.198	2.053	12.92	3.849	8.306	3.308	1.073	1.382	1.766				3.08	7.347	2.172	3.008	1.175	4.918
10.723	16.102	30.45	5.788	4.597	2.666	1.922	0.891	1.901				2.531	3.612	4.263	3.008	2.151	3.46
6.435	13.089	10.896	14.72	10.592	1.314	1.094	1.128	1.048				3.35	1.58	1.458	1.563	2.746	4.812
6.54	14.673	28.143	4.381	3.718	6.756	1.386	2.383	1.449				3.338	3.6	2.476	1.073	2.831	2.945
1.508	8.336	5.814	4.026	5.015	1.403	1.073	1.606	1.779				1.69	3.904	4.791	3.595	3.055	2.472
10.284	8.467	2.974	10.47	4.567	8.04	1.572	1.094	1.927				2.7	1.525	5.188	3.118	3.524	1.694
23.292	7.736	1.314	0.984	2.873	3.012	2.172	1.331	1.889				8.484	1.035	6.287	1.622	2.527	3.11
5.991	4.512	18.328	2.391	3.355	3.625	2.86	1.149	1.606				1.648	3.76	1.001	2.201	1.694	1.428
7.453	3.608	6.059	6.223	7.077	6.253	1.487	1.077	2.036				3.321	3.718	2.091	2.341	1.652	3.465
15.1	3.241	1.783	6.625	2.036	1.268	1.572	3.595	3.372				4.893	3.359	6.988	5.463	4.035	1.006
5.184	10.913	9.058	11.319	12.033	12.612	2.172	1.36	1.927				1.251	7.504	5.657	2.501	1.018	3.46
7.977	3.131	20.639	1.555	7.537	1.39	2.936	1.783	1.128				3.925	2.991	6.887	1.648	1.432	1.567
13.072	3.71	1.272	9.071	3.448	3.587	2.489	1.466	4.415				2.848	5.746	2.294	1.863	2.687	5.416
7.66	5.919	16.368	15.438	5.64	9.249	1.462	1.293	2.611				5.64	4.229	5.036	3.659	1.927	2.353
8.099	10.229	6.443	4.973	5.062	3.967	2.104	3.574	0.946				2.277	2.417	10.144	2.201	1.335	0.9
6.988	3.748	7.144	8.822	7.478	6.68	2.936	0.891	1.225				3.659	3.16	1.483	3.638	1.551	0.904
9.194	7.812	8.446	1.128	7.757	2.632	2.489	0.858	0.938				0.875	1.475	8.463	1.939	2.252	6.929
5.34	4.542	10.284	10.989	10.174	6.092	1.356	1.099	1.766				4.28	1.977	0.879	2.814	1.58	3.025
16.275	4.102	19.524	12.755	5.881	1.018	2.459	1.513	2.303				5.683	5.598	1.225	3.828	4.449	3.266
12.067	4.208	2.391	12.929	1.234	9.367	2.641	0.896	1.614				3.634	1.217	5.336	1.952	1.589	2.996
4.293	10.309	5.454	4.267	2.074	7.005	1.614	4.217	1.297				2.801	0.87	9.418	1.69	2.472	4.952
11.281	12.912	17.006	5.074	3.912	6.929	1.356	3.063	0.993				2.772	2.37	2.303	3.925	1.339	0.879
9.202	1.208	24.725	18.151	3.731	9.447	2.459	0.98	1.044				4.529	4.39	7.313	3.794	1.508	3.486
19.363	3.553	17.8	9.38	4.2	10.909	1.382	1.137	2.159				4.043	4.428	2.974	3.219	1.339	4.715
5.725	4.546	13.178	6.574	5.514	3.486	2.628	0.908	3.181				4.512	2.303	3.418	2.049	5.167	1.158
8.192	13.064	6.194	9.405	6.545	3.405	2.011	1.766	2.624				8.526	2.991	4.394	2.172	3.152	1.521
2.129	8.463	7.183	12.882	6.287	2.227	0.883	1.669	0.87				3.659	4.47	6.029	3.9	1.652	0.887
6.169	12.671	31.354	3.355	12.096	5.298	1.382	1.572	0.993				1.787	4.495	7.259	1.483	2.079	1.555
14.179	1.627	19.351	11.234	2.058	2.463	2.628	1.829	1.369				1.462	2.467	6.899	4.111	3.342	1.982
1.529	6.291	15.586	16.089	2.708	1.47	1.242	1.728	1.352				2.201	2.298	1.884	2.518	1.593	0.87
7.402	7.487	10.153	6.363	10.216	7.816	1.162	1.035	2.096				1.546	5.269	1.829	1.128	1.128	6.101
11.855	18.396	11.26	11.382	1.648	5.378	1.542	2.252	1.344				2.484	3.862	6.338	1.939	4.905	2.489
8.12	2.911	8.099	2.611	6.891	7.981	1.242	4.386	2.26				2.835	1.563	5.129	1.322	1.736	2.565
1.128	3.722	31.755	1.014	4.056	1.669	1.162	1.631	1.204				3.426	1.462	9.798	3.764	2.603	4.656
4.398	1.842	15.497	3.887	2.222	9.958	3.541	1.208	1.039				3.798	3.034	1.09	2.193	1.289	1.808
5.691	3.642	2.235	6.198	4.538	15.468	2.772	0.879	1.513				2.277	6.333	2.907	3.038	1.259	1.551
6	4.026	5.421	17.272	7.478	9.215	1.466	2.827	1.694				5.797	3.621	1.918	2.252	1.627	3.283
8.674	4.195	9.003	19.034	13.19	13.972	1.956	2.045	3.325				4.314	4.132	2.81	2.489	5.543	3.849
3.553	9.101	4.402	3.249	1.525	5.247	3.541	1.593	1.804				3.232	1.889	4.297	1.162	2.691	4.128
3.173	1.229	31.143	2.505	7.715	8.175	2.772	0.887	1.508				3.3	4.918	4.546	5.074	1.191	1.559
7.212	4.711	2.265	10.727	9.941	1.635	3.469	2.915	0.858				4.812	1.703	1.339	2.066	1.166	2.535
7.106	15.818	15.861	5.197	6.671	10.127	1.306	1.504	0.891				2.024	4.855	5.4	3.215	2.924	3.726
6.502	5.095	21.928	3.46	8.619	6.959	2.653	1.42	3.325				8.725	2.425	3.325	2.548	3.697	1.276
19.093	9.975	18.341	9.675	3.748	8.775	1.893	1.035	1.356				3.05	1.458	2.949	1.348	3.401	1.635
6.828	1.601	37.197	10.043	3.95	13.968	3.469	2.996	1.031				4.47	1.479	3.219	2.881	1.491	2.235
1.432	1.018	7.702	10.765	6.439	7.301	1.306	1.445	3.063				2.129	6.557	5.201	2.598	3.219	2.936
22.807	2.146	32.131	6.152	6.849	8.53	2.7	1.339	0.921				2.89	3.004	1.5	2.467	2.793	1.606
5.991	12.62	12.388	7.233	6.908	1.394	2.172	1.5	1.001				1.753	3.942	3.832	1.01	2.514	5.4
6.447	5.877	5.374	3.929	10.334	3.283	1.179	2.079	1.889				3.236	3.473	2.151	3.891	2.336	1.158
8.18	15.633	6.705	11.606	2.222	12.836	1.411	2.451	1.703				1.306	2.045	5.095	1.72	4.888	3.143
18.835	10.833	3.849	12.76	5.522	8.818	2.7	1.453	1.31				2.324	1.348	2.636	2.015	2.091	1.576
6.452	1.386	9.101	5.209	14.175	2.412	2.172	1.593	1.039				1.365	3.152	2.024	2.235	2.539	4.897
14.488	7.136	1.17	3.604	5.89	5.792	3.359	2.869	1.132				6.997	4.939	1.2	1.897	3.439	2.755
0.963	14.64	10.748	6.388	2.066	2.353	1.475	3.224	4.018				1.145	2.117	2.07	1.787	1.682	2.543
7.17	8.889	4.297	3.448	7.326	11.078	1.327	1.496	2.89				6.156	2.315	4.58	3.405	3.933	0.951
3.972	4.774	1.994	10.934	2.472	7.592	5.049	1.246	1.191				2.848	1.597	4.525	2.789	1.639	2.37
13.038	7.106	8.484	8.036	3.587	6.346	3.359	2.096	1.483				3.338	3.731	0.908	2.421	1.703	3.004
14.019	1.724	1.982	6.954	6.785	3.498	1.475	1.762	1.006				4.745	3.19	3.122	1.099	3.95	2.303
6.029	2.142	12.075	14.581	6.701	3.853	2.011	1.128	3.646				3.139	1.631	1.276	1.576	3.287	2.011
10.368	8.75	19.583	10.068	4.36	1.91	4.17	1.563	1.58				3.731	6.054	7.406	1.403	4.745	4.495
4.969	5.222	6.253	10.541	11.315	2.827	1.445	3.456	2.603				3.794	5.674	9.654	2.379	3.988	3.549
12.371	9.443	10.998	10.609	5.48	3	1.517	1.601	2.193				1.208	4.707	7.292	0.883	1.504	5.336
1.445	4.778	1.246	14.53	5.129	6.24	2.011	1.06	1.39				3.6	3.494	1.268	2.767	3.549	2.497
3.511	2.129	38.743	1.813	1.635	11.061	4.17	0.875	1.884				6.904	2.446	6.498	2.269	1.352	3.967
3.887	9.734	4.956	4.267	3.946	4.297	1.213	1.377	1.994				1.931	3.194	2.894	2.349	2.235	2.273
4.242	6.937	9.054	8.019	7.757	8.146	4.99	3.477	2.446				1.141	1.365	7.144	2.691	3.148	3.283
4.504	5.26	13.081	8.991	8.475	6.278	1.855	0.963	1.424				1.584	1.813	9.046	2.763	2.666	1.073
5.125	8.927	9.08	8.864	3.055	4.398	4.571	0.858	2.37				3.684	1.196	1.027	1.893	1.153	5.036
20.449	3.397	27.978	1.884	5.742	18.324	1.213	1.622	2.303				4.191	5.687	3.465	2.21	4.707	7.081
5.484	4.018	5.032	5.26	2.814	2.586	4.99	1.183	1.627				3.105	4.086	5.07	2.501	1.648	4.31
1.445	9.819	15.451	16.765	8.142	2.053	1.842	1.567	2.966				2.962	1.369	1.694	2.636	3.545	2.615
3.608	5.408	18.882	4.048	4.352	6.283	1.766	0.879	2.649				1.141	6.633	3.853	1.344	1.96	1.525
7.842	6.904	8.653	6.515	1.867	15.159	1.775	2.928	0.934				3.101	2.02	4.166	3.895	3.194	5.729
3.486	1.61	6.714	10.799	6.845	3.803	4.229	2.197	1.369				4.753	4.702	7.939	2.243	1.698	2.903
4.749	10.495	14.01	4.064	8.273	12.223	1.842	1.884	1.225				5.002	0.853	4.411	4.542	3.321	1.542
15.924	1.496	8.708	15.527	6.798	7.639	1.766	1.808	2.129				1.918	4.555	2.277	2.518	6.185	2.911
11.876	19.253	9.515	3.283	13.207	4.335	1.141	1.234	2.603				4.969	1.555	1.073	3.667	2.222	1.648
9.895	6.692	18.62	7.385	4.681	11.961	1.656	1.441	2.417				3.114	5.623	6.895	1.529	2.48	2.117
6.57	6.587	21.024	2.962	3.929	10.482	1.094	1.31	1.289				3.228	2.231	3.549	4.584	1.437	2.328
6.211	3.857	4.081	3.481	6.097	3.422	2.442	2.919	1.2				1.804	2.036	7.123	5.095	1.204	3.857
16.824	14.678	25.122	3.726	8.074	1.183	1.141	1.204	2.548				1.948	2.239	4.935	2.911	2.091	3.807
2.003	9.143	31.062	9.054	4.981	6.164	1.656	1.01	3.722				1.483	4.707	1.318	3.38	1.758	1.576
3.773	5.674	8.995	4.462	11.429	11.323	1.77	3.262	2.434				1.166	0.849	4.052	2.201	1.686	2.628
2.113	1.276	16.778	9.168	2.928	5.522	1.213	1.99	1.872				2.053	3.65	10.212	1.88	4.157	1.808
12.253	6.866	4.901	3.79	8.044	8.04	2.011	1.504	1.196				3.317	1.631	1.027	2.941	2.514	1.339
11.348	10.33	17.884	2.856	7.368	6.701	3.101	0.917	1.673				7.326	2.793	2.121	1.669	2.51	3.688
12.029	9.701	4.745	11.644	14.061	2.227	1.77	2.277	3.346				7.546	1.631	0.887	2.556	1.09	2.467
8.94	5.307	35.82	10.051	7.825	7.643	1.213	1.656	1.09				4.102	2.438	2.379	3.127	3.046	1.297
3.87	17.23	5.302	6.84	2.805	1.998	2.797	0.959	2.058				0.959	5.34	6.756	2.949	5.539	1.546
0.862	3.152	13.993	4.842	11.471	6.49	2.738	1.217	1.149				3.19	2.881	4.217	5.784	2.484	1.555
4.495	6.954	17.217	3.203	2.091	3.743	2.163	1.373	2.472				3.955	3.587	2.894	2.134	2.341	0.849
3.6	4.271	18.214	4.909	11.162	2.108	4.419	0.938	0.849				5.307	4.643	1.356	0.87	2.032	2.877
1.394	9.105	7.36	7.212	4.986	1.876	2.797	2.104	0.984				1.082	2.67	1.394	3.591	2.979	7.001
16.173	15.206	5.978	4.969	10.934	2.805	2.738	2.577	2.163				2.615	0.938	3.473	2.442	2.222	4.833
1.377	3.008	22.587	4.977	9.046	7.259	1.356	2.59	2.096				2.024	1.977	2.096	2.231	1.614	3.224
6.422	7.635	7.753	3.739	3.946	8.37	1.969	3.46	1.124				3.933	1.069	3.519	3.241	1.386	1.893
2.607	1.791	17.158	6.109	7.195	7.918	3.646	1.128	1.297				3.612	2.108	5.48	2.712	2.497	2.818
16.807	4.479	10.056	15.324	1.69	4.267	1.027	2.015	0.849				4.542	3.511	6.616	1.246	1.107	4.838
8.843	2.772	30.429	3.912	4.538	4.622	1.356	1.813	3.617				3.735	3.874	1.72	4.208	1.145	1.986
2.886	1.014	11.323	4.428	5.788	0.997	1.969	1.69	2.712				3.017	3.034	2.666	3.021	4.026	4.546
3.093	13.271	6.401	4.436	11.496	17.048	4.026	1.711	2.429				3.418	7.381	3.857	1.736	1.622	1.648
7.651	4.817	10.279	1.973	11.293	1.449	1.542	3.093	1.449				3.731	1.555	1.5	5.078	4.098	2.142
8.868	4.707	2.62	12.012	11.902	6.836	3.494	1.044	1.035				6.667	2.117	6.667	0.917	3.933	1.893
3.173	12.067	28.409	11.289	11.01	5.809	2.303	2.053	2.087				1.411	5.446	8.839	2.227	0.959	1.099
10.664	3.574	21.239	10.005	5.949	3.891	4.026	3.127	1.897				4.191	3.507	3.038	5.649	1.698	4.318
7.068	5.235	20.491	2.066	4.973	1.306	1.542	2.21	1.622				1.593	4.702	2.907	2.387	2.184	2.852
4.909	6.261	4.419	19.067	2.827	2.273	1.889	2.159	1.145				7.567	2.049	3.557	1.293	1.711	5.07
3.807	1.766	15.679	17.348	4.964	5.754	1.956	2.548	1.027				4.348	0.908	5.75	2.531	2.556	2.873
2.805	3.773	9.836	5.877	6.76	7.601	2.328	2.311	2.214				2.958	1.411	1.504	2.873	0.896	2.543
7.275	4.187	28.557	5.602	4.563	6.536	3.198	1.322	3.27				4.225	1.006	1.922	2.374	1.229	3.469
9.477	5.539	18.353	11.437	4.187	5.412	1.889	1.521	1.213				1.475	3.845	3.055	4.073	2.117	2.358
7.305	9.101	26.964	13.334	17.323	4.102	1.956	3.477	1.327				4.449	1.259	1.542	3.849	1.035	2.941
7.516	6.401	6.025	3.566	10.52	4.618	2.353	1.686	1.487				5.29	1.069	2.1	1.867	2.341	1.99
9.316	2.501	12.024	2.949	11.154	12.265	2.015	0.921	1.327				0.98	4.838	1.06	1.284	2.096	3.528
8.357	2.818	1.914	12.726	5.146	5.725	2.02	1.272	2.953				5.467	3.11	5.442	1.056	1.745	2.467
1.944	5.062	6.092	12.189	3.621	5.535	3.004	1.808	1.229				3.194	1.115	5.104	3.57	2.193	5.155
10.33	3.046	11.015	8.733	15.421	5.56	2.353	1.289	1.314				3.135	6.338	5.788	2.746	3.321	1.817
11.015	11.12	13.976	6.536	2.594	5.252	2.015	1.58	0.9				4.204	2.717	9.844	2.843	3.156	1.787
4.576	7.901	8.577	6.397	5.319	7.229	3.693	4.09	1.208				9.05	2.096	10.875	1.669	2.455	1.682
5.294	2.172	8.247	10.909	9.853	2.015	0.972	0.946	1.246				2.467	3.135	3.219	0.946	1.589	3.004
15.92	7.187	18.4	2.691	5.163	5.983	1.356	1.555	2.7				8.978	2.996	3.528	2.877	1.153	2.341
3.697	1.314	3.743	12.041	3.177	1.606	1.973	2.442	2.235				8.505	0.955	1.736	3.638	3.152	1.69
3.059	4.284	10.06	1.563	3.105	8.585	3.693	2.869	2.273				1.187	1.982	9.388	4.838	0.993	2.273
21.159	5.383	11.116	6.071	4.339	2.687	0.972	0.913	1.855				7.432	1.563	10.655	3.684	1.804	4.702
7.478	1.935	6.025	10.102	1.817	1.534	2.358	1.09	1.124				0.989	2.438	3.984	1.977	1.415	2.662
20.838	1.297	34.075	3.646	4.88	8.256	0.955	2.083	1.652				3.338	1.322	1.204	3.76	2.801	1.91
15.037	1.424	12.506	4.263	2.974	10.296	2.391	3.519	1.191				5.598	6.105	1.508	2.265	0.963	2.015
3.008	7.191	8.826	9.954	1.36	2.907	1.534	1.58	3.359				1.5	5.45	3.304	6.46	4.132	1.115
2.307	4.677	7.973	3.562	3.828	7.609	2.358	1.555	1.884				3.135	4.947	1.96	2.412	4.736	1.415
12.362	5.045	27.04	6.937	13.655	8.843	0.955	2.89	1.821				9.751	2.987	2.243	1.369	3.388	2.151
2.053	3.705	27.103	3.063	1.47	4.2	1.851	2.717	1.876				2.543	3.173	2.104	2.497	1.035	2.328
1.927	1.12	2.125	4.322	8.547	6.54	4.132	2.459	1.153				2.877	6.773	4.96	1.466	3.773	1.825
6.295	5.632	17.825	11.585	8.826	12.214	2.332	1.065	1.124				1.352	1.356	6.815	2.789	1.276	1.952
5.788	8.94	13.812	4.419	10.444	1.132	2.434	1.863	1.166				1.897	1.724	5.142	0.972	1.559	1.242
2.227	9.375	9.713	2.607	6.853	1.855	1.851	2.1	1.694				1.006	1.365	1.107	2.455	2.142	1.217
7.301	11.522	25.24	6.211	11.492	3.304	4.132	1.496	1.162				5.425	3.143	6.092	2.442	1.132	2.641
9.671	1.246	5.514	6.523	16.169	0.887	1.783	1.432	0.942				2.78	5.04	6.388	1.411	2.48	1.487
16.942	6.266	8.04	13.474	6.063	7.842	1.529	3.236	3.025				4.783	3.655	7.808	2.696	1.728	2.979
3.532	2.201	6.616	1.458	1.306	8.868	2.011	2.421	1.893				3.008	5.285	6.828	2.991	3.773	4.817
8.404	6.029	3.291	8.205	2.666	3.046	1.217	1.272	0.989				2.979	1.458	2.696	2.62	3.494	1.377
14.838	1.259	6.714	2.548	1.086	7.732	1.783	2.949	3.545				4.931	2.598	2.248	1.191	1.2	1.453
3.781	1.458	9.874	6.857	13.254	3.05	1.529	2.987	1.069				4.449	5.797	4.715	3.866	3.355	2.096
4.407	5.129	4.157	12.126	4.986	8.898	3.469	2.328	0.968				2.146	2.51	1.998	1.331	1.517	2.708
17.035	0.887	30.403	1.449	4.664	3.764	3.342	1.301	1.06				3.511	2.666	1.272	2.028	1.322	1.208
9.185	7.432	2.996	15.882	3.819	4.631	2.362	1.09	2.214				1.631	3.925	3.338	1.221	2.003	0.845
5.649	5.526	11.619	4.576	8.509	0.87	2.856	3.756	4.28				2.979	1.331	3.393	4.926	1.508	0.93
3.435	6.819	2.412	8.556	4.014	5.488	3.469	0.955	1.187				1.052	2.476	6.088	3.95	5.002	1.546
1.606	8.167	6.033	12.84	4.85	5.738	3.342	1.867	1.217				2.265	7.457	6.198	3.135	2.159	0.858
2.527	5.087	3.19	2.966	2.117	5.387	2.687	0.921	1.5				3.819	1.977	2.159	2.003	2.151	3.249
20.825	4.187	12.447	11.162	15.907	2.058	2.429	1.669	1.225				9.827	2.903	2.67	6.253	2.167	6.46
14.103	2.003	17.749	11.15	3.114	3.541	2.277	0.917	2.527				2.886	6.038	3.752	1.576	1.065	0.959
8.078	3.008	20.457	3.291	10.216	7.098	3.553	3.017	2.197				1.804	1.935	3.735	1.741	4.973	0.891
7.651	1.048	21.649	9.388	8.695	4.766	2.687	2.903	1.551				2.248	0.87	2.763	0.917	1.897	4.407
6.916	4.859	10.098	12.312	7.014	1.529	2.429	1.069	1.052				4.259	2.176	2.028	1.817	1.876	0.925
2.087	3.722	1.424	6.861	9.996	6.025	1.897	1.175	1.639				7.14	4.348	5.142	3.194	3.312	4.28
8.551	13.047	2.265	9.679	3.46	7.533	2.366	1.153	1.17				7.284	2.856	3.477	4.005	2.298	4.517
2.776	7.385	16.499	1.813	3.46	11.251	2.117	1.551	2.793				4.411	3.173	5.066	3.988	2.146	3.329
20.462	1.931	10.343	12.586	2.087	3.393	3.127	1.175	2.353				2.539	2.222	4.157	1.791	1.817	1.373
8.454	3.49	8.18	3.363	4.884	2.446	1.897	1.686	1.665				5.243	4.102	1.576	1.398	1.137	3.291
5.657	7.153	5.839	7.935	3.165	13.136	2.366	1.948	0.942				2.197	4.043	6.439	1.462	2.231	0.942
12.498	2.442	3.798	11.374	6.105	4.698	2.856	1.183	1.631				5.121	2.108	5.002	1.863	1.001	3.317
9.81	1.044	34.087	4.584	6.253	9.51	1.36	0.875	1.027				2.159	6.73	2.873	2.412	4.977	5.252
19.139	1.838	2.805	5.277	2.729	1.563	1.394	0.858	1.475				4.377	4.973	3.929	2.624	2.146	1.255
8.877	5.332	19.659	5.129	8.277	1.796	0.9	1.631	1.834				2.349	4.707	2.349	3.836	2.801	1.141
1.145	7.056	18.391	4.466	4.939	8.175	2.856	1.251	2.231				3.769	1.411	1.306	1.635	2.772	1.289
13.964	13.63	4.297	6.312	13.719	3.127	1.36	1.031	0.896				1.513	5.923	1.876	1.635	2.539	5.112
12.929	10.765	11.712	3.063	3.456	6.367	4.601	1.948	0.845				4.943	1.61	3.046	1.656	2.759	1.453
8.902	8.361	21.987	2.455	16.554	18.113	4.335	1.838	1.914				6.752	1.745	3.118	2.624	5.797	1.597
3.473	6.561	4.893	4.001	9.844	6.084	2.349	4.018	2.983				1.082	6.042	1.407	2.303	1.952	2.294
11.268	11.188	28.079	6.249	8.399	8.644	1.103	1.014	1.001				1.47	4.791	2.041	6.004	2.074	3.933
9.654	7.711	22.405	2.514	5.89	12.84	4.601	1.665	0.887				3.232	4.128	4.681	3.925	1.099	1.813
1.229	0.891	4.242	11.289	8.158	2.265	4.335	2.658	1.694				2.129	3.08	4.094	2.007	1.631	3.803
9.65	8.577	5.771	6.891	3.942	6.477	1.082	2.37	1.382				7.694	1.791	1.96	3.469	1.145	2.459
1.437	1.58	10.199	14.086	2.712	1.069	1.867	1.107	2.138				3.059	3.16	4.301	2.058	2.176	3.41
1.584	2.21	4.411	2.734	2.083	1.939	1.597	1.614	2.142				1.918	0.887	2.945	2.645	0.858	2.852
6.371	2.839	1.479	5.243	10.351	1.314	1.872	2.024	1.022				5.184	1.263	7.398	4.745	1.284	2.167
1.711	2.066	2.104	3.625	12.561	8.336	1.082	3.021	0.93				3.697	6.545	4.166	3.545	3.912	1.69
8.061	14.002	5.847	4.867	1.829	11.07	1.867	1.327	1.973				3.541	4.102	2.189	2.839	2.446	1.191
10.406	18.235	2.843	10.516	4.677	6.895	1.589	1.31	4.149				4.322	4.208	4.732	2.708	5.332	2.801
7.035	1.677	18.062	4.153	7.064	13.047	1.179	2.772	0.879				3.274	1.048	6.773	1.584	5.125	1.398
6.008	5.125	5.923	1.373	5.091	8.011	1.407	1.475	1.817				1.787	7.301	3.988	2.172	2.273	3.748
2.662	6.109	9.477	13.131	7.82	4.128	1.284	0.866	2.51				9.726	2.113	2.32	2.18	0.98	2.096
17.868	5.885	3.169	6.845	4.348	3.726	1.589	1.373	1.014				5.222	1.973	0.989	2.539	2.053	2.514
16.908	4.314	1.91	5.091	3.972	5.049	1.179	1.297	3.579				8.34	1.035	3.532	1.783	2.205	4.031
14.703	9.443	11.243	2.649	11.902	12.544	1.001	2.793	3.194				1.584	1.479	2.117	4.542	2.442	3.181
13.423	3.012	9.975	9.591	10.563	7.542	2.408	1.597	3.325				2.793	2.822	2.26	1.331	3.984	3.41
8.898	5.307	27.653	8.382	1.534	10.977	1.124	1.006	1.06				2.932	3.621	3.034	2.907	1.272	5.18
4.508	7.212	10.829	14.479	17.542	2.231	2.924	2.4	1.229				2.298	3.207	3.938	1.829	1.432	4.136
11.192	5.345	1.901	4.795	3.676	3.519	1.001	3.481	1.555				2.218	5.881	2.159	1.998	1.783	4.348
5.307	6.274	1.437	8.919	4.111	6.063	2.408	1.301	2.21				3.38	1.686	1.715	2.003	2.759	2.767
10.085	3.988	14.183	5.712	3.228	6.735	1.458	1.589	2.298				0.87	3.828	1.284	2.083	2.898	2.218
2.924	0.93	11.437	18.239	8.551	11.931	1.698	2.29	1.487				2.29	2.696	3.304	2.877	6.05	2.201
9.713	9.608	28.333	11.154	8.095	6.629	1.673	1.137	1.356				4.424	1.263	4.271	3.595	2.269	2.974
6.207	2.053	18.882	8.028	5.64	9.502	4.191	1.889	0.968				2.446	4.271	3.798	2.459	1.445	4.322
10.423	9.781	12.341	10.144	2.674	1.251	1.458	2.451	1.17				0.976	2.4	3.059	2.408	3.287	4.795
1.187	6.845	20.136	4.698	7.947	2.789	1.698	2.028	2.02				5.362	1.749	2.024	2.472	3.832	1.263
6.545	2.535	13.275	3.046	4.364	9.265	3.925	1.035	2.658				1.377	3.955	4.191	6.143	2.814	1.453
4.301	4.407	11.378	7.432	9.447	5.125	2.066	1.272	3.317				5.564	1.648	1.956	3.857	5.374	3.659
4.018	2.269	20.626	6.54	5.357	4.935	2.708	2.243	2.159				2.243	2.362	3.773	1.753	1.466	1.504
9.477	4.495	7.74	11.526	6.684	3.431	2.996	1.208	0.925				2.007	5.083	4.195	2.087	2.873	2.442
11.627	4.808	2.835	8.04	13.533	7.157	3.925	1.297	1.103				7.111	5.273	3.093	2.556	5.294	3.207
1.462	2.725	14.171	15.392	4.981	5.995	2.066	1.939	0.883				7.06	1.424	2.843	5.961	1.432	3.431
6.367	14.373	13.03	12.143	2.324	5.526	1.842	1.821	1.622				3.16	2.729	4.284	3.072	1.61	4.25
11.83	19.203	7.064	11.484	6.388	8.087	3.334	1.428	2.26				2.56	5.019	0.879	2.877	1.851	2.615
5.383	7.009	3.152	2.666	12.882	6.219	0.997	1.2	1.88				1.373	1.855	5.776	4.014	1.082	2.641
7.96	4.331	12.248	7.799	16.123	6.87	3.19	0.891	2.053				2.438	4.728	2.877	2.058	1.648	1.517
6.342	6.676	3.262	6.067	7.774	3.156	1.842	1.069	0.925				2.7	6.012	1.175	1.66	4.5	2.822
24.07	15.831	6.528	4.28	5.552	10.461	3.334	1.8	1.077				1.728	5.856	5.412	3.025	1.893	1.056
7.035	3	3.684	5.873	6.954	6.84	1.022	1.052	2.041				3.097	2.379	4.343	4.626	1.525	2.167
23.212	2.425	27.648	4.077	3.832	9.244	1.191	1.394	3.519				1.137	1.775	1.162	1.175	1.876	1.398
4.01	11.974	13.85	8.416	7.208	6.287	3.11	1.027	3.963				2.801	2.091	3.088	2.755	3.9	2.366
3.397	3.181	1.048	15.569	5.763	2.615	0.845	1.166	1.758				3.845	5.188	4.956	5.391	3.853	0.858
12.438	5.345	2.886	8.881	4.331	6.299	1.022	1.352	1.175				8.484	5.247	2.518	0.896	3.672	5.509
3.76	3.435	19.95	5.247	6.561	4.783	1.191	2.67	1.813				4.829	0.904	1.787	1.044	4.55	6.021
4.808	2.548	16.925	11.264	3.642	2.911	1.715	1.09	2.205				3.667	1.715	2.78	2.379	1.352	3.405
4.255	3.71	6.135	2.974	1.462	3.152	4.166	1.158	2.155				8.94	3.384	8.636	2.214	4.288	3.473
12.113	9.265	10.478	4.225	11.581	7.639	1.825	1.107	2.683				5.142	0.908	3.291	3.241	3.372	1.386
2.539	12.764	2.949	7.711	2.911	8.289	1.715	3.536	1.01				7.385	2.848	1.61	5.142	2.476	0.921
1.635	2.907	10.212	6.891	1.322	6.177	3.152	1.411	1.289				4.411	2.615	4.969	1.149	1.572	3.431
7.394	1.268	7.364	10.951	4.39	3.312	2.687	1.01	2.662				1.762	4.546	3.279	2.776	3.519	4.195
7.892	10.972	8.302	6.333	5.328	4.964	2.522	2.78	1.846				6.008	3.574	3.439	3.038	2.869	2.81
10.039	5.497	28.101	6.73	13.364	11.805	1.318	3.536	1.432				2.311	2.945	3.012	2.197	3.988	2.273
3.211	5.75	8.15	7.778	7.018	8.074	3.152	0.891	0.845				8.754	7.068	3.608	2.193	1.965	1.559
9.033	12.692	33.885	11.834	14.293	8.112	2.687	1.039	3.034				3.832	2.235	3.608	3.777	2.827	2.789
4.774	2.265	11.264	7.419	4.191	11.522	1.183	1.513	2.091				1.056	3.811	3.296	1.407	5.036	1.466
4.288	2.4	8.357	4.31	9.726	10.377	1.132	3.904	2.983				4.787	2.163	6.654	2.915	3.486	2.738
1.728	6.583	20.441	4.174	12.781	9.003	2.345	1.28	1.986				0.98	5.024	1.082	3.562	1.065	1.965
6.109	8.636	21.995	4.521	2.772	5.632	2.683	1.09	0.87				1.458	2.797	2.227	4.698	0.968	1.069
11.319	5.738	3.16	5.112	2.979	5.049	1.183	0.984	1.301				2.218	2.97	7.423	1.318	2.953	4.141
7.736	2.683	4.783	1.944	5.155	1.259	1.132	1.808	0.959				2.679	3.764	7.073	4.204	2.239	1.018
2.256	1.301	16.951	6.794	6.595	5.763	1.462	1.035	0.968				5.657	1.834	9.151	1.711	5.378	3.072
23.935	5.429	1.179	11.965	4.719	7.018	1.382	0.908	2.1				2.674	2.712	0.934	3.198	4.918	2.721
14.564	4.102	24.277	5.552	6.561	4.36	1.483	2.598	1.542				3.574	1.606	7.487	4.2	3.359	5.763
4.407	8.087	10.82	4.914	2.738	6.485	2.628	2.066	1.196				2.89	2.928	9.38	2.632	1.893	4.343
7.36	13.22	25.713	1.897	3.908	8.011	1.462	0.883	0.925				3.034	2.193	2.273	3.946	1.673	4.445
8.264	5.907	34.806	6.245	2.041	5.142	1.382	2.734	3.262				7.504	1.2	1.829	1.107	2.628	1.901
24.028	3.148	16.131	6.359	8.192	6.629	1.263	2.915	1.5				2.658	2.725	3.756	1.817	3.224	3.752
9.451	4.576	11.986	2.497	1.589	1.99	1.584	3.177	2.083				3.114	1.17	5.691	2.662	1.834	1.766
0.989	1.665	26.022	8.657	5.843	6.971	1.251	0.993	0.968				2.138	2.324	3.879	4.715	0.921	1.72
6.253	1.086	6.443	7.022	8.243	10.55	1.246	1.141	0.853				2.919	1.944	3.908	2.058	2.138	2.197
15.637	7.542	7.03	4.086	2.759	8.995	1.263	2.662	1.762				9.975	1.365	3.19	2.277	3.228	2.142
2.784	6.811	18.822	12.058	2.907	2.767	1.584	1.445	1.111				6.016	4.352	2.239	1.931	2.104	3.819
17.758	1.969	29.736	1.259	5.704	7.428	3.021	1.128	0.866				1.88	1.724	3.545	2.662	3.359	1.901
3.579	5.94	4.09	11.086	4.424	1.039	1.284	1.115	1.796				3.317	1.314	6.194	2.015	3.511	3.929
12.443	3.249	37.459	10.82	4.77	8.64	2.222	2.881	0.951				5.142	2.738	6.071	2.594	3.498	2.683
3.697	4.736	1.711	7.221	3.304	13.892	2.036	0.98	1.145				2.797	5.514	4.119	2.649	1.268	1.775
1.842	7.795	12.481	14.766	12.291	4.284	3.021	1.044	1.238				3.397	2.89	10.951	1.787	1.922	2.556
8.382	5.712	15.1	10.689	9.033	12.181	1.284	1.542	2.315				3.35	1.813	7.685	0.891	1.8	1.044
8.294	2.396	10.655	9.57	6.954	6.316	2.172	1.838	1.846				1.428	1.555	4.064	3.71	2.924	5.395
20.018	7.482	17.2	7.166	4.905	3.101	2.412	3.338	2.214				9.705	0.879	1.745	0.934	2.548	3.904
6.845	10.081	1.652	3.135	1.487	7.766	3.384	1.939	0.93				3.773	1.445	1.213	2.151	3.41	4.162
8.949	1.339	15.649	2.755	9.143	7.651	1.846	1.065	1.458				3.824	3.114	1.576	1.884	1.306	1.783
7.613	5.818	5.408	3	8.361	3.249	2.172	3.296	2.024				5.159	1.559	7.508	5.024	1.787	0.989
12.819	1.217	24.049	5.476	4.386	7.487	2.412	1.077	2.138				1.17	3.443	1.386	1.039	2.653	1.665
17.432	5.729	24.509	12.278	9.118	2.729	1.306	1.132	2.628				8.589	2.831	4.069	1.572	2.201	1.06
4.846	3.452	14.285	3.334	6.84	7.482	2.565	3.257	2.341				1.622	2.29	1.804	2.049	1.297	1.766
18.294	6.414	4.694	1.428	4.673	5.442	1.365	1.72	1.77				8.285	1.944	7.968	2.56	0.891	2.598
17.724	9.768	6.283	0.858	8.281	15.134	3.219	1.145	1.183				2.827	1.804	6.887	5.598	2.062	2.311
11.137	1.111	18.222	4.28	8.247	8.412	1.306	0.883	1.052				1.2	1.145	1.525	3.955	4.339	5.505
1.796	4.85	6.616	5.433	7.149	10.579	2.565	4.014	3.938				3.186	1.187	1.31	1.808	5.15	1.529
23.014	3.122	10.922	1.758	7.854	5.222	2.176	0.883	1.732				2.282	1.567	1.99	2.273	0.862	3.541
1.5	14.914	4.964	4.58	18.408	3.025	3.798	1.022	1.5				1.069	1.259	2.396	3.274	3.388	3.291
5.197	8.289	7.542	3.697	6.316	6.507	1.504	3.545	2.353				4.369	2.801	2.353	2.083	0.955	1.952
9.848	5.797	30.014	18.024	2.7	2.273	1.753	3.95	2.007				2.425	1.694	5.974	4.031	1.99	2.996
11.116	3.887	16.651	1.614	6.029	2.666	2.176	1.284	1.36				8.813	5.231	4.326	2.7	4.766	1.183
13.714	4.956	16.862	9.675	2.172	17.584	3.798	1.086	2.028				4.977	1.538	1.648	3.067	0.993	1.855
12.324	9.451	3.722	1.094	7.863	3.769	2.679	2.738	1.153				2.497	3.19	2.518	5.362	3.359	0.934
7.58	6.084	5.078	7.144	8.116	2.827	1.255	3.304	1.052				1.479	7.221	4.597	2.683	2.417	2.193
10.727	14.344	16.892	2.919	5.776	10.478	2.21	1.141	1.289				1.627	1.96	3.359	4.817	1.724	1.821
6.219	2.78	11.015	1.115	1.96	6.261	2.045	2.417	1.107				7.681	3.498	2.704	5.45	0.993	3.579
6.012	4.098	2.636	4.905	3.621	6.95	2.679	3.029	2.252				0.925	2.049	1.559	2.996	3.274	3.384
5.873	1.99	2.7	4.377	1.517	6.929	1.255	2.417	2.831				6.604	2.467	3.938	3.16	1.918	2.898
10.964	3.773	26.516	2.835	1.631	7.187	3.088	1.238	3.063				1.213	2.151	3.266	2.374	1.673	4.986
11.779	3.266	7.766	8.277	4.58	2.472	1.268	1.386	1.762				1.432	3.177	4.453	2.282	2.421	4.588
7.229	13.533	1.035	3.634	6.308	3.418	3.583	2.429	1.099				1.867	1.132	1.225	2.113	1.682	5.395
9.329	2.987	12.265	10.309	10.647	4.525	1.386	2.683	0.976				9.819	0.997	7.567	3.017	1.352	2.256
7.208	1.834	8.015	2.784	3.807	12.519	3.088	1.158	4.166				7.123	1.166	6.181	4.998	1.001	1.939
0.921	9.227	14.023	7.339	10.279	2.087	1.268	1.17	2.679				3.515	2.569	2.607	2.172	1.166	5.873
22.731	8.078	28.02	5.264	6.274	6.067	3.541	2.869	2.37				0.891	3.579	2.818	1.825	2.252	5.188
11.34	11.103	4.17	5.4	6.152	2.311	0.934	1.918	1.855				4.719	1.893	1.69	2.446	1.517	3.219
7.33	4.888	14.842	8.344	6.878	8.277	1.589	1.031	1.301				2.451	3.405	3.021	1.162	4.229	2.962
8.243	1.225	6.283	4.411	6.312	0.93	0.917	0.883	1.407				1.639	0.93	6.19	1.415	2.746	6.16
18.915	6.98	34.007	4.833	7.685	9.249	3.541	1.631	2.142				1.931	3.304	6.578	0.934	2.417	2.265
4.66	4.643	17.069	6.946	4.014	5.615	0.934	2.586	0.845				1.732	7.098	3.35	2.129	1.086	2.417
7.736	5.011	4.783	9.071	4.212	9.384	2.269	1.339	2.163				1.694	2.26	5.078	1.496	1.107	2.197
12.455	0.968	5.957	12.329	7.482	3.781	1.559	1.006	1.648				1.259	1.386	3.528	2.704	1.365	1.475
9.303	7.318	6.118	4.474	7.69	7.542	2.911	2.227	2.011				2.036	2.151	8.45	4.195	2.345	1.994
4.555	4.242	5.142	5.307	6.46	7.073	2.269	1.927	1.745				2.282	0.879	3.587	3.093	4.064	1.251
9.295	2.151	21.687	15.328	16.651	16.837	2.269	1.694	1.293				2.315	2.653	6.637	6.329	1.555	2.408
13.3	5.235	15.447	1.859	4.2	9.865	1.559	1.382	1.394				0.917	2.277	2.214	1.859	5.252	2.814
5.07	8.843	7.216	1.432	11.23	8.915	1.876	2.738	1.411				2.446	1.115	6.811	0.891	5.881	4.428
7.043	6.604	5.188	8.589	3.169	2.717	1.96	1.284	1.542				7.491	3.219	11.099	5.273	1.736	3.684
9.337	17.335	20.935	4.58	4.174	8.112	1.06	0.942	1.36				5.247	3.938	1.504	6.08	0.845	4.031
5.539	0.93	1.88	6.925	1.821	12.143	0.921	3.211	1.555				3.194	5.294	2.489	2.62	2.243	3.887
4.335	2.438	9.658	8.315	16.71	3.701	1.876	1.462	1.403				0.879	0.921	6.059	1.331	1.014	2.248
6.033	3.127	4.474	4.521	5.336	2.442	1.96	0.925	0.908				6.202	4.559	8.742	1.867	2.573	3.11
13.676	8.425	24.395	8.095	4.571	5.607	1.293	1.905	1.5				1.982	1.884	2.662	1.36	2.831	2.763
5.028	7.892	11.382	3.524	6.933	0.989	3.617	3.114	1.044				1.939	4.977	0.891	1.846	1.791	1.365
10.233	0.908	10.943	11.095	5.898	11.741	1.846	1.479	1.775				2.674	1.555	2.151	3.764	2.67	1.61
2.941	5.057	6.054	4.153	4.048	4.052	3.676	1.077	1.732				1.72	2.104	6.033	3.05	4.073	1.935
10.136	4.635	7.115	10.44	5.324	2.919	1.293	1.251	2.62				4.415	3.684	6.439	1.711	3.219	1.614
6.747	8.201	6.211	6.507	0.866	6.308	3.617	2.645	1.318				2.729	3.895	2.125	3.127	3.841	1.682
3.811	2.497	30.45	2.442	7.546	1.825	1.606	1.31	0.908				6.143	1.415	2.586	2.974	2.066	6.815
9.747	5.809	0.845	6.908	4.107	9.848	3.574	1.631	0.896				2.89	2.793	3.904	1.66	1.031	2.129
2.151	1.724	12.705	15.48	8.137	2.459	1.314	0.951	0.862				8.636	6.025	4.195	1.36	3.921	2.814
12.996	3.972	12.075	8.057	10.837	1.635	1.606	2.856	1.863				1.424	1.453	5.607	2.658	2.962	4.576
12.612	8.112	21.074	3.443	8.957	6.697	3.574	1.762	3.359				1.39	1.479	2.945	4.495	1.863	3.211
5.505	1.018	1.855	8.522	3.426	4.517	1.276	1.529	0.862				3.79	2.915	5.425	3.338	4.457	1.821
12.903	4.28	13.74	7.06	2.121	1.8	1.711	2.096	3.16				3.122	6.591	2.936	3.346	2.924	1.179
9.768	10.081	8.332	8.496	7.225	7.254	0.891	1.572	0.993				0.913	4.115	8.311	1.567	2.945	1.542
1.749	2.37	16.211	1.42	1.88	2.56	2.049	1.99	1.132				1.428	1.576	2.569	1.572	2.898	1.014
9.857	3.46	6.616	12.472	4.529	5.75	1.276	0.883	1.301				4.17	2.59	3.317	1.656	2.07	3.207
4.487	6.371	3.519	5.239	7.385	3.359	1.711	1.09	1.622				7.335	2.645	3.41	2.218	1.872	1.483
9.996	14.035	9.308	2.311	5.67	6.261	2.079	2.7	2.408				2.877	5.923	3.177	4.457	3.088	4.707
4.128	1.251	15.265	4.398	4.791	4.187	2.696	1.044	1.863				5.657	5.666	3.836	1.415	1.301	3.646
13.676	6.714	14.31	3.093	4.998	6.287	0.917	1.065	1.099				2.172	1.893	0.908	1.094	2.205	2.467
21.408	1.563	17.018	11.289	7.508	17.648	3.262	1.099	1.698				3.946	6.021	8.197	2.096	1.382	6.663
4.859	8.201	9.743	6.261	4.305	18.062	2.079	3.304	2.636				4.96	2.493	2.577	1.014	1.504	3.925
4.931	12.738	3.967	10.115	6.012	5.594	2.696	1.187	2.383				2.349	2.391	3.819	4.043	2.294	3.143
14.864	3.993	17.944	9.477	3.528	6.405	1.977	0.938	1.749				3.207	2.404	3.638	2.184	3.325	5.957
13.292	3.477	1.563	1.111	3.397	8.167	2.586	3.967	1.437				5.619	3.008	6.912	1.872	1.859	2.049
5.429	2.746	1.415	5.062	6.904	6.819	1.179	2.036	2.552				5.97	2.674	1.838	1.66	2.7	3.11
9.861	0.976	1.753	5.556	2.083	6.718	1.445	1.179	1.052				2.949	4.639	4.119	4.686	1.931	1.977
7.039	6.637	33.428	8.116	0.934	6.321	1.977	0.862	1.411				3.845	2.78	1.331	6.177	1.183	1.884
9.827	6.752	6.354	5.053	5.818	5.125	2.586	2.708	3				7.774	2.797	2.696	2.349	1.407	3.038
12.802	8.725	12.388	5.995	3.6	9.122	1.724	1.432	1.914				1.965	2.252	9.878	2.32	4.466	1.082
15.916	9.641	2.514	0.908	11.568	6.105	2.86	1.8	2.548				1.094	4.098	1.056	4.098	4.039	2.877
12.206	3.004	1.918	6.629	7.491	2.573	2.991	3.46	0.858				1.107	1.589	2.311	5.708	4.686	2.531
8.636	12.73	3.253	11.712	5.243	3.929	1.635	2.493	1.242				2.404	2.543	6.249	4.305	1.846	1.99
11.999	10.529	15.434	4.212	10.765	3.012	1.724	2.087	1.12				1.711	3.494	3.241	2.294	5.826	3.532
6.908	3.063	15.506	4.415	10.246	3.536	2.86	1.635	1.905				4.331	3.714	1.724	1.808	2.349	0.959
11.606	8.235	5.218	3.19	4.656	7.246	1.665	1.365	3.05				2.189	3.579	2.793	2.865	2.991	2.315
12.058	15.966	14.585	9.426	2.822	2.434	1.665	1.817	1.403				3.688	1.331	4.943	1.8	2.138	1.635
1.525	1.762	2.683	7.622	5.159	10.808	1.111	0.879	1.5				0.98	1.948	5.721	3.38	2.653	3.532
21.019	1.191	6.777	5.129	2.797	3.397	2.527	0.925	1.052				4.787	5.294	5.716	3.663	3.257	2.467
16.469	4.935	10.808	7.035	6.984	5.222	1.665	1.884	0.959				2.607	4.119	4.44	4.884	1.652	1.234
2.907	2.408	18.806	2.801	2.235	5.539	1.665	1.06	2.298				2.104	1.099	10.541	2.045	1.618	3.557
10.685	2.797	31.958	3.811	10.195	8.42	0.984	1.048	2.087				3.524	1.407	2.81	2.041	2.763	1.335
2.827	5.116	4.018	11.796	10.778	4.018	1.644	1.356	0.968				3.105	5.226	1.335	2.586	1.107	1.791
3.249	5.691	24.822	8.661	3.883	6.169	3.917	1.259	1.153				2.658	3.638	2.108	3.676	1.365	2.907
7.423	11.137	4.487	7.263	3.372	2.548	4.014	2.949	1.187				4.449	3.625	2.987	2.273	2.374	2.421
1.065	11.581	8.509	4.415	7.457	12.472	0.984	1.939	1.044				4.394	1.314	6.515	3.308	1.863	3
14.112	7.457	11.023	5.881	8.475	2.552	1.644	1.775	1.479				0.921	1.758	7.664	1.555	2.282	6.304
6.95	5.471	4.246	3.262	0.9	1.517	1.048	4.195	1.846				2.104	2.759	3.241	4.035	1.825	3.895
9.836	1.753	8.742	3.431	13.921	9.042	3.021	1.969	1.238				1.001	5.37	1.42	1.956	1.369	2.924
18.687	1.775	2.881	3.933	7.816	6.591	2.058	1.268	1.648				1.289	0.866	5.269	1.044	1.804	4.479
5.852	3.101	12.367	3.439	4.187	2.484	1.813	1.318	1.018				2.78	2.603	2.628	3.836	1.96	4.749
4.06	2.636	24.378	10.258	2.117	9.109	1.048	4.212	3.304				4.571	3.553	2.683	3.253	1.648	0.959
5.193	10.271	27.889	14.331	1.521	9.549	3.021	2.121	3.405				2.024	2.679	0.9	3.536	1.069	1.5
6.49	8.619	3.253	10.824	5.433	3.735	1.137	2.146	2.624				5.353	4.048	4.276	3.731	3.917	3.055
23.326	9.608	17.365	7.829	1.137	6.308	1.66	1.331	2.611				8.099	2.531	9.067	6.38	1.306	2.108
18.679	3.629	8.56	3.004	12.447	7.352	1.056	2.615	0.963				8.818	2.919	5.649	4.36	1.272	7.178
13.212	2.463	10.144	16.059	16.068	5.67	1.137	1.077	1.208				1.314	3.114	0.921	1.973	2.421	1.804
6.992	6.164	19.046	6.033	3.672	13.605	1.66	0.879	1.631				4.753	3.127	3.127	4.297	5.138	0.908
4.031	7.791	11.661	4.457	12.814	5.374	1.048	3.819	1.335				1.365	2.053	1.42	1.246	1.115	6.642
4.58	7.077	3.967	8.649	5.809	14.403	3.27	3.004	2.603				1.538	1.842	9.903	1.166	2.717	4.352
8.509	3.486	11.277	5.864	1.018	7.174	2.556	1.394	2.011				5.539	2.856	4.707	2.552	1.817	1.107
8.699	7.618	19.177	8.974	12.692	1.149	2.586	1.039	1.301				3.946	2.746	2.328	1.238	1.897	3.739
1.597	3.152	18.404	10.841	6.207	2.734	1.048	4.411	1.191				4.918	1.715	2.294	3.139	3.017	5.421
9.827	18.814	18.425	7.884	5.623	1.775	3.27	0.866	1.589				7.132	1.149	4.183	2.907	3.114	1.035
7.968	3.139	20.61	2.611	6.333	1.479	1.517	1.867	4.183				1.965	5.56	5.94	1.944	3.486	2.62
7.419	14.382	5.129	5.885	6.245	13.136	2.62	2.358	1.453				3.828	2.691	1.749	0.891	4.352	4.69
8.15	1.36	1.576	1.935	7.064	4.905	2.658	1.048	0.883				0.976	1.234	1.931	4.077	2.438	3.376
6.435	8.551	4.407	9.92	8.737	2.848	1.745	2.315	1.09				8.399	1.044	1.593	4.715	3.397	2.797
2.941	2.958	20.926	1.644	8.158	3.853	1.517	1.069	1.36				1.686	4.833	4.297	1.99	1.813	1.593
5.26	3.794	11.336	9.037	9.984	3.122	2.62	1.027	1.022				3.498	2.662	6.342	3.786	3.118	1.42
15.303	7.183	30.188	12.755	11.505	10.119	3.207	3.883	1.306				5.269	1.669	2.1	3.486	0.997	2.827
4.233	19.042	24.222	7.757	15.603	1.825	1.069	1.077	3.325				8.56	2.873	2.493	2.201	4.719	1.432
7.043	9.641	5.628	5.429	3.16	11.082	3.431	1.175	1.2				3.95	3.021	1.529	2.387	1.31	3.088
11.2	1.635	8.074	3.287	4.681	1.648	2.096	2.028	0.989				3.895	1.284	3.422	2.396	2.97	2.712
6.418	7.554	3.638	1.225	7.17	9.375	3.207	4.136	2.146				3.118	6.967	2.979	4.964	2.438	0.938
16.528	6.354	16.211	18.003	5.531	11.162	1.069	1.251	0.887				2.193	1.094	2.096	2.235	3.528	1.682
2.484	11.023	26.364	6.359	6.642	6.498	0.866	0.984	2.028				4.17	1.935	3.549	2.379	1.673	2.184
8.894	9.515	17.944	3.393	10.034	6	2.29	3.448	2.079				3.917	2.51	3.815	4.348	3.617	0.98
4.77	10.364	7.728	10.774	12.988	7.064	2.015	1.301	1.242				0.845	4.677	7.571	2.265	1.158	3.152
22.363	8.834	7.216	6.185	6.016	2.89	3.296	1.437	1.682				4.546	5.04	3.959	5.89	2.641	1.559
15.438	1.437	6.359	5.522	5.205	4.977	0.866	1.365	2.97				2.839	2.527	0.989	4.377	1.534	2.429
11.982	6.354	25.663	3.11	3.038	9.654	2.29	3.528	1.242				4.107	0.972	4.466	2.1	4.762	2.138
23.031	4.952	37.848	8.378	8.057	3.215	1.056	1.115	0.87				0.959	1.128	6.743	4.195	1.356	3.57
20.707	7.989	4.276	10.926	6.925	1.356	2.129	0.921	3.177				8.484	3.608	8.129	1.889	1.96	1.762
8.374	1.01	9.468	5.353	1.855	5.188	4.31	1.221	2.273				3.536	1.09	3.279	3.05	1.12	1.876
1.044	6.092	4.888	3.029	7.17	15.814	2.172	1.229	2.045				2.028	2.539	0.866	3.612	2.463	1.166
18.569	3.976	26.115	13.465	14.483	7.85	1.056	1.424	1.601				2.345	0.858	3.477	3.819	4.102	1.606
2.142	10.241	8.974	12.768	8.509	7.563	2.129	1.796	2.32				1.162	2.332	9.299	2.134	1.741	2.755
5.459	11.344	3.173	14.889	12.409	3.972	1.893	4.115	1.022				3.393	3.367	1.728	1.88	1.238	0.993
1.065	10.25	5.214	3.494	4.098	4.707	1.96	1.251	2.091				1.322	2.755	1.639	1.939	2.345	2.374
9.384	1.72	16.803	2.827	2.011	7.157	2.573	0.853	1.825				4.204	1.994	4.284	2.21	1.601	2.083
5.421	3.532	7.77	1.01	8.078	1.922	2.881	3.249	2.193				0.913	4.052	3.815	3.621	3.912	2.159
5.193	5.915	38.464	1.952	1.466	10.246	1.893	2.18	1.407				2.117	3.481	4.373	3.055	1.153	1.111
16.051	7.951	7.55	9.519	4.462	6.502	1.96	1.356	2.59				5.273	2.142	3.165	2.708	6.13	5.239
19.097	3.798	2.138	12.041	6.781	3.338	3.105	1.306	0.938				3.257	2.97	3.093	4.483	3.435	6.325
14.931	4.314	11.953	3.186	2.759	4.8	1.525	2.848	1.66				1.424	1.529	3.008	0.883	1.411	1.977
2.294	2.763	6.709	9.527	8.42	2.091	1.044	2.227	2.839				2.822	4.394	2.898	1.948	1.644	4.115
8.644	2.75	18.324	3.004	6.215	4.867	3.245	0.866	1.458				5.294	2.303	7.897	2.227	2.696	3.004
8.074	7.33	5.176	12.692	1.137	7.529	3.105	0.9	2.717				2.704	1.538	4.419	3.604	1.956	1.217
9.595	4.867	25.481	6.164	3.219	3.469	1.525	4.217	1.855				3.481	1.073	4.787	2.311	2.138	2.755
7.352	7.204	14.707	6.494	10.998	5.387	3.127	2.336	2.265				3.431	2.222	1.618	2.598	2.949	1.42
11.331	1.314	15.197	5.556	13.389	7.322	3.541	1.614	1.546				2.151	0.845	2.717	2.294	1.162	2.315
9.777	9.756	15.721	5.518	11.927	5.074	2.083	0.849	1.589				6.076	4.901	9.058	2.201	2.028	2.949
18.991	1.348	6.295	18.053	6.439	5.1	1.318	2.746	1.825				3.296	0.976	3.435	1.715	4.588	3.203
8.302	13.034	9.451	12.379	7.474	11.331	3.127	2.717	1.762				7.242	3.781	2.797	1.593	1.973	1.39
1.466	11.589	8.961	5.028	3.579	1.72	3.541	1.99	2.708				5.328	2.366	3.325	1.791	1.736	3.752
2.091	5.302	31.911	4.677	1.348	10.339	3.933	1.542	1.373				2.121	7.356	2.958	1.027	1.775	1.42
3.76	2.062	5.771	10.174	5.176	5.476	2.049	1.086	1.441				1.872	2.227	1.829	2.505	1.496	5.091
6.219	1.517	10.123	8.475	16.985	8.708	4.348	1.018	1.073				3.3	0.968	4.445	3.967	1.272	3.388
2.865	5.256	18.294	6.105	3.435	3.042	2.691	1.551	1.973				1.12	3.659	3.477	1.982	1.166	2.459
5.598	8.653	8.898	9.24	2.56	2.227	3.933	2.759	1.318				3.739	1.825	4.525	1.965	4.639	0.896
1.61	3.68	19.422	5.446	5.919	6.57	2.049	4.119	1.158				1.432	1.817	4.838	2.827	1.817	3.004
6.46	4.035	31.764	1.191	3.215	3.997	1.825	1.521	2.408				5.247	1.137	5.129	3.676	3.329	3.9
5.454	3.008	13.609	9.185	5.831	3.334	1.259	1.229	1.191				1.593	6.574	2.374	3.249	1.137	0.908
10.334	4.99	16.638	7.482	5.18	5.205	2.227	1.048	1.022				4.094	1.593	2.455	2.67	1.137	1.103
9.261	4.648	9.84	7.799	6.553	2.362	2.894	0.98	2.074				2.036	3.46	2.548	2.755	4.115	0.883
12.278	10.178	24.395	5.602	4.09	15.299	1.825	3.803	1.475				2.894	1.386	1.259	2.725	2.907	4.715
3.469	1.749	8.606	3.579	2.197	6.523	1.259	1.36	2.459				1.077	5.163	10.677	1.475	1.635	1.306
4.39	6.773	22.752	9.946	11.8	9.532	3.781	1.39	2.459				1.044	1.411	1.031	2.548	3.557	3.532
6.363	2.417	9.975	8.446	2.552	5.556	2.243	1.449	0.904				4.09	1.597	3.608	2.315	0.849	2.37
11.868	2.117	9.32	8.243	7.166	10.571	2.429	3.367	1.576				9.058	1.576	3.422	1.006	2.632	2.489
5.983	7.533	10.778	12.383	11.543	4.821	4.081	2.598	1.479				1.475	1.132	2.755	1.922	0.862	2.087
5.057	5.142	25.067	12.443	11.234	2.256	3.781	1.069	1.72				4.652	5.032	10.44	2.083	2.598	3.008
1.606	7.791	7.064	5.864	5.357	9.629	2.243	4.124	0.858				5.501	3.127	2.898	1.5	4.833	0.976
7.82	3.266	15.573	4.077	11.475	8.932	1.838	2.062	1.779				2.231	1.534	3.367	3.139	2.624	1.394
17.669	5.966	8.256	7.39	4.457	3.211	2.822	3.372	3.093				2.641	1.031	1.863	4.935	1.973	4.221
7.187	1.082	26.677	2.603	7.529	6.557	2.86	1.031	3.57				8.775	5.902	1.297	3.752	2.801	3.431
3.705	6.333	3.135	7.166	3.257	1.606	0.976	1.732	2.29				9.202	3.401	2.218	2.632	1.158	6.152
3.786	14.75	23.576	2.129	5.302	9.722	1.838	2.032	2.243				1.069	4.876	3.342	2.003	4.335	3.063
13.005	3.583	21.556	8.792	6.038	5.159	2.822	1.656	2.48				3.16	1.846	2.573	1.382	0.976	3.646
7.364	9.734	2.062	3.207	5.754	5.598	2.86	1.039	1.58				2.62	3.748	5.138	3.993	1.356	1.796
13.169	5.421	5.095	11.906	2.679	1.306	3.807	1.88	1.348				6.038	2.497	2.594	3.503	1.479	4.183
22.663	4.449	28.844	4.052	5.678	6.849	1.948	0.921	1.251				2.497	1.766	4.195	5.687	2.324	3.029
6.211	1.145	6.35	6.354	9.62	3.49	1.5	1.529	1.728				7.428	2.218	1.724	2.687	1.732	1.496
15.438	4.563	14.031	5.488	10.199	4.787	2.86	1.58	1.787				3.566	2.679	2.134	4.5	1.449	1.39
6.975	2.928	26.035	7.575	3.629	8.906	3.807	1.044	0.989				0.959	1.36	1.872	1.686	1.563	4.411
9.549	4.398	18.4	14.234	10.841	14.306	1.884	1.166	1.618				2.898	0.896	1.745	2.615	5.416	1.335
6.895	10.119	7.778	17.623	4.474	5.488	3.819	1.022	1.876				6.925	2.1	7.761	1.103	1.703	1.982
15.628	3.245	18.058	1.306	4.533	4.888	1.982	4.2	1.132				2.142	2.307	6.084	4.601	0.887	2.831
20.914	3.186	9.32	4.149	8.074	4.719	3.012	1.491	1.66				4.208	2.024	1.09	1.022	2.941	3.253
5.091	4.064	2.708	4.804	5.412	8.429	1.884	1.521	0.908				1.272	2.662	4.326	2.873	1.153	2.053
10.693	2.78	11.636	4.343	5.37	16.296	3.819	1.094	1.534				3.853	3.752	4.977	2.18	5.281	4.284
11.767	4.069	4.2	2.919	2.565	11.386	0.908	4.153	3.553				2.543	1.728	4.656	1.027	1.529	3.321
11.044	4.812	8.277	5.315	5.053	13.212	2.459	3.35	1.753				2.932	2.835	4.893	1.521	0.862	1.065
6.954	2.379	33.547	1.077	17.965	10.761	1.386	0.879	0.9				1.901	4.859	4.829	2.805	1.965	2.146
5.919	4.512	14.973	11.991	2.218	8.251	2.577	1.145	0.853				9.785	1.787	1.867	1.631	3.325	4.55
1.356	1.724	4.871	8.585	4.728	5.936	0.908	2.26	2.746				4.259	1.17	2.869	2.303	3.803	0.997
10.229	10.343	9.388	1.758	5.146	5.552	2.459	0.875	2.108				2.903	5.522	3.57	1.462	3.257	2.476
9.147	4.897	23.922	3.608	5.015	12.696	3.194	1.17	1.128				2.036	4.149	4.947	2.843	1.166	1.36
2.708	1.707	11.386	2.7	4.09	3.794	1.259	1.073	2.003				1.99	2.446	3.021	2.349	4.436	1.204
1.09	4.728	1.779	3.431	5.429	3.6	0.883	0.963	1.758				4.77	5.869	1.829	4.956	0.951	3.655
12.088	7.622	1.259	1.711	10.317	4.766	3.98	2.07	1.576				2.024	2.446	9.815	4.491	2.953	2.358
5.104	2.277	14.509	12.798	11.129	8.564	3.194	1.137	1.12				1.787	3.431	4.419	2.358	5.019	6.342
3.921	15.185	28.772	0.904	4.964	5.738	1.259	2.649	3.067				1.825	1.639	3.693	1.758	3.207	1.103
1.475	9.134	8.378	7.356	18.353	1.783	0.942	1.762	1.863				1.762	2.193	1.179	2.21	0.845	2.391
6.654	1.491	7.605	7.673	8.585	7.664	1.766	1.466	1.563				2.543	3.422	2.784	1.166	0.946	2.324
1.014	5.273	15.396	9.587	11.83	3.828	1.039	1.956	1.141				2.015	1.804	2.387	0.879	3.739	1.069
1.039	17.437	16.123	3.938	4.487	7.55	2.873	1.128	1.31				3.388	6.291	1.614	2.903	2.505	3.748
8.399	18.928	4.766	9.067	8.091	3.025	0.942	1.859	1.441				2.21	4.922	4.766	1.652	1.825	1.255
9.485	1.804	18.146	4.474	6.684	11.661	1.766	3.266	2.721				7.014	2.396	10.884	2.632	5.907	3.38
11.2	2.527	6.122	4.246	3.925	11.382	1.014	1.31	1.508				1.187	2.793	7.537	2.104	1.96	3.748
11.458	5.552	2.222	14.809	9.278	1.96	1.001	2.307	0.968				6.452	5.057	2.374	4.457	1.031	1.386
2.907	4.255	8.796	9.929	4.487	5.991	1.251	1.01	1.496				1.352	2.222	3.972	3.625	1.132	2.763
5.011	3.143	20.39	6.363	2.822	9.608	1.234	2.134	2.18				3.642	0.972	1.284	0.849	2.239	1.508
3.076	7.153	38.072	6.169	7.246	10.672	1.014	1.58	3.604				2.218	0.989	2.353	3.3	2.374	1.276
6.777	2.759	4.986	1.855	15.189	2.159	1.001	2.045	1.377				3.165	1.238	1.61	1.998	3.296	3.017
12.105	4.36	18.725	1.318	2.205	4.736	3.862	2.438	1.563				2.653	4.352	3.769	4.698	2.489	2.869
0.908	3.786	15.937	5.771	8.792	3.363	1.204	3.448	1.437				4.808	2.235	6.468	1.318	2.451	2.298
2.125	10.186	3.228	0.955	3.211	1.614	2.159	1.546	0.938				1.542	2.865	9.413	2.053	4.947	0.997
3.562	10.934	12.878	7.744	4.419	1.96	2.653	0.887	1.365				6.891	4.652	7.85	1.475	1.825	4.402
17.187	5.594	24.057	8.919	2.793	3.997	3.862	2.243	3.515				3.938	1.944	1.72	2.273	4.022	3.659
14.872	6.346	1.153	7.347	8.644	12.481	1.204	1.66	1.082				2.746	2.755	11.048	5.412	1.817	0.866
22.456	17.918	9.916	2.058	7.474	0.87	2.586	0.921	1.128				2.974	1.606	2.362	4.094	3.034	1.466
8.146	2.07	12.899	5.353	5.273	5.062	2.784	1.327	1.086				6.768	2.391	0.968	5.898	2.649	3.68
2.053	10.626	14.944	11.006	5.509	5.919	1.293	1.572	1.893				2.763	4.094	2.1	1.166	6.109	2.493
7.977	16.161	3.87	8.15	13.076	7.474	1.656	0.955	1.965				0.862	3.291	4.381	3.541	4.677	6.485
11.678	2.265	20.339	1.115	7.461	2.007	2.586	2.243	2.024				1.694	1.682	6.595	3.845	2.083	1.635
8.289	1.927	10.634	3.317	9.02	11.331	2.784	0.904	3.325				6.097	3.35	3.781	6.46	5.501	3.515
1.466	5.002	10.647	7.842	15.413	6.583	1.762	1.124	2.18				4.981	1.28	2.941	2.518	2.02	2.873
10.584	4.521	13.034	4.394	10.672	10.263	1.766	1.018	1.601				4.174	2.962	1.132	3.143	5.488	2.979
1.335	4.373	7.956	4.559	2.822	4.132	2.48	2.624	1.783				2.096	2.805	1.39	0.87	2.831	2.556
10.846	3.11	25.299	11.07	11.923	6.059	1.327	3.566	1.225				2.015	2.108	3.431	1.213	2.556	2.417
17.589	9.392	33.065	13.579	6.916	2.404	1.762	1.01	0.976				1.5	3.553	0.946	3.025	3.71	1.538
11.522	2.463	7.542	6.899	5.788	8.856	1.766	1.01	1.39				2.75	3.646	1.403	1.872	4.5	1.665
8.822	14.842	1.893	9.823	6.219	12.227	3.105	3.279	1.162				6.228	2.332	8.315	3.245	0.942	1.969
11.239	5.243	13.79	5.514	7.863	3.693	2.087	0.845	2.121				2.827	2.167	3.338	4.66	3.338	3.181
6.249	5.083	30.158	7.478	3.9	5.881	2.438	1.534	3.714				8.991	2.974	2.4	3.477	1.217	4.512
20.867	6.025	19.946	4.597	4.804	4.495	0.997	1.259	1.834				1.867	1.183	5.1	3.452	5.923	3.152
7.221	6.397	6.798	9.392	6.883	3.693	3.105	2.805	2.489				1.715	6.19	2.67	2.958	1.783	2.307
20.724	11.285	16.549	4.774	4.44	4.394	2.087	1.842	0.845				4.174	1.686	4.597	2.379	0.891	1.813
7.482	3.933	6.705	4.411	5.628	5.353	1.538	1.2	3.6				8.944	1.103	10.533	0.946	3.279	3.511
3.638	7.799	4.124	6.781	2.755	2.97	1.829	1.973	2.172				1.517	4.702	0.9	4.331	1.242	1.918
1.572	6.963	28.971	8.97	6.325	3.35	1.927	4.343	1.956				7.761	2.311	1.956	1.72	2.805	1.61
3.638	1.956	6.304	10.389	15.502	0.934	2.155	1.563	1.466				3.811	2.687	6.959	6.329	2.907	4.098
6.68	2.86	14.644	12.565	7.39	10.651	1.538	0.934	1.88				2.015	3.173	1.373	2.827	2.193	2.421
3.617	8.108	5.269	8.581	3.135	5.366	1.829	1.039	1.339				1.665	1.149	2.772	0.959	1.001	1.914
20.212	5.898	22.595	8.623	1.466	3.042	1.006	2.886	1.901				4.947	1.094	7.491	3.088	3.397	2.303
10.685	2.353	5.645	1.639	18.586	6.688	1.242	3.562	1.876				2.869	2.024	3.929	4.043	2.556	2.007
9.367	5.535	25.435	9.616	6.084	15.214	1.965	1.517	1.175				3.139	1.61	1.855	3.257	1.593	2.167
4.745	4.495	8.619	1.01	6.185	3.701	0.875	3.16	2.666				2.996	3.405	3.228	1.035	3.794	2.886
5.15	9.768	5.733	5.539	2.729	5.615	1.006	3.465	1.242				1.673	2.903	7.157	4.419	2.797	2.007
3.9	6.122	9.963	9.65	10.284	4.162	1.242	3.186	1.001				1.813	3.786	5.285	1.728	1.606	3.388
4.766	0.858	26.292	11.737	4.77	3.773	1.5	1.918	1.065				7.098	1.639	5.484	2.104	3.972	1.01
7.436	3.739	11.674	3.465	9.861	1.994	1.775	1.259	3.874				4.918	4.977	1.179	4.339	2.07	5.564
16.03	2.852	6.54	14.931	4.863	4.867	3.574	3.131	1.339				3.321	3.219	1.466	0.993	2.26	3.68
5.011	3.08	17.23	10.288	3.456	8.353	1.648	2.514	1.111				3.638	2.679	0.997	1.614	5.983	4.17
7.947	2.518	5.949	11.817	6.988	7.233	1.5	2.083	0.904				1.677	2.328	1.513	2.738	3.203	3.566
8.42	1.394	3.401	17.339	9.003	4.276	1.775	1.234	1.673				2.29	5.501	1.834	1.031	5.053	1.842
22.194	0.908	7.643	11.006	3.012	6.384	1.369	2.142	0.891				5.197	1.635	7.415	2.645	1.872	3.807
1.111	4.086	9.046	4.111	8.581	5.814	1.994	0.879	1.014				1.42	3.587	8.315	1.035	2.269	2.776
3.114	10.317	21.003	6.067	6.806	5.514	1.158	2.89	2.708				1.969	1.386	1.487	1.225	2.856	1.732
4.804	1.576	20.365	4.119	7.508	9.933	1.703	3.355	1.69				3.845	0.984	2.146	4.977	4.774	3.211
2.514	2.307	7.825	7.385	5.053	7.09	1.369	2.007	1.17				9.65	3.388	8.289	3.287	1.352	3.304
12.667	7.626	8.154	3.215	4.631	15.214	1.994	2.539	1.863				9.916	3.308	4.398	3.528	5.07	2.548
8.513	4.998	4.179	3.857	1.052	14.403	2.67	2.239	1.741				3.769	2.649	10.901	2.577	2.865	0.989
3.726	3.198	4.263	2.091	1.749	4.288	1.276	3.418	3.342				1.348	3.612	1.707	4.149	2.172	1.986
5.911	5.615	23.973	5.767	2.252	5.531	3.541	1.365	1.229				7.829	1.998	1.187	1.918	2.966	1.817
9.853	1.259	6.422	6.684	4.859	2.877	3.705	1.884	2.159				5.188	1.766	4.529	2.497	4.631	2.898
1.876	5.543	25.587	2.184	4.495	4.859	2.67	1.035	1.538				4.517	4.267	2.581	5.598	1.982	2.358
20.398	6.283	19.777	5.404	5.725	2.358	1.276	2.167	1.272				1.268	2.434	1.876	2.839	4.673	3.118
2.235	15.426	4.512	2.624	11.568	2.742	1.91	3.718	0.904				4.808	5.34	1.867	4.246	2.176	3.186
3.093	6.43	15.954	6.126	4.039	2.243	1.022	1.559	2.227				2.581	4.06	1.483	2.108	4.271	0.98
6.468	6.485	6.223	9.287	7.829	18.662	2.56	1.944	1.783				1.466	3.257	1.8	6.029	1.449	2.649
1.948	5.425	12.95	3.46	7.854	9.671	1.491	0.853	2.683				1.694	1.775	4.546	1.922	2.434	2.134
15.945	1.09	12.544	4.348	3.486	10.25	1.91	0.972	1.111				5.4	2.383	1.255	2.649	1.158	4.352
12.405	8.978	21.771	7.732	7.157	1.517	1.022	4.026	1.513				0.98	2.345	3.017	2.362	1.453	0.891
0.997	7.178	21.704	7.778	9.971	0.989	1.648	3.114	1.863				8.501	6.73	5.704	1.128	2.041	4.986
3.866	3.853	4.149	13.317	13.296	1.787	1.715	1.572	1.403				2.032	1.618	2.928	2.429	1.17	1.432
9.794	14.074	9.236	5.269	9.206	3.731	1.593	1.293	1.458				3	2.974	2.269	1.99	4.774	6.059
1.128	4.601	12.396	4.504	10.52	15.265	0.87	4.386	1.407				2.615	4.939	9.65	4.622	1.783	1.115
1.006	3.165	5.628	5.797	7.25	6.975	1.648	0.972	1.073				6.878	3.046	1.58	1.728	1.965	2.708
5.252	7.533	16.735	5.7	4.183	7.559	1.715	1.808	1.627				5.712	2.028	1.132	3.984	5.188	6.088
6.904	5.214	4.855	3.612	5.535	2.86	1.631	3.198	1.513				2.51	2.535	4.635	2.869	2.298	1.149
3.612	4.778	4.331	5.336	9.447	7.736	1.728	2.218	1.487				8.015	1.373	7.888	4.331	1.8	1.327
2.146	8.061	12.823	5.019	5.18	10.013	2.328	3.173	1.644				1.238	7.487	3.895	2.598	5.176	3.701
3.519	6.735	5.687	15.823	8.408	15.514	2.383	1.052	1.318				0.862	3.655	1.863	1.948	3.731	4.208
8.699	3.617	30.107	2.096	3.646	4.187	1.631	0.866	1.242				2.522	1.677	6.954	3.439	1.918	1.534
4.711	3.143	12.045	0.883	4.157	18.341	1.728	2.48	0.951				4.445	2.598	1.555	2.607	2.189	0.98
2.463	1.449	5.345	12.155	7.643	2.353	1.728	3.967	2.442				0.959	2.501	1.965	1.5	4.833	1.082
2.746	10.896	5.602	8.615	6.676	3.304	1.153	1.601	2.603				2.049	2.332	3.629	3.959	0.976	2.315
5.493	7.174	12.916	6.13	4.546	2.894	1.694	1.208	2.666				6.135	1.838	2.767	1.039	1.762	4.326
8.082	4.719	11.361	2.505	7.136	9.616	1.065	4.356	2.358				6.194	1.479	5.657	5.463	1.077	2.615
13.685	1.145	6.321	3.545	3.038	3.105	1.728	1.415	2.028				1.479	1.567	6.24	3.874	1.124	6.98
7.901	7.368	14.627	3.591	7.191	2.886	1.153	1.094	2.759				6.515	2.827	2.429	0.866	1.293	3.418
20.639	16.038	13.419	10.098	1.044	8.243	1.322	1.082	1.39				1.352	1.652	1.998	2.028	2.611	1.618
3.165	1.327	26.182	5.142	1.31	3.473	3.211	2.252	1.61				3.393	1.796	1.656	3.95	2.598	1.703
2.303	7.96	6	5.315	11.509	2.979	2.522	1.804	0.921				2.497	4.8	0.959	3.376	1.183	1.969
7.077	6.481	17.242	6.545	6.701	6.523	4.736	1.567	1.352				3.515	1.821	1.517	1.91	1.766	2.222
16.347	3.329	4.698	4.521	13.769	2.97	1.322	1.183	0.875				6.832	2.493	8.12	4.086	3.976	1.069
10.106	15.654	13.119	3.993	7.909	9.333	3.211	1.749	3.764				4.609	4.555	3.266	1.437	1.124	1.927
4.635	5.547	10.174	11.26	6.249	4.449	1.821	2.451	2.193				2.827	0.997	2.235	4.905	3.714	3.012
23.833	3.448	7.525	2.142	2.565	2.374	2.552	1.115	1.901				1.449	1.175	4.263	1.918	3.401	1.707
15.671	6.236	27.644	8.792	11.746	2.083	1.141	0.963	1.09				8.028	2.56	1.006	1.09	3.148	3.71
6.16	2.307	15.738	10.748	5.788	6.038	3.165	1.817	2.865				9.633	2.362	4.339	2.489	1.707	3.634
4.449	1.014	2.29	1.749	14.268	2.738	1.821	1.893	1.035				6.097	0.93	3.536	2.222	1.36	2.324
7.347	2.86	23.001	6.253	10.195	0.938	2.552	1.487	1.855				1.318	1.36	2.201	2.113	0.904	1.221
5.171	3.553	5.869	4.888	9.515	3.79	4.821	1.8	3.71				6.887	2.417	5.315	2.577	3.604	1.424
20.47	2.197	3.794	9.798	2.696	1.187	3.532	3.608	1.808				6.397	2.138	7.964	2.066	4.229	1.213
16.347	3.088	10.563	4.386	8.577	3.739	3.748	2.543	1.086				8.86	3.283	8.268	1.69	2.298	3.688
13.959	1.724	7.913	6.473	5.159	3.925	2.738	1.263	0.938				2.239	1.91	1.5	1.276	2.07	1.246
8.268	4.593	3.676	7.237	3.967	10.03	4.821	0.934	1.437				5.442	3.253	1.107	2.801	1.453	4.064
12.819	7.736	22	1.415	15.476	7.605	3.532	2.417	3.553				8.936	4.855	1.183	4.06	1.331	3.346
19.427	2.865	13.989	5.007	7.901	5.408	1.407	0.921	2.328				5.336	0.883	3.515	3.866	3.929	3.165
16.663	8.868	38.426	2.358	2.476	3.726	2.353	1.411	1.597				1.872	2.32	8.091	2.801	2.903	4.107
9.726	4.183	2.058	11.581	12.033	4.614	1.72	1.977	1.449				1.859	2.598	5.467	1.373	2.81	2.674
13.3	10.385	6.283	6.054	1.698	2.738	2.886	2.928	1.386				9.388	1.682	5.45	2.332	1.517	3.397
4.914	2.915	1.475	5.412	5.408	7.871	1.407	0.951	1.555				1.204	1.973	7.28	2.996	1.018	1.073
14.069	10.803	19.013	7.343	6.836	4.871	2.353	1.61	2.248				6.05		1.863	3.545	1.889	3.68
13.157	13.79	27.137	4.947	14.53	10.056	4.808	3.617	1.901				2.07		1.779	2.763	3.072	1.931
4.039	4.909	6.08	13.647	6.785	1.077	1.428	2.915	0.972				3.511		1.462	2.641	3.253	1.931
6.553	6.126	18.463	3.224	4.415	7.073	3.579	1.048	2.48				5.37		1.086	3.435	2.535	1.297
8.306	3.355	1.398	10.732	7.267	4.128	2.949	0.938	1.111				4.702		8.163	2.358	1.458	3.127
7.254	4.462	9.848	4.229	5.438	3.114	4.808	2.581	1.111				1.901		2.598	5.767	2.641	1.707
15.349	2.273	10.554	2.227	13.52	7.82	1.428	2.007	3.376				3.317		7.068	2.729	2.074	1.884
13.207	9.988	1.124	2.565	15.527	5.987	1.331	0.853	1.153				1.369		1.838	4.829	1.529	1.318
3.57	9.574	38.067	18.214	8.923	1.483	1.035	0.862	2.011				4.115		2.358	5.442	4.466	4.935
6.916	3.452	5.615	5.59	4.728	7.064	0.955	1.044	1.584				4.2		2.928	2.886	4.69	3.532
0.972	1.825	14.619	8.83	2.484	7.377	2.142	2.328	2.412				6.921		5.285	1.179	0.87	2.522
12.527	4.842	3.65	7.512	9.498	13.3	1.331	1.103	1.8				1.272		2.425	2.983	5.078	0.879
12.223	10.655	9.675	12.354	13.296	0.963	1.035	1.082	1.631				4.614		0.883	5.961	1.829	4.077
11.999	3.866	18.746	4.2	5.319	2.298	1.314	0.845	0.93				3.38		2.603	2.159	0.862	2.362
2.51	5.662	7.846	3.933	5.218	3.608	0.938	0.951	3.012				0.98		4.018	3.257	2.383	1.631
3.65	4.035	1.099	5.091	4.352	9.591	3.388	1.099	0.934				1.517		9.81	2.167	2.658	2.459
13.089	2.843	4.352	4.271	2.231	4.132	1.314	2.277	3.215				1.614		4.715	4.288	3.072	1.031
14.931	4.491	5.057	1.606	5.957	7.913	3.87	2.417	0.972				2.565		2.958	4.17	2.041	3.841
14.183	16.625	24.108	4.952	10.77	14.264	0.98	0.968	3.887				1.42		2.159	4.449	3.659	1.982
15.468	7.77	2.674	7.064	3.984	2.949	2.763	1.027	2.89				1.213		3.431	1.99	2.649	1.635
8.006	4.069	9.253	2.142	11.543	8.53	2.573	1.834	1.644				2.273		1.259	1.66	2.717	3.105
2.189	2.007	7.575	2.953	6.266	9.396	3.87	1.183	1.335				5.978		5.226	3.798	2.987	1.779
8.678	4.673	21.645	3.41	4.795	5.378	0.98	2.472	1.289				2.81		2.894	2.979	1.825	2.649
23.668	1.483	3.714	7.913	1.834	7.592	1.175	1.06	1.111				6.236		8.07	4.162	4.25	1.686
2.387	10.993	8.805	2.721	4.618	7.698	3.781	0.942	3.194				5.002		8.07	4.208	3.76	6.067
2.898	5.011	17.331	5.231	3.676	1.8	0.955	4.293	2.176				4.588		3.917	1.935	1.475	2.514
3.879	1.69	22.321	4.5	9.777	7.723	1.175	3.972	2.315				1.069		5.556	2.708	3.173	2.32
2.924	2.455	6.912	9.954	3.469	2.29	3.781	1.58	1.339				4.533		7.732	2.222	2.024	1.449
6.114	8.226	17.821	2.277	1.187	4.631	3.57	0.968	1.221				6.109		3.232	2.51	1.331	3.076
12.603	8.264	2.577	3.866	5.881	2.476	2.197	2.176	1.158				2.315		2.459	1.627	2.036	0.87
2.138	18.21	30.429	11.002	10.372	6.283	1.563	1.513	1.331				6.532		4.297	1.969	2.197	2.7
6.139	5.239	16.325	7.546	7.681	1.284	0.908	1.648	1.479				2.818		3.012	5.171	2.243	4.204
5.547	6.156	2.442	4.039	8.949	6.439	3.57	1.618	2.163				2.548		5.095	6.253	1.179	2.51
11.116	6.092	8.353	5.556	11.357	3.072	2.197	2.269	0.951				1.475		2.59	3.008	1.335	5.467
0.849	10.034	6.207	4.884	2.358	3.405	2.21	2.966	0.917				3.938		9.739	1.065	1.487	1.382
11.534	1.284	6.523	4.179	3.642	2.311	1.614	0.887	1.584				4.364		2.594	3.088	3.595	4.812
9.042	6.65	14.771	3.845	8.137	1.175	1.238	1.166	2.805				1.58		1.162	1.36	2.894	2.518
3.465	5.623	6.84	8.129	1.952	6.456	1.42	4.369	1.039				7.318		1.711	1.373	1.47	3.135
10.52	2.163	2.907	16.794	16.097	10.461	2.21	2.434	1.479				1.251		5.087	2.89	2.066	3.726
1.808	3.722	8.175	7.03	5.112	3.232	1.614	1.483	0.887				2.865		1.686	2.97	1.289	2.053
13.528	18.4	9.219	3.536	3.528	1.272	2.615	1.065	3.181				1.631		3.536	1.082	2.167	3.224
5.7	9.882	20.91	4.926	1.593	1.948	2.535	2.907	0.989				3.435		7.36	2.548	2.729	2.383
9.244	12.565	15.666	1.415	6.232	5.104	2.02	1.141	3.946				3.988		3.241	0.904	3.465	2.928
7.956	2.303	28.16	10.617	6.959	5.945	1.31	1.268	0.9				3.811		1.268	1.614	1.597	1.977
9.553	15.709	19.984	17.525	9.287	2.915	2.615	1.808	1.91				2.138		4.546	3.084	1.487	1.513
7.981	6.228	5.771	2.501	4.31	4.377	2.535	2.721	1.546				6.895		2.894	1.876	3.156	4.094
2.611	7.17	2.594	9.126	2.772	17.775	1.276	1.09	1.559				8.961		1.086	2.539	1.884	0.904
4.352	3.241	38.929	5.273	10.068	6.663	1.889	0.93	1.656				0.875		7.347	3.71	4.343	3.431
9.675	8.336	29.465	5.653	7.694	1.293	3.177	2.505	2.565				2.235		5.569	1.973	3.156	1.973
10.127	1.229	22.591	7.812	2.97	3.541	2.97	1.728	1.424				8.061		3.955	4.47	2.776	1.462
7.998	7.191	5.459	3.025	5.784	4.149	1.276	1.145	2.78				7.212		2.586	1.496	4.136	1.783
10.524	1.356	6.79	4.846	9.637	5.577	1.889	2.324	1.12				5.771		8.932	2.138	2.294	1.589
3.308	9.549	13.676	13.567	7.85	13.098	1.221	2.501	1.339				1.027		3.887	2.328	1.813	1.196
6.709	4.702	7.799	3.972	7.47	11.255	2.303	1.66	1.246				9.549		4.208	3.456	1.398	3.372
4.821	5.167	15.206	6.414	1.5	5.18	1.677	1.593	1.466				2.924		1.863	2.636	2.1	1.496
23.605	6.152	12.945	10.225	11.792	5.078	1.584	2.091	1.483				4.026		5.438	1.006	5.619	3.076
4.398	8.712	1.475	5.78	6.908	12.007	1.221	3.029	2.231				1.065		2.514	1.559	2.032	1.956
2.531	4.373	7.44	12.1	13.178	4.821	2.303	1.72	1.158				6.012		1.47	2.932	1.508	1.238
10.444	2.522	15.996	12.185	8.032	6.042	1.458	1.935	3.41				4.829		1.335	3.363	1.813	1.06
1.935	8.256	13.888	6.874	1.103	12.544	1.804	2.036	3.165				1.031		4.263	4.593	3.203	3.997
9.726	14.319	6.714	2.366	11.817	3.815	1.179	1.086	2.734				2.205		1.597	3.093	1.276	2.307
2.789	4.077	7.368	10.609	6.528	11.838	1.559	2.353	2.349				5.712		6.557	2.172	2.091	2.911
2.548	5.543	20.681	3.595	7.474	8.551	1.458	1.094	2.18				1.259		4.935	5.142	2.869	3.79
4.322	7.66	12.696	2.324	4.728	3.498	1.804	1.365	1.821				1.69		4.124	1.424	1.538	1.517
7.559	5.298	36.398	16.41	3.342	3.215	1.639	2.97	1.644				4.863		1.158	4.694	1.783	2.949
10.457	15.261	11.784	4.863	17.821	4.31	2.349	1.327	0.989				2.463		3.029	6.287	2.725	1.8
8.822	7.613	28.164	1.496	0.866	4.386	1.846	1.905	1.973				3.046		4.479	1.69	2.59	1.187
3.49	4.377	29.841	13.034	3.334	4.466	2.074	3.11	1.318				1.703		2.248	1.111	3.494	4.639
1.398	2.332	14.944	3.473	5.509	15.033	1.639	3.325	1.72				6.65		6.481	2.197	1.897	1.508
1.58	4.918	12.696	7.639	3.266	7.774	2.349	1.001	2.607				8.792		3.097	2.59	2.37	4.774
22.65	2.996	4.914	0.968	9.143	13.068	0.968	1.386	1.293				1.449		5.433	2.907	3.236	4.141
5.978	15.442	25.756	15.354	1.39	4.187	0.862	1.779	1.584				9.168		3.929	1.432	3.312	2.104
2.789	1.779	2.476	7.508	7.88	2.463	2.396	3.857	0.9				4.381		3.722	2.336	3.756	0.858
1.208	6.299	21.193	2.442	6.477	11.078	0.968	2.332	2.142				1.483		7.144	1.027	2.573	2.86
8.767	9.781	16.473	6.819	7.199	9.941	0.862	1.517	1.145				1.88		2.277	1.251	2.036	1.42
3.11	8.412	13.076	11.669	1.327	10.575	2.953	2.535	1.487				3.11		3.621	3.87	1.682	2.936
17.737	3.181	12.202	7.073	7.787	2.074	3.118	1.838	0.93				2.028		4.326	1.813	2.628	3.718
18.831	2.21	8.982	16.271	2.958	4.702	3.895	1.272	2.218				8.733		3.634	3.207	1.403	2.214
3.452	2.497	4.618	6.173	9.667	7.398	1.335	0.934	2.307				2.429		1.606	1.437	2.383	3.997
15.671	2.476	16.807	4.17	3.152	8.45	2.953	2.18	1.166				1.834		1.331	2.505	1.762	2.729
2.645	9.198	14.542	5.797	8.188	10.782	3.118	3.215	2.332				6.663		5.04	5.074	1.72	4.986
4.964	6.946	18.844	7.432	5.505	3.448	2.522	0.866	1.238				3.515		3.743	5.285	1.124	2.62
10.533	3.325	10.503	7.508	9.625	2.434	1.496	1.415	1.711				4.271		1.69	2.734	1.348	2.958
11.56	4.056	25.646	9.76	18.341	3.042	3.448	4.056	2.531				3.642		4.576	1.369	1.103	3.634
8.991	1.491	4.884	9.515	3.946	16.807	1.644	4.001	3.566				1.183		4.284	1.39	1.246	1.187
10.254	3.338	4.44	15.979	2.7	1.234	2.522	1.137	1.791				1.758		4.208	2.404	1.137	1.453
12.844	10.355	21.366	3.612	7.406	17.183	1.496	1.175	2.074				2.472		7.728	2.146	1.225	1.618
4.098	5.518	16.947	3.57	2.653	15.092	0.946	3.177	1.817				4.901		5.421	2.552	3.629	3.498
7.335	8.044	17.808	5.425	6.599	5.015	1.001	2.328	1.137				3.004		3.186	2.315	2.417	2.641
6.299	1.458	5.438	5.07	1.635	5.011	3.372	1.432	3.215				1.711		5.408	2.767	2.979	2.497
4.588	7.208	24.421	7.208	2.459	3.135	0.989	1.394	3.904				0.883		2.687	2.214	0.946	2.108
12.933	2.941	22.118	14.158	6.004	10.14	0.946	3.038	1.863				3.021		5.497	1.956	2.814	6.473
5.087	3.836	9.291	5.332	3.688	5.26	1.001	2.201	1.153				8.197		3.08	2.784	1.394	1.851
10.216	9.388	17.53	1.508	3.291	11.336	2.058	1.567	0.87				1.796		3.718	2.607	5.07	3.312
5.353	5.467	1.939	4.267	1.377	5.632	1.965	1.352	0.921				2.831		2.4	3.165	2.303	1.825
4.293	7.901	1.491	4.314	8.399	7.153	0.896	2.729	0.862				1.137		10.081	2.231	1.952	2.835
4.479	1.006	13.381	19.266	1.775	7.685	2.801	1.686	0.908				1.673		5.966	0.942	4.026	2.134
2.822	1.487	18.311	2.205	10.039	7.284	2.058	1.001	1.88				3.262		4.208	1.808	2.869	1.031
3.448	7.939	8.501	14.5	11.805	3.955	1.965	1.039	1.306				1.538		7.525	1.094	2.852	2.265
14.314	11.712	12.629	2.932	7.022	7.681	0.866	2.793	0.875				2.172		3.359	0.946	1.158	3.566
22.485	3.895	13.845	3.828	5.193	10.584	0.887	0.984	1.031				1.956		1.986	2.256	0.887	1.183
8.932	19	1.597	9.515	9.354	3.266	2.201	1.175	0.87				7.335		4.141	1.884	2.497	3.376
2.489	3.925	3.498	7.432	7.736	9.925	1.382	1.289	1.099				0.875		3.566	2.058	2.991	2.032
7.542	2.379	14.095	2.189	3.579	4.031	0.866	1.635	1.137				8.585		5.433	1.998	1.88	3.764
4.901	1.715	23.369	12.088	2.315	5.454	0.887	0.993	1.555				2.155		1.749	3.439	1.394	5.028
4.753	2.053	29.765	5.725	5.07	8.889	2.696	1.217	1.508				1.736		3.143	4.238	0.993	2.569
8.256	5.366	6.283	3.853	12.738	3.786	1.986	1.048	1.546				3.595		2.683	2.298	3.642	2.451
5.822	4.986	7.685	13.985	12.299	3.549	2.315	2.193	1.424				2.362		7.035	1.12	1.175	4.508
9.937	7.322	22.646	12.971	3.642	10.085	1.682	1.065	1.453				1.762		1.876	3.088	3.025	5.1
14.906	3.617	28.286	3.815	1.187	3.735	2.696	1.183	1.035				6.164		2.843	1.407	0.921	2.717
4.686	5.163	9.925	5.852	1.322	16.972	1.986	3.088	1.496				4.778		10.554	1.111	5.522	1.217
0.9	8.94	10.613	5.543	2.058	4.555	1.783	1.39	1.242				2.391		4.724	0.955	1.077	5.86
1.166	8.171	8.133	3.3	1.221	6.79	2.167	1.855	1.242				3.688		3.105	2.142	1.622	1.065
13.081	3.279	9.671	1.77	10.719	8.902	2.898	1.242	3.693				2.269		4.466	2.298	1.229	1.411
2.049	7.939	17.851	7.309	11.344	8.15	2.535	4.141	2.434				2.036		1.348	1.204	2.053	4.119
21.471	8.936	14.302	17.623	13.174	15.227	1.783	1.736	2.108				0.997		2.932	3.004	2.011	1.47
3.815	12.519	18.565	6.806	10.271	10.009	2.167	1.115	1.648				1.162		3.688	1.741	1.335	0.908
8.763	7.918	6.08	12.261	6.566	3.376	0.875	2.421	1.348				1.398		4.432	1.665	0.879	1.001
7.816	7.098	5.336	8.002	8.192	7.816	1.162	2.197	0.934				8.965		4.702	4.901	1.073	3.87
10.474	5.564	13.934	7.449	12.506	14.547	0.963	1.905	3.194				0.938		1.09	2.349	0.9	1.39
5.277	2.374	31.65	6.054	14.589	17.686	0.875	1.386	3.967				3.642		2.75	0.942	1.453	3.925
23.647	8.602	16.862	9.316	8.813	11.213	1.162	1.027	0.862				1.563		5.442	2.658	2.108	6.726
6.105	6.545	0.972	8.906	6.042	10.106	1.187	2.556	1.441				3.773		4.981	1.191	0.959	1.66
12.992	3.059	13.706	8.944	12.561	6.515	2.087	2.353	1.597				2.066		5.907	1.056	2.586	2.873
2.573	4.867	22.49	6.553	10.178	2.434	1.627	1.394	0.997				1.846		2.442	3.874	1.99	2.759
2.928	12.084	2.307	3.815	10.106	4.457	2.607	2.928	2.497				2.932		9.223	4.022	1.901	4.183
4.339	2.51	26.901	7.187	4.829	10.072	1.187	3.101	2.607				5.687		0.887	1.973	2.218	0.858
9.878	1.584	19.558	4.58	1.432	4.555	2.087	3.557	1.994				2.201		4.28	3.756	2.003	3.541
2.974	9.84	9.439	3.9	3.486	12.375	1.225	1.935	0.938				2.501		2.987	2.227	1.424	0.955
7.081	1.259	4.022	14.695	11.441	7.052	2.02	2.1	2.286				4.44		3.904	2.159	3.034	1.825
13.14	8.416	9.709	12.185	9.24	4.107	1.677	2.81	1.242				1.339		4.491	1.648	3.139	2.282
5.176	2.522	4.174	9.671	7.918	10.913	3.393	1.263	2.222				3.198		1.352	2.59	1.035	1.905
5.97	1.631	28.65	13.372	8.011	7.613	1.225	2.104	1.027				7.44		4.533	3.401	1.145	0.904
5.628	5.362	15.852	9.54	9.903	7.897	2.02	2.315	1.246				5.032		4.166	1.153	2.75	2.514
16.554	13.157	10.905	8.847	1.631	11.851	3.304	2.586	0.879				1.09		6.549	2.59	4.969	1.453
14.251	10.22	3.148	10.309	16.076	3.008	1.8	1.052	2.358				9.861		1.867	1.398	1.179	0.891
7.174	15.024	7.415	5.877	4.014	6.752	1.863	3.245	1.559				3.743		10.786	2.949	1.551	2.062
8.049	1.977	1.398	10.089	4.356	5.345	3.832	1.931	3.574				3.257		0.968	2.717	4.411	2.193
16.596	2.873	13.765	11.365	8.281	11.957	3.304	1.555	1.107				6.798		3.291	2.032	1.369	3.325
13.005	4.026	31.396	9.299	7.504	3.642	1.8	2.032	1.268				7.88		4.88	3.105	2.48	3.536
12.713	2.696	23.377	6.397	8.142	15.823	1.449	2.138	1.301				2.729		2.649	5.252	2.641	4.204
12.236	5.26	4.909	13.381	5.138	8.239	1.483	3.346	1.99				2.256		2.142	2.505	4.259	1.893
15.079	7.432	17.783	6.925	7.622	2.028	2.738	1.411	1.255				1.268		2.041	5.011	0.904	1.272
1.149	3.646	23.233	9.498	5.281	2.434	1.986	2.298	3.836				1.965		1.567	3.959	5.514	4.888
7.563	1.986	10.212	13.997	0.925	1.149	1.449	3.562	1.525				5.805		3.76	1.339	1.217	3.667
6.663	7.077	13.888	6.13	13.482	7.597	1.483	1.741	0.93				3.781		3.676	2.446	2.843	1.2
13.005	15.092	6.942	1.183	1.559	3.004	1.905	0.989	1.508				4.221		1.627	2.941	1.014	5.459
9.477	15.497	15.886	4.783	6.236	5.683	2.18	1.339	3.021				9.629		3.95	5.024	3.435	1.441
4.533	19.194	15.683	7.356	2.962	8.125	2.205	2.822	2.29				2.894		3.879	3.604	5.995	1.2
20.453	1.601	5.801	8.37	5.239	6.071	2.256	2.649	3.063				2.827		2.451	3.456	2.556	1.724
6.071	3.891	8.75	12.295	10.148	5.649	1.905	1.365	1.2				1.356		2.205	2.543	0.883	1.504
13.474	10.541	17.88	3	5.129	3.181	2.18	1.525	3.262				4.28		4.694	2.696	2.463	1.652
6.16	5.653	3.308	8.982	2.053	2.053	0.913	3.536	1.462				4.77		2.641	3.524	1.352	4.846
22.371	0.9	8.108	11.982	11.915	10.689	1.115	1.382	2.074				3.921		5.45	1.597	1.365	1.652
9.971	1.618	15.869	10.732	1.952	7.246	2.273	1.06	1.956				5.704		1.306	2.239	2.818	3.625
1.901	3.38	15.257	4.969	10.271	15.713	0.913	0.87	3.338				1.952		1.851	1.994	3.714	2.066
14.538	3.819	10.693	4.901	3.959	5.666	1.115	1.462	2.29				7.749		1.301	2.755	2.045	3.883
10.52	1.47	4.893	3.08	8.04	2.776	1.432	0.862	1.635				3.701		2.349	1.466	1.715	4.229
6.819	7.956	14.192	12.033	6.473	8.011	2.015	1.2	0.938				3.241		3.988	2.26	1.255	1.817
8.932	2.666	14.83	4.905	5.531	7.643	2.615	2.86	0.875				4.55		1.238	3.334	2.75	2.451
19.266	2.881	12.468	1.2	8.864	9.418	1.851	2.087	2.294				3.997		1.137	0.883	3.35	3.933
10.453	1.698	13.799	8.112	15.316	4.584	1.432	0.887	4.28				3.701		3.219	3.325	5.273	3.959
8.944	4.06	31.742	10.71	4.859	3.562	2.015	0.887	0.997				7.647		10.782	5.864	2.138	1.2
11.086	3.072	5.273	7.622	13.883	1.069	2.658	0.875	3.503				2.742		1.986	3.486	1.318	4.179
10.884	9.489	20.229	12.51	12.988	1.5	0.883	2.772	1.2				4.466		4.474	2.645	3.338	3.511
5.64	1.948	29.06	6.19	5.97	4.174	1.348	1.462	1.428				1.314		3.329	2.379	2.366	2.704
3.836	1.166	5.615	13.381	11.15	3.752	4.411	1.846	1.069				5.188		4.419	2.683	2.29	2.379
1.982	16.173	11.796	2.56	1.787	3.946	2.658	3.604	4.022				1.762		3.363	0.858	0.968	6.671
7.09	8.463	17.77	2.463	11.619	4.893	0.883	1.289	2.036				5.366		10.254	1.06	3.41	1.255
7.605	15.823	3.963	14.031	11.585	1.517	1.441	0.989	1.018				2.434		1.901	1.796	2.683	4.495
13.195	4.018	14.733	6.367	4.259	1.432	1.301	1.141	1.276				2.818		4.905	1.525	1.969	3.895
16.461	9.337	2.78	9.794	2.852	1.149	1.259	2.214	1.576				2.446		8.949	2.227	2.484	2.611
6.937	5.235	1.441	6.532	9.544	8.408	2.032	1.783	1.834				6.418		7.25	2.729	0.9	1.437
3.946	9.282	3.714	4.022	1.876	7.136	1.441	1.099	2.979				1.572		2.784	1.339	1.259	1.069
7.411	3.794	14.39	2.949	6.397	5.611	1.301	1.386	1.006				2.442		2.113	2.966	2.489	4.5
5.771	1.196	8.374	5.602	15.333	5.949	1.808	0.951	1.914				1.276		3.173	2.028	4.424	3.486
1.707	18.531	6.515	7.744	8.695	8.623	1.162	1.001	0.98				3.819		4.348	1.644	1.829	1.842
15.459	1.686	11.07	1.931	9.743	3.967	2.979	1.187	1.973				4.677		2.738	3.984	0.942	2.125
15.003	3.832	25.388	11.674	5.074	9.599	2.869	1.166	1.373				4.99		1.103	3.917	1.238	3.279
13.359	13.119	13.127	4.457	9.544	2.383	1.808	1.644	1.8				3.122		7.039	2.62	2.273	4.757
10.748	15.497	13.858	3.912	4.622	18.155	1.162	1.838	1.72				1.462		2.493	3.697	3.722	3.743
13.229	6.05	23.102	8.028	9.751	3.993	3.055	1.175	2.049				2.18		1.601	3.207	1.183	3.638
7.204	15.189	6.278	1.584	9.937	4.187	0.904	0.845	0.913				2.548		4.271	5.514	5.788	3.211
1.432	3.105	27.83	2.928	8.471	4.369	3.997	3.27	1.698				2.721		2.789	2.007	2.125	1.711
5.835	11.243	12.286	3.71	1.259	6.181	1.39	1.956	1.208				1.622		1.268	2.518	2.742	1.221
12.147	13.833	9.912	8.982	13.736	15.48	3.055	0.904	2.451				1.284		1.884	1.969	2.603	4.998
8.936	6.908	19.11	7.766	1.732	10.06	0.904	3.249	2.586				2.801		2.873	1.2	1.973	1.686
12.738	4.364	32.909	5.454	2.565	9.265	3.456	0.989	1.048				3.967		4.373	3.11	1.42	1.251
5.987	2.201	14.09	3.152	15.903	6.219	2.641	2.155	1.086				4.132		2.446	1.775	2.451	1.855
6.904	4.893	5.463	3.917	2.552	3.98	3.397	1.521	1.09				3.815		2.366	3.262	2.535	0.849
4.783	8.454	3.228	4.677	5.29	1.948	2.087	2.205	1.077				1.415		2.273	3.355	4.052	2.294
1.022	1.736	18.886	12.354	8.704	15.451	3.456	2.683	2.907				4.271		0.93	3	1.69	1.234
3.684	12.126	30.162	4.964	8.049	2.155	2.641	1.386	1.09				1.787		6.528	2.898	2.505	5.547
7.288	14.652	33.796	2.666	5.29	2.358	2.265	1.099	1.732				3.549		2.789	0.845	3.101	1.821
17.838	1.762	7.043	8.378	15.126	13.752	1.529	1.428	1.584				5.201		3.764	1.145	1.829	2.865
6.418	2.214	9.654	10.96	5.07	2.396	0.866	3.693	1.069				4.935		6.621	1.796	3.722	5.628
6.874	7.056	8.327	1.72	5.716	4.381	5.155	1.551	1.069				1.132		1.707	1.437	1.627	1.107
7.398	7.014	24.421	10.351	7.82	10.275	2.265	1.365	0.849				7.284		3.236	1.111	2.924	2.265
2.282	7.82	37.822	7.736	3.549	11.331	1.529	2.307	1.563				1.466		2.552	2.518	1.352	1.234
7.685	5.573	36.107	3.579	18.02	2.717	2.18	3.862	1.732				1.944		1.5	1.758	1.377	0.98
6.19	2.053	18.113	8.513	13.655	4.386	1.132	1.048	1.741				1.255		7.812	1.344	2.7	1.551
7.681	1.821	19.11	8.788	16.376	9.194	2.062	0.879	1.437				6.468		4.233	1.673	2.755	2.898
11.124	6.519	17.42	10.533	6.98	5.138	2.442	1.669	2.962				6.169		2.949	3.257	3.448	5.552
10.858	12.147	9.739	1.31	4.356	7.804	2.18	2.822	1.618				6.185		7.271	0.959	2.041	4.643
9.143	6.384	3.169	10.791	4.964	5.738	1.132	1.069	1.851				0.993		3.9	1.208	2.222	2.425
3.287	13.275	21.543	7.774	4.487	6.05	1.162	1.044	1.2				5.522		3.181	3.557	1.787	1.542
5.252	6.739	14.331	1.817	11.707	5.59	1.132	3.342	0.989				5.974		4.694	1.859	2.797	1.922
9.223	5.366	18.746	4.204	9.658	6.266	4.352	1.491	1.31				2.163		2.949	2.966	2.412	1.297
1.779	14.323	19.025	2.624	14.745	1.073	1.162	1.901	1.128				1.952		4.014	2.581	4.086	2.434
11.64	11.581	10.182	9.003	2.214	10.643	1.132	0.875	0.972				3.114		1.453	1.88	2.07	2.712
3.718	18.345	33.555	1.88	7.554	4.939	1.263	2.831	1.132				0.913		1.842	4.056	2.142	2.159
7.504	10.567	1.36	5.171	5.636	13.385	1.428	1.132	0.875				3.634		3.27	1.077	4.973	1.977
2.028	4.377	10.672	2.674	17.982	4.174	2.117	1.234	0.887				4.039		2.611	2.184	1.048	5.459
10.968	13.043	10.491	7.161	6.84	3.866	2.02	2.349	1.259				2.687		3.304	1.783	0.93	2.704
6.033	1.783	2.958	5.171	15.645	10.017	1.263	1.504	3.038				1.829		5.678	1.221	2.408	2.383
6.443	3.95	10.74	7.884	7.44	7.66	1.428	1.001	2.256				0.993		3.363	2.759	3.194	2.907
12.143	1.014	12.557	8.091	5.746	12.616	2.066	1.073	0.976				5.835		1.196	2.941	5.48	2.036
0.976	9.861	4.914	3.841	9.709	14.293	2.932	2.362	2.049				4.732		3.519	5.657	3.676	4.031
4.149	5.201	15.675	2.7	3.938	5.526	1.251	2.729	2.552				2.421		4.318	1.825	1.293	5.556
18.235	6.98	6.743	2.417	2.966	7.918	4.005	0.93	1.221				1.318		1.656	1.056	1.863	1.475
3.781	5.949	7.123	7.495	4.432	3.583	2.066	1.175	1.631				4.271		4.128	3.807	4.001	2.653
3.642	1.665	3.236	6.992	4.301	1.597	2.932	2.789	2.391				4.576		2.717	1.787	1.491	1.065
2.86	16.934	8.716	1.66	4.787	6.46	2.535	1.339	2.227				7.237		5.311	1.487	2.087	5.856
9.62	9.705	3.122	10.216	5.843	14.45	1.183	1.846	1.508				4.622		3.443	3.342	3.097	3.811
1.432	0.904	9.215	16.068	7.398	10.233	2.936	0.976	0.972				1.918		4.166	1.175	3.274	4.031
17.817	9.016	6.967	5.809	8.42	2.096	1.293	1.031	1.753				1.441		6.27	3.672	1.06	3.017
9.853	1.707	21.548	16.49	10.706	9.81	2.535	2.024	3.186				3.304		5.683	0.913	3.562	1.817
3.439	11.112	9.874	15.565	1.766	2.67	1.183	0.972	2.548				2.298		1.889	1.234	5.083	2.121
2.113	3.19	4.521	5.522	11.492	10.681	0.904	1.546	1.753				4.06		3.591	2.772	3.101	1.597
13.862	6.464	23.2	7.212	2.932	0.921	1.487	3.363	2.201				3.245		0.879	3.587	2.881	1.352
4.804	2.683	10.072	3.612	6.409	6.861	1.597	1.551	1.415				1.867		4.825	2.476	1.677	1.491
12.341	7.402	11.585	6.916	4.293	13.85	0.93	1.39	1.153				6.19		1.601	1.259	1.027	1.775
7.867	8.796	14.395	8.306	13.643	4.259	0.904	1.631	4.255				1.073		3.325	2.113	1.424	1.246
2.151	4.529	16.085	5.18	13.752	6.473	1.487	2.049	2.197				2.966		3.883	1.318	0.9	4.098
9.844	2.167	11.517	5.573	5.298	7.854	1.855	1.335	1.935				2.717		4.745	4.208	2.387	2.379
8.112	3.553	3.067	7.466	8.991	9.777	2.096	1.872	0.853				1.787		3.308	3.249	2.332	2.789
3.595	9.101	7.014	12.134	1.572	2.096	3.672	2.472	1.703				3.612		3.477	1.994	2.201	2.696
10.516	3	14.382	4.179	3.346	9.494	1.424	1.817	3.557				2.772		3.553	0.862	1.335	2.881
5.86	1.297	32.575	7.444	5.387	8.281	1.855	1.077	3.384				6.181		1.086	3.465	2.662	1.859
3.667	14.69	18.024	3.346	2.036	5.653	2.096	1.555	1.06				4.238		2.543	3.486	3.418	4.305
1.635	6.19	4.96	13.643	10.457	3.131	3.824	4.145	1.563				0.879		2.894	2.387	4.855	1.415
7.305	8.627	0.934	13.317	0.946	4.495	3.3	3.769	2.028				7.018		1.175	2.835	1.483	1.977
6.308	2.983	1.09	8.944	2.049	10.533	3.004	1.238	1.483				6.464		6.274	2.096	3.6	2.632
2.996	5.239	2.911	5.1	1.622	2.024	2.459	1.238	0.972				2.193		3.667	4.757	1.344	2.1
12.937	8.737	3.65	9.232	3.291	7.533	3.824	2.311	1.183				2.21		3.638	1.213	3.122	1.606
7.529	14.661	16.651	3.046	2.759	1.982	3.3	2.598	3				4.664		2.991	1.838	4.069	4.762
2.096	5.121	27.471	4.035	6.642	9.646	3.342	2.548	1.407				8.366		2.125	2.125	4.343	1.234
8.746	15.768	2.759	9.029	11.589	3.891	1.022	0.925	1.901				1.817		2.615	1.749	2.577	5.214
2.277	1.834	4.466	6.43	10.14	5.623	2.062	1.542	1.521				5.957		4.25	4.217	1.669	1.242
7.36	8.327	12.983	11.657	6.929	2.007	1.648	1.094	2.303				5.573		1.128	1.741	1.889	1.035
10.368	8.306	11.209	8.095	8.64	10.563	3.342	1.352	1.221				1.842		1.069	3.393	3.557	2.712
0.955	6.608	0.875	17.994	4.922	1.813	1.022	1.027	1.01						2.269	2.155	4.457	1.686
3.359	8.881	5.987	1.339	2.21	5.108	0.913	2.996	1.897						4.136	1.918	4.5	3.355
2.569	3.321	15.595	7.82	4.99	11.357	2.438	1.166	1.931						2.941	2.919	3.439	5.108
4.039	1.048	11.34	6.933	11.095	2.505	1.221	3	1.589						1.846	1.559	1.229	2.624
1.039	4.99	24.746	10.305	9.916	7.584	1.403	1.969	1.145						7.436	2.543	2.586	3.308
2.611	8.082	14.302	6.718	3.663	6.946	0.913	0.866	1.842						2.252	3.152	1.491	3.321
9.958	4.888	2.543	11.226	1.128	3.9	2.438	1.677	2.387						5.252	2.835	3.731	3.203
0.934	12.616	2.552	6.088	4.969	0.858	1.61	1.656	1.8						2.51	2.78	2.277	1.47
7.719	1.618	10.106	1.246	12.755	10.917	3.253	3.063	3.494						4.559	1.927	1.694	1.086
1.576	4.466	27.488	10.529	1.779	3.486	3.781	0.938	1.677						7.001	0.908	0.875	1.208
8.23	5.945	13.262	6.021	0.862	3.477	1.496	1.242	1.196						2.446	1.969	1.922	3.642
6.819	7.457	7.812	14.885	6.599	7.935	1.61	2.412	3.279						2.56	0.858	3.118	1.179
4.677	7.529	8.42	6.823	7.74	6.24	3.253	3.866	1.694						3.95	1.327	3.143	3.312
1.339	9.439	3.177	3.815	5.442	4.812	1.517	2.087	1.335						3.342	2.632	1.344	2.011
7.237	1.487	11.048	5.738	5.231	8.513	3.186	1.884	1.593						5.497	1.445	3.659	2.539
15.861	1.141	16.435	10.52	3.773	1.935	0.913	2.421	1.441						3.933	0.891	1.187	2.636
10.178	12.367	8.429	3.718	6.532	3.279	0.875	2.328	1.191						3.777	3.042	2.045	2.78
8.319	8.978	17.699	3.388	7.377	2.358	1.517	1.208	2.822						1.517	1.289	1.149	1.631
3.634	6.392	1.698	6.08	5.142	7.723	3.186	1.162	0.984						3.152	1.318	3.384	3.029
11.416	18.353	21.188	1.187	5.045	1.656	2.189	1.652	1.669						2.113	2.611	3.49	1.521
5.231	3.207	3.101	11.893	5.716	2.742	2.125	1.246	1.922						4.981	1.889	2.032	2.527
8.556	8.488	8.437	4.664	1.462	5.454	2.581	1.077	1.411						2.784	1.631	2.235	2.721
2.742	7.888	5.864	4.381	5.29	6.414	1.318	2.189	2.412						3.663	0.946	1.686	1.356
15.104	8.222	10.998	9.979	9.143	5.171	2.189	1.487	1.183						1.707	2.877	2.066	2.615
1.534	3.148	22.857	1.432	13.203	1.377	2.125	1.322	2.205						5.163	2.459	3.553	3.562
5.674	9.971	5.885	10.051	5.011	13.934	3.279	1.06	1.398						2.759	4.939	2.881	2.801
7.478	1.052	18.822	4.601	5.501	13.702	1.804	1.775	2.797						2.827	2.366	2.311	6.185
5.425	1.614	17.027	6.701	4.107	4.85	4.88	2.949	1.103						2.839	1.884	3.912	1.001
12.316	1.517	15.633	8.839	14.53	8.213	0.913	1.073	2.176						3.35	1.715	1.715	1.175
3.557	6.798	18.653	2.104	13.812	5.818	3.279	4.09	3.008						3.515	4.512	1.322	4.271
6.802	4.428	19.473	5.032	6.464	11.822	1.804	1.977	1.517						4.909	3.98	2.134	1.551
7.305	3.228	5.218	5.197	15.548	15.531	2.02	0.887	1.876						8.251	1.145	3.059	1.614
13.959	2.932	3.545	6.236	6.316	6.35	2.953	4.191	1.58						2.531	0.968	1.491	6.042
8.83	6.646	5.302	3.57	10.233	5.666	2.704	2.979	1.263						1.483	2.231	1.72	0.942
15.814	5.835	16.955	4.28	4.8	8.953	2.404	1.208	0.849						2.725	2.231	1.234	5.797
12.35	5.708	14.521	11.31	5.767	7.436	2.02	1.289	2.32						2.535	2.117	3.346	1.255
3.105	16.093	6.519	5.995	6.473	4.588	2.953	2.294	1.525						4.525	1.846	1.149	1.538
1.884	4.918	16.296	10.022	2.873	5.881	1.606	1.272	1.128						1.052	1.077	2.328	2.738
16.49	1.255	21.041	4.622	7.085	10.465	1.99	1.994	2.176						3.731	1.529	1.441	5.459
14.969	2.848	2.81	0.968	6.059	8.661	1.534	1.103	1.517						2.036	3.308	4.622	1.352
1.969	3.418	4.648	8.175	4.28	9.65	3.046	1.508	2.049						0.942	2.894	1.149	3.376
2.941	4.014	10.524	5.577	13.579	8.057	1.606	3.866	1.715						1.846	1.829	1.453	1.006
11.919	5.64	20.757	11.382	9.008	1.977	1.99	2.666	2.974						3.359	1.931	1.867	1.614
9.46	3.997	7.381	7.867	7.322	5.856	3.612	1.339	1.618						2.552	3.697	2.907	2.307
8.273	6.16	22.828	13.178	3.19	4.242	4.048	1.204	2.214						1.72	4.166	1.166	2.831
6.122	6.566	4.952	1.073	8.822	5.721	1.796	0.879	1.027						1.99	2.189	2.789	5.864
6.883	3.401	9.05	10.862	7.153	3.473	3.612	3.105	1.775						3.042	1.099	0.862	2.784
3.452	4.124	16.461	7.457	2.51	4.36	4.048	1.204	2.527						2.797	1.529	5.231	3.764
7.635	8.011	8.112	2.577	6.059	5.062	2.1	1.149	2.062						2.89	3.072	0.891	2.455
6.245	4.897	5.34	1.162	2.053	10.415	2.282	1.491	0.98						5.94	5.024	2.666	3.68
9.071	9.692	31.717	8.649	5.273	6.046	2.066	1.736	1.373						1.099	1.918	2.514	5.442
2.658	16.524	18.476	15.32	14.221	5.366	1.944	2.848	1.741						4.259	1.935	1.044	1.373
4.157	6.456	8.268	4.069	2.56	2.298	2.1	2.565	1.766						3.705	4.01	1.787	3.655
6.954	3.093	3.363	11.298	16.368	6.181	2.282	0.984	2.172						3.169	4.271	3.165	2.324
7.66	6.43	25.35	2.759	3.87	1.175	1.398	2.434	1.073						7.047	2.945	0.972	2.463
4.855	4.656	7.846	6.164	7.153	5.095	1.618	2.835	0.997						1.47	1.445	2.598	1.994
6.608	1.686	20.483	6.895	9.485	5.936	2.56	1.576	1.542						0.853	1.965	2.886	3.372
2.949	8.619	14.868	5.125	13.068	1.639	4.141	2.134	2.438						2.865	2.096	3.169	3.6
7.508	6.257	9.747	15.903	6.257	3.874	1.398	0.98	1.183						4.2	4.043	1.044	1.103
1.204	5.015	25.194	6.781	7.723	7.905	1.618	1.728	2.32						5.163	0.908	2.121	2.32
15.725	1.736	26.715	8.222	16.79	1.272	2.476	1.787	0.853						1.289	2.48	1.327	2.784
3.435	12.117	9.527	3.439	7.673	6.473	1.475	1.694	1.382						3.726	3.388	2.712	4.305
5.319	3.933	13.883	2.227	4.157	4.711	2.036	0.913	0.984						1.373	4.081	2.915	2.493
4.326	4.88	9.274	12.231	4.267	8.07	2.476	0.845	0.984						3.819	1.829	3.68	4.825
5.332	8.619	7.778	5.353	2.789	3.435	1.475	3.004	2.81						2.417	1.639	1.356	4.411
9.701	11.817	15.413	3.773	3.655	2.75	0.883	2.18	2.979							6.126	1.673	2.003
6.545	2.011	4.487	7.136	8.273	4.922	1.939	3.6	1.905							3.794	3.946	2.4
2.108	16.752	8.927	7.364	1.593	4.698	1.889	2.214	1.939							3.536	3.477	2.712
10.136	6.819	15.189	11.538	3.524	4.25	3.105	2.176	1.301							1.627	1.246	2.273
7.423	5.801	1.758	7.884	14.344	5.788	0.883	1.551	0.908							2.742	2.755	2.797
3.012	3.819	24.015	1.229	3.363	3.418	1.939	4.119	2.729							3.16	2.053	2.497
9.375	1.897	1.031	10.034	4.495	11.42	2.282	2.193	2.197							1.601	2.7	3.722
13.968	1.103	3.312	3.257	0.93	1.66	2.4	1.466	1.5							5.564	2.708	2.032
6.274	10.981	1.838	5.235	4.664	8.598	1.762	2.594	1.039							4.069	5.412	3.524
8.251	6.118	4.969	6.739	3.739	1.842	4.504	2.1	0.955							1.327	6.029	2.032
2.979	7.521	5.784	3.807	3.477	9.705	2.282	1.394	1.775							0.917	3.9	2.138
13.79	1.246	29.829	6.566	1.884	4.546	2.4	4.086	2.438							1.715	2.328	2.163
14.737	18.637	5.814	2.239	4.394	2.417	1.09	2.315	2.827							3.35	2.324	3.296
10.93	9.675	6.599	17.72	5.336	10.106	1.977	0.9	1.204							2.712	1.246	6.042
1.242	12.827	28.582	16.507	7.647	1.124	1.099	1.922	2.015							1.521	1.094	1.559
3.904	11.86	12.405	5.569	4.58	3.705	2.763	2.222	1.956							3.363	5.087	1.775
3.773	8.361	29.63	1.944	6.777	4.495	1.09	1.441	1.66							2.759	3.296	3.346
8.226	3.976	18.713	6.13	5.619	5.662	1.977	2.336	1.31							1.656	1.665	3.676
7.09	1.8	23.584	4.711	3.46	8.201	1.035	4.263	1.948							1.901	2.894	1.297
8.209	5.733	4.783	3.05	5.56	4.643	0.917	1.445	1.47							5.581	2.641	1.639
4.981	7.263	1.927	7.681	7.787	5.7	1.876	1.529	3.067							3.414	3.507	1.006
2.797	6.794	5.885	3.312	8.771	11.158	2.02	1.669	1.703							2.315	1.487	1.538
1.601	12.312	2.011	3.186	3.127	11.467	1.035	1.914	1.517							0.959	2.193	2.881
7.782	2.429	23.947	15.252	1.648	1.479	0.917	3.41	3.338							1.479	1.191	1.939
1.669	2.332	21.484	3.929	6.671	3.921	1.145	2.518	0.989							1.593	2.717	4.96
5.784	5.607	8.839	10.355	15.62	10.085	2.455	1.153	1.407							3.938	3.139	1.17
18.903	9.008	0.997	9.848	5.569	1.855	1.158	1.728	1.521							2.1	3.088	3.329
2.366	5.725	11.669	4.55	13.436	7.55	1.145	1.694	1.855							0.984	3.79	2.776
4.893	3.443	5.26	5.505	5.64	10.216	2.252	3.541	1.775							2.151	0.934	1.048
19.414	1.42	3.266	11.991	8.978	7.706	0.98	1.998	1.069							3.105	2.176	1.808
18.725	9.092	17.825	12.696	2.472	6.245	3.029	2.429	1.859							2.024	2.881	6.346
8.366	3.583	24.856	9.629	4.424	2.421	2.049	1.141	1.542							1.956	1.72	1.327
9.113	2.269	24.104	16.68	7.618	5.67	2.252	2.172	1.517							1.137	4.36	2.86
1.082	8.556	2.543	3.672	3.583	1.648	0.98	0.959	0.853							3.553	1.17	1.056
1.525	5.607	29.685	15.873	3.105	18.311	1.162	2.425	1.517							1.893	1.859	2.159
4.964	1.728	21.133	2.32	3.105	6.891	2.805	4.001	3.41							3.608	1.707	2.214
16.135	18.725	23.005	7.428	9.363	7.364	2.396	0.976	1.538							4.415	1.339	3.743
3.735	8.923	3.528	4.656	7.301	12.016	1.475	2.996	1.158							3.131	3.655	1.614
7.436	11.234	11.319	1.09	3.194	2.438	1.162	0.925	1.137							3.883	3.726	2.277
2.932	11.678	14.289	3.9	5.852	1.901	2.805	1.496	1.437							3.701	5.087	3.697
5.619	2.632	13.558	9.27	4.331	8.881	1.656	2.425	1.513							1.12	1.555	2.1
7.981	6.895	17.906	1.669	3.27	5.404	1.132	2.222	2.066							4.263	1.001	1.635
3.342	4.867	16.385	1.014	8.611	8.881	2.159	1.094	1.546							2.387	4.66	3.895
7.288	5.885	17.91	10.051	16.49	5.374	2.603	3	2.522							1.238	3.329	0.845
11.978	12.633	2.738	5.15	9.578	6.912	1.656	1.107	1.779							3.739	1.111	1.513
5.391	7.343	9.553	2.674	4.436	1.107	1.132	1.534	0.93							2.391	2.708	2.966
3.756	4.043	2.75	4.335	5.826	13.389	2.831	2.396	1.88							2.565	2.658	3.296
10.989	5.488	17.775	8.091	10.305	4.263	1.12	2.104	2.928							2.117	0.845	1.052
13.875	4.098	5.235	2.696	3.35	8.83	3.76	0.93	1.407							1.487	3.718	6.942
13.009	1.952	23.521	7.816	6.714	7.897	2.079	1.369	1.559							2.56	2.827	5.256
2.066	3.426	31.937	4.846	8.167	6.304	2.831	1.141	4.229							2.117	3.025	1.09
9.249	14.559	5.302	4.339	1.918	0.845	1.12	3.317	1.327							2.573	4.825	1.846
15.764	3.972	1.817	4.081	6.447	5.188	1.428	3.063	1.082							2.134	0.925	3.862
3.879	1.927	7.398	15.789	7.668	11.509	1.576	1.411	3.672							3.35	1.2	1.897
7.563	6.384	2.797	2.024	6.452	5.569	3.57	1.398	3.6							2.003	3.959	2.489
2.463	7.977	13.972	5.569	2.467	1.762	2.007	3.946	1.145							3.731	2.704	1.039
2.915	3.57	24.006	9.13	7.195	3.803	1.428	1.631	1.204							3.659	2.108	3.076
7.66	3.101	19.773	9.371	12.992	1.356	1.576	2.831	1.035							3.025	2.146	1.441
8.767	1.732	16.093	9.113	4.056	17.889	2.294	2.856	2.569							4.014	1.132	2.349
3.431	1.69	20.293	12.713	13.351	2.231	1.656	4.039	2.096							2.434	3.186	2.865
4.787	3.41	1.838	7.466	3.562	5.256	2.4	3.486	0.921							5.019	0.883	4.39
13.917	5.928	6.008	12.772	8.716	12.126	1.035	1.031	1.208							2.577	2.911	4.614
7.347	1.817	16.68	8.53	7.521	14.657	2.294	2.577	3.397							4.043	4.356	2.75
3.11	16.807	1.229	2.476	4.035	4.833	1.656	1.686	0.849							1.052	1.589	1.297
4.681	4.005	4.293	3.245	10.85	13.207	1.58	3.76	1.238							4.111	1.551	2.628
4.115	3.266	21.526	9.443	7.026	5.818	1.322	1.5	1.42							0.887	2.273	3.224
5.18	2.577	8.285	6.202	5.839	3.127	1.631	4.242	1.686							1.635	1.977	3.925
11.479	2.839	10.33	5.771	7.368	14.809	3.938	1.66	1.601							2.822	5.987	3.004
6.587	7.782	8.822	3.465	9.857	13.82	1.58	4.225	1.487							1.5	3.329	1.238
17.187	12.882	15.282	1.191	7.736	4.255	1.322	3.203	1.094							0.845	2.4	2.772
10.372	1.77	2.146	6.177	5.425	10.985	1.432	1.939	1.462							4.466	1.086	5.784
9.608	5.104	4.31	4.918	10.647	6.443	2.434	1.331	4.348							0.858	1.187	4.064
4.001	4.833	14.196	8.665	7.457	3.101	1.787	1.762	1.61							1.872	6.156	1.872
6.46	6.929	2.472	3.612	8.395	6.912	1.825	2.045	1.217							1.352	4.5	1.124
3.933	8.158	5.514	7.035	2.852	2.286	1.432	2.467	1.314							2.015	1.183	1.859
1.766	1.525	9.819	3.093	9.354	6.832	2.434	3.042	1.475							3.549	4.605	3.532
5.75	4.652	1.272	0.845	4.208	2.784	1.639	1.551	2.729							1.534	1.348	1.58
21.467	3.549	29.71	3.3	7.854	1.872	1.115	3.274	4.343							4.643	1.8	1.656
5.814	3.807	36.284	5.856	2.624	6.156	1.534	2.07	1.648							1.77	1.415	3.448
9.325	1.99	10.267	3.68	8.619	1.762	2.29	3.055	2.59							1.893	1.052	4.28
7.259	6.067	14.428	7.259	6.363	1.504	1.639	1.365	1.766							3.557	3.308	1.483
6.735	8.34	1.804	6.523	10.072	1.208	1.115	1.242	1.622							3.591	1.998	0.896
5.438	5.543	5.754	10.495	4.424	11.196	1.762	2.717	1.813							4.609	1.065	3.143
13.072	2.383	10.892	3.194	7.546	4.922	1.099	2.024	2.02							1.491	2.243	0.98
19.727	9.946	3.393	16.516	4.74	8.416	0.9	1.496	1.863							2.941	1.508	5.471
3.587	18.962	4.766	8.37	11.762	2.51	1.627	3.262	2.328							2.239	4.5	3.604
11.488	6.426	29.203	7.626	10.026	5.391	1.762	2.843	1.229							1.115	1.39	2.252
2.32	5.991	13.207	5.704	9.899	5.146	1.099	0.87	1.403							2.345	2.848	1.297
2.797	0.908	5.002	8.746	4.563	4.778	0.875	2.662	1.175							2.966	1.191	2.476
23.521	1.289	9.857	1.479	10.96	6.794	2.307	1.939	3.895							2.784	2.919	6.109
5.416	6.942	20.103	6.088	5.767	6.287	1.517	3.612	1.213							1.251	2.151	1.829
8.23	8.919	17.01	13.11	16.131	9.506	3.346	1.28	1.732							2.674	2.738	1.965
12.409	7.985	7.267	4.888	5.645	5.928	0.875	2.569	1.445							4.394	2.581	1.589
4.352	2.049	1.306	6.929	4.969	4.909	2.307	2.831	1.065							1.872	2.658	3.435
6.13	2.898	10.427	5.15	3.426	14.175	1.589	0.879	2.953							4.517	0.896	2.129
22.122	0.942	8.991	10.71	3.363	10.748	3.304	2.881	3.917							1.47	1.791	3.249
2.146	12.645	4.233	12.003	7.537	2.151	2.265	3.042	0.925							3.811	3.481	3.232
9.595	3.591	18.239	3.059	15.971	1.965	2.417	1.787	1.014							2.231	3.11	1.213
2.184	7.153	13.571	5.983	12.261	5.049	1.589	0.98	1.314							2.366	1.242	1.022
4.212	3.477	7.212	13.169	7.419	2.886	3.304	1.686	1.918							1.056	2.451	5.522
1.352	2.172	5.687	4.977	1.42	6.891	0.93	1.272	1.027							2.091	1.96	1.128
5.788	2.167	7.622	16.959	13.267	4.44	3.046	3.739	0.951							1.728	4.246	1.103
3.431	14.052	6.76	6.481	1.762	3.579	2.89	3.836	3.566							2.658	1.153	3.35
3.486	13.554	10.499	3.743	12.244	4.559	1.606	3.342	1.208							2.729	0.989	2.928
10.098	6.621	7.453	5.112	3.397	7.533	0.93	2.21	2.577							3.617	4.31	2.066
9.037	9.494	7.656	4.457	7.174	4.242	3.046	1.259	0.934							1.618	2.607	2.476
15.907	3.672	7.347	9.709	4.85	6.494	2.434	3.684	1.622							1.272	0.921	2.873
12.7	5.856	25.156	7.804	1.424	6.756	2.138	4.094	1.018							2.391	1.242	2.087
14.027	2.442	9.472	6.329	6.249	1.994	2.979	2.045	1.559							3.562	2.074	3.701
9.206	6.371	21.924	15.007	11.336	1.179	1.094	1.982	0.879							2.087	2.721	3.181
13.905	7.073	4.909	14.327	3.849	12.76	2.434	1.842	2.053							3	3.794	3.536
12.02	1.432	1.825	4.487	5.856	5.852	2.138	1.513	1.318							3.067	2.949	2.18
11.327	7.14	16.211	5.78	5.915	4.901	0.849	1.149	2.417							2.729	1.306	1.297
17.568	3.401	2.108	3.334	11.454	11.665	1.272	1.301	1.191							4.153	2.184	2.704
4.766	6.988	14.116	8.218	4.8	8.289	0.968	1.58	1.099							1.47	2.311	0.875
10.875	8.801	39.626	1.825	1.077	1.06	4.102	2.239	2.966							1.403	1.631	1.821
3.012	5.915	1.415	4.043	8.458	4.724	0.849	0.891	3.072							2.391	1.09	2.514
1.99	6.705	24.522	13.127	3.329	7.157	1.272	2.02	3.257							1.648	1.665	4.44
18.983	5.459	22.988	7.347	3.473	10.82	2.108	3.612	4.212							1.415	1.424	1.36
0.976	12.447	23.254	6.646	6.519	7.673	1.601	2.974	1.475							1.627	2.007	2.501
9.084	4.031	13.583	11.243	9.168	3.422	1.758	3.524	2.56							2.362	3.177	2.113
9.646	11.31	6.811	7.96	4.411	11.555	1.677	2.273	1.301							3.004	4.766	1.099
1.377	3.439	4.208	5.953	4.377	12.438	2.108	1.808	1.31							5.201	2.607	6.422
10.905	3.477	19.558	10.233	3.084	1.901	1.601	2.996	2.408							1.673	4.546	1.601
12.4	7.537	6.35	2.387	9.557	2.565	2.936	1.698	3.012							3.676	1.196	2.18
2.358	8.37	25.925	8.704	7.466	1.39	1.517	3.828	3.342							2.527	0.972	1.808
6.739	5.197	28.962	5.966	6.016	2.324	2.598	1.225	1.289							3.004	1.221	2.286
9.101	2.776	4.821	6.916	14.188	3.253	1.318	2.29	1.914							2.936	1.373	3.862
2.522	6.925	23.161	2.48	1.521	7.44	2.936	1.306	1.001							5.273	3.393	2.941
6.997	16.047	7.335	4.567	6.87	12.244	1.517	3.621	1.339							3.384	1.322	1.525
20.073	8.332	5.002	15.683	9.291	8.501	2.446	1.073	1.208							2.243	2.772	3.177
7.225	3.156	22.414	6.532	10.402	9.274	1.758	2.552	0.993							1.47	1.58	3.139
7.28	3.794	31.134	11.437	1.022	3.752	1.787	2.434	1.166							4.571	3.545	5.18
1.124	9.532	5.057	4.284	2.121	3.346	1.635	2.548	1.677							3.122	4.677	6.004
6.452	9.599	2.894	9.139	4.669	3.008	2.446	2.21	2.146							2.687	3.541	0.951
20.187	18.907	26.825	5.252	12.409	3.414	1.758	4.043	2.172							5.062	1.268	4.005
4.508	5.332	12.92	7.402	3.207	4.821	1.91	2.07	2.81							0.934	1.703	5.391
7.183	2.248	2.087	6.549	11.462	8.028	2.163	2.412	2.581							3.925	0.866	4.217
12.553	8.42	18.658	4.246	8.619	4.893	1.221	4.386	2.113							0.959	2.645	3.114
16.647	5.818	34.607	6.473	1.377	5.252	1.635	3.595	1.994							3.634	1.217	1.715
5.78	13.714	12.307	2.704	12.493	7.994	1.91	2.459	0.858							5.294	3.646	2.117
0.845	3.393	6.13	10.77	6.004	2.273	2.163	1.491	1.546							1.225	1.542	3.097
6.054	3.612	11.729	8.205	3.448	7.677	1.373	2.298	3.224							3.498	2.412	1.825
2.231	5.484	12.012	5.801	3.693	1.944	1.352	3.917	1.073							3.68	1.597	3.135
2.691	4.622	28.637	12.912	2.539	3.16	1.06	2.032	1.022							1.538	2.793	1.048
16.862	9.202	8.437	8.374	6.84	6.135	2.07	2.953	1.859							2.18	5.336	2.079
2.759	3.625	21.438	9.287	4.039	7.423	1.373	2.189	2.117							6.215	2.919	1.322
15.413	4.998	10.474	4.559	8.725	7.474	1.352	1.525	1.994							2.066	2.201	2.227
9.27	15.84	11.784	15.197	4.348	8.847	2.015	2.311	1.88							1.022	3.312	2.214
3.215	6.067	5.738	5.974	8.268	2.434	2.214	2.096	1.551							4.622	2.451	2.032
3.186	2.451	16.461	4.778	0.955	3.469	1.42	1.694	0.98							2.712	4.504	2.07
12.489	3.35	6.798	15.679	12.054	5.188	2.396	1.306	2.108							2.666	2.645	4.242
21.848	6.422	6.916	7.504	11.978	2.273	2.015	3.029	1.732							3.524	0.858	0.879
10.909	5.953	8.623	4.719	8.919	9.718	2.214	2.083	1.069							1.639	2.18	1.031
10.284	1.035	4.918	18.003	2.087	3.317	2.214	1.242	3.676							4.876	1.576	3.494
9.565	18.637	14.445	1.644	5.036	1.589	1.153	2.687	1.28							3.388	1.428	3.342
2.091	6.071	6.016	3.532	16.114	1.977	2.214	1.783	2.662							1.221	1.673	2.256
7.368	5.273	8.932	8.86	7.381	5.839	1.149	3.908	0.887							3.152	1.301	3.921
15.265	5.852	28.831	2.1	2.227	8.982	2.214	2.434	1.327							2.032	2.277	6.612
4.343	3.105	12.506	12.236	9.033	1.72	1.153	1.103	2.176							1.42	0.959	3.595
3.287	3.372	30.614	8.995	5.907	2.581	2.822	2.569	4.369							1.297	3.131	4.132
9.067	3.764	3.173	4.517	10.841	10.871	1.736	3.553	2.358							1.758	1.813	3.422
19.207	17.132	34.02	5.264	3.718	4.28	2.721	2.032	3.532							1.914	5.281	3.494
10.786	9.303	2.193	2.687	12.933	8.281	2.822	2.374	1.027							1.901	1.682	1.88
14.302	4.263	19.583	6.156	10.212	15.202	1.736	1.682	1.107							1.449	3.443	4.783
4.935	4.5	16.461	4.352	8.285	4.96	2.007	0.883	2.97							6.177	2.505	1.724
5.919	13.098	8.53	5.797	4.128	5.619	1.183	1.627	0.976							1.977	2.058	3.338
2.307	11.006	10.761	5.066	2.653	1.048	4.474	2.036	1.538							1.521	3.79	1.546
5.307	3.684	36.753	19.067	4.402	4.529	1.065	2.822	1.297							4.791	1.513	2.577
3.443	1.61	22.447	8.344	1.42	8.543	2.007	2.328	2.167							2.404	1.652	0.908
12.717	15.544	8.674	4.356	8.792	2.822	1.183	1.851	2.408							1.466	1.948	3.346
0.959	2.721	2.1	6.321	9.16	8.653	2.89	2.979	0.984							5.15	1.006	2.024
18.637	14.724	14.141	3.612	9.781	7.06	2.594	2.81	2.21							2.543	1.293	2.717
9.236	16.845	33.196	5.526	1.082	3.536	1.901	1.306	1.728							3.925	2.493	2.814
10.005	2.898	8.801	6.384	2.18	10.723	1.01	3.262	2.78							2.548	2.446	2.632
5.256	15.214	8.522	6.929	5.4	14.509	2.89	3.177	2.856							1.69	4.238	2.463
7.863	12.523	17.982	7.664	9.608	7.009	2.594	1.255	1.627							2.011	1.804	2.286
1.749	5.18	8.336	8.188	7.111	8.049	1.939	1.834	1.859							1.289	2.827	1.72
19.963	10.888	5.045	6.68	5.438	6.025	1.39	1.787	2.446							1.153	5.881	1.686
2.941	3.439	3.135	5.155	7.487	7.787	1.829	3.19	2.721							1.576	2.362	4.952
1.889	3.211	9.122	6.519	2.691	5.645	0.925	1.749	2.641							0.883	3.583	1.487
18.087	0.853	25.384	1.001	2.315	3.819	1.939	0.993	2.083							1.673	1.648	2.712
5.814	3.067	22.236	7.123	11.323	3.57	1.39	3.435	1.724							1.077	1.817	2.345
4.373	1.576	13.026	5.759	5.856	3.984	3.097	2.003	0.9							4.259	0.875	3.118
2.598	4.88	19.177	10.406	11.162	1.272	0.951	3.19	3.819							2.928	1.077	2.767
10.432	5.116	11.568	5.294	3.98	3.241	2.442	2.641	2.218							2.404	3.997	2.341
14.614	4.812	13.326	18.873	4.195	4.322	1.589	4.069	2.29							2.036	1.965	2.463
8.327	2.07	13.055	12.789	10.098	4.584	3.097	0.934	2.294							1.631	1.183	4.863
9.781	2.421	33.893	2.37	12.037	2.531	0.951	1.948	1.06							5.1	5.18	3.638
8.332	4.664	4.601	0.921	6.532	5.45	0.866	2.865	2.417							1.606	3.887	1.348
7.195	5.125	17.166	5.231	10.089	1.111	2.328	2.666	2.641							2.903	4.373	1.834
6.621	10.55	31.13	12.405	4.947	5.049	2.163	2.543	1.525							3.16	1.318	1.914
4.335	9.823	6.857	8.023	1.694	5.446	1.855	2.243	1.804							1.352	3.207	2.041
11.454	3.19	14.171	8.661	4.326	4.043	0.866	1.648	1.014							1.813	1.208	3.329
15.016	3.012	10.233	7.968	10.44	12.21	2.328	1.145	3.739							2.227	4.855	3.283
2.835	4.267	7.96	5.095	11.5	3.807	1.736	2.949	2.493							3.139	3.16	0.98
[truncated: 3,807 more rows]

## Sheet: Supp. Fig. 4H,I
5 µM : 5 µM				2.5 µM : 2.5 µM
WT	S181E	Y396E		WT	S181E	Y396E
8800.98	1285.2	11719.3		2027.88	163.119	1041.31
7861.95	2391.48	10436.2		1995.98	166.351	884.958
7644	5321.24	6196.94		1369.47	987.211	2253.95
7480.03	5003.91	7498.42		933.554	927.457	1360.06
7551.55	6847.53	11421.1		642.18	1199.91	1457.69
7177.76	7297.73	8513.98		724.707	1404.65	1123.93

## Sheet: Supp. Fig. 6D,E
WT	S181E	Y396E
0.315286	0.460904	0.36581
0.139509	0.325846	0.162296

## Sheet: Supp. Fig. 6H
WT	S181E	Y396E
53.294	40.393	57.285
36.647	22.879	42.917
24.232	26.813	49.013
14.643	60.142	54.848
17.225	45.397	79.29
35.823	21.903	11.194
49.504	21.455	36.85
44.117	37.79	32.808
29.055	39.236	29.293
47.183	41.398	33.675
57.726	51.84	21.968
23.856	4.867	25.324
34.088	28.013	18.143
34.283	31.137	35.136
30.371	61.602	60.561
56.924	65.818	32.808
37.306	33.393	27.392
44.096	10.174	19.965
44.978	32.808	57.56
40.068	24.767	61.241
43.871	57.596	37.125
50.257	45.05	34.493
57.871	51.189	120.464
54.537	51.956	32.258
33.444	51.912	39.07
39.93	36.792	19.242
46.836	93.26	70.482
70.243	61.884	55.318
61.877	89.507	65.789
40.155	63.54	22.988
10.876	14.318	28.021
13.284	28.476	12.481
30.819	23.4	25.584
44.284	28.136	21.78
4.418	37.096	16.487
11.006	54.978	24.817
28.238	48.796	16.798
48.528	34.297	18.562
32.96	29.756	27.854
53.091	46.135	15.735
58.782	40.415	13.031
35.642	29.677	5.199
1.764	46.171	15.157
55.044	45.73	11.577
4.693	28.281	37.906
39.186	12.206	23.892
19.3	27.225	16.473
28.071	58.153	15.822
15.786	30.443	24
7.781	41.087	4.288
45.231	21.368	27.652
57.314	13.117	13.558
33.017	21.144	22.583
38.998	24.051	12.785
38.542	23.523	7.723
61.595	21.99	12.387
52.31	23.465	18.577
43.611	21.954	12.611
36.177	33.864	14.368
23.393	45.462	31.065
24.586	3.767	18.635
17.521	50.257	5.322
17.427	84.973	22.033
45.788	38.773	18.035
26.249	32.352	29.612
22.395	66.462	3.804
44.349	29.257	5.431
26.654	30.66	36.177
19.278	18.62	39.54
18.852	52.628	3.247
30.342	42.664	12.098
23.682	22.503	30.783
1.858	49.526	34.153
43.315	36.503	8.844
20.855	16.603	20.999
21.751	29.387	6.428
38.086	43.712	13.45
49.794	22.453	24.716
42.411	35.787	26.206
8.338	26.032	38.665
30.443	36.04	29.489
48.745	45.484	17.615
23.06	32.54	20.471
1.323	26.133	24.543
3.999	17.781	26.864
45.303	24.441	12.756
47.653	53.026	30.393
40.878	43.329	20.146
35.469	34.637	15.829
53.012	25.512	9.364
34.052	29.272	26.141
49.823	50.799	46.648
23.161	17.42	27.862
21.614	26.907	3.941
27.977	49.866	37.031
34.789	14.925	31.954
45.621	7.665	46.569
4.158	30.761	33.914
32.678	22.944	17.087
25.512	35.686	22.135
56.475	48.304	42.078
20.818	36.705	28.158
34.399	15.366	35.078
20.117	8.88	28.404
20.927	24.759	21.238
41.369	13.313	27.529
30.877	26.893	10.124
29.973	35.035	11.837
31.709	28.136	30.458
49.584	29.959	14.296
35.158	24.543	33.48
22.858	11.056	16.364
13.819	19.018	17.781
55.376	3.543	3.767
12.336	15.815	39.453
22.872	16.632	48.586
10.16	2.025	9.538
40.444	40.444	17.152
37.248	26.705	18.924
10.615	28.679	17.073
45.759	32.923	4.932
41.427	24.875	8.627
29.409	24.651	15.366
30.074	28.896	9.126
53.127	12.192	7.397
39.403	21.795	22.294
46.431	22.431	9.27
37.183	3.623	14.368
50.661	24.369	14.976
38.05	20.385	25.251
61.631	19.683	47.082
36.669	30.573	27.384
17.846	11.15	18.439
13.153	10.377	40.588
39.121	15.388	33.083
36.611	17.044	34.572
32.656	30.544	13.869
18.107	11.577	19.054
13.305	8.988	41.666
31.853	8.583	11.15
41.247	17.456	43.553
41.174	37.732	28.78
38.737	42.606	34.832
47.27	39.735	37.009
31.672	26.914	35.534
29.749	45.752	88.133
23.147	24.13	8.027
27.269	16.212	31.788
20.999	20.211	53.633
32.07	39.721	10.521
31.672	22.699	10.29
47.971	18.664	11.324
50.502	37.052	7.39
3.616	22.446	30.949
40.097	39.742	14.086
43.127	29.959	5.25
19.466	46.099	8.092
30.769	45.853	24.998
39.829	30.168	8.764
29.872	41.702	8.2
26.155	10.688	39.265
21.419	45.065	29.481
	22.373
	19.683
	1.143
	21.195
	22.944
	20.348
	42.729
	19.842
	4.867
	28.78
	14.621
	18.237
	35.339
	23.74
	34.782
	31.463
	19.083
	18.837
	4.216
	21.86
	13.862
	11.201
	23.733
	34.211
	20.826
	24.637
	31.398
	43.351
	30.284
	48.593
	7.397
	15.749
	29.995
	27.023
	26.791
	10.16
	20.638
	52.802
	23.66
	55.159
	14.404
	30.87
	40.545
	33.205
	16.798
	6.725
	22.446
	28.635
	47.111
	22.612
	47.444
	12.221
	31.578
	3.232
	24.434
	18.953
	45.477
	9.104
	16.436
	32.576
	19.387
	25.743
	21.245
	46.684
	62.398
	18.461
	26.083
	21.542

## Sheet: Supp. Fig. 6I
WT	S181E	Y396E
28	42	39
19	24	29
11	22	28
13	47	30
11	33	44
29	12	13
31	13	23
27	24	16
16	39	17
27	41	19
43	42	12
22	14	31
29	23	11
21	32	33
15	46	41
20	55	19
19	31	15
23	15	17
46	20	27
33	21	38
26	30	29
35	41	20
38	26	79
32	21	13
34	44	22
32	21	21
29	46	37
42	42	28
8	58	27
22	17	20
25	20	21
15	17	5
14	23	16
19	25	12
11	35	9
14	45	22
10	19	14
11	20	9
13	25	19
11	35	6
17	31	10
16	31	5
34	24	10
29	13	5
24	14	12
22	20	18
19	24	12
27	17	3
26	26	9
22	18	11
16	9	1
11	11	15
9	20	11
14	10	9
15	17	9
20	17	6
13	16	12
10	15	10
14	22	14
20	29	14
18	56	24
30	13	13
15	14	5
27	25	14
14	16	11
18	25	16
14	11	4
26	39	7
22	31	5
22	14	31
27	35	35
11	21	7
13	10	8
4	26	25
24	18	20
16	9	9
2	34	3
21	24	4
21	25	10
18	21	17
14	32	15
7	21	20
22	9	17
10	8	9
14	31	10
10	30	20
13	19	20
8	23	10
10	20	22
21	32	18
11	13	7
25	19	8
8	24	21
14	16	35
21	16	20
29	12	1
3	23	15
20	33	21
17	14	33
19	10	19
26	7	11
19	23	10
36	15	27
11	11	15
18	17	22
27	15	21
16	24	20
2	15	12
3	12	12
23	15	18
23	17	12
26	25	11
21	14	10
4	13	11
13	18	8
24	16	5
12	17	34
9	22	3
11	10	26
15	14	13
15	14	9
6	21	15
27	15	2
11	10	15
14	21	7
29	8	7
31	15	12
23	11	5
24	19	7
14	13	14
10	9	7
10	10	9
13	25	14
16	31	17
12	25	32
25	26	1
25	21	18
23	15	27
20	8	42
18	10	22
23	33	19
3	16	12
14	13	9
9	20	30
20	19	3
5	26	12
6	12	18
8	20	16
10	18	17
11	20	18
13	26	26
14	10	64
29	29	8
37	22	15
17	12	33
21	11	9
10	12	5
16	10	11
14	25	10
20	13	20
	8	18
	24	4
	11	6
	16	13
	18	5
	11	8
	30	32
	12	16
	16
	21
	17
	11
	8
	24
	18
	15
	14
	34
	13
	22
	10
	22
	22
	11
	28
	17
	22
	9
	18
	26
	18
	18
	14
	15
	20
	21
	28
	9
	27
	22
	17
	20
	10
	11
	12
	10
	11
	10
	27
	46
	13
	9
	8

## Sheet: Supp. Fig. 6J
WT	S181E	Y396E
0.976	1.294	0.456
3.543	1.475	0.268
2.798	5.546	0.405
1.96	0.108	2.336
0.477	0.68	0.152
0.564	4.237	6.052
0.13	1.475	0.304
4.259	2.907	0.557
4.838	4.462	0.174
0.456	2.798	0.976
0.21	1.085	1.237
0.788	0.383	5.04
3.702	6.703	5.604
9.805	4.707	3.138
0.513	0.542	0.289
0.535	1.121	0.571
0.195	2.892	0.412
7.383	0.419	0.962
4.751	0.716	1.171
1.229	0.586	0.376
0.803	1.497	0.39
1.598	0.13	5.026
0.159	3.254	0.926
1.952	1.027	9.104
3.565	2.574	2.473
1.555	2.372	2.502
2.415	1.67	0.427
1.497	2.929	0.39
1.07	0.188	3.905
2.242	2.126	1.75
0.174	1.989	5.987
1.374	2.488	0.578
4.758	0.224	3.138
2.025	0.166	0.325
7.571	4.881	3.138
2.495	1.331	2.748
6.523	0.137	0.383
5.799	0.586	0.108
0.846	0.578	0.137
8.974	2.263	1.808
0.513	0.846	6.826
1.981	1.967	1.049
1.569	0.21	2.234
0.586	3.102	0.362
2.039	2.14	2.603
0.557	0.535	1.96
1.164	0.311	2.386
7.39	0.73	0.145
2.524	0.535	0.347
0.456	0.123	0.094
1.685	2.191	8.829
6.725	2.343	0.651
2.907	0.492	1.237
4.143	5.532	2.632
0.477	1.656	0.253
0.477	0.427	2.741
2.929	1.28	5.156
0.803	0.955	1.916
0.072	1.106	1.215
0.861	0.853	2.871
1.967	0.275	0.55
5.958	0.484	0.268
0.774	0.311	0.362
0.116	0.39	0.289
0.535	0.868	0.817
3.348	1.041	4.447
0.123	0.195	0.55
2.278	2.191	5.105
10.948	3.406	0.687
1.222	0.593	0.159
0.586	0.195	1.208
0.333	4.237	0.275
3.89	0.195	0.181
2.408	0.087	0.275
0.484	0.333	0.123
0.188	2.169	3.579
2.979	1.41	0.34
1.41	0.195	0.564
9.032	0.101	0.68
1.974	5.452	0.26
0.709	2.784	2.278
0.239	1.576	5.127
1.584	2.56	0.564
2.654	0.419	5.582
2.929	0.282	2.813
8.576	0.21	3.326
1.381	1.316	4.845
0.607	0.13	0.26
0.347	0.767	3.297
0.564	0.405	0.861
0.463	0.788	1.678
0.224	0.962	2.003
5.987	0.123	0.463
3.637	1.504	0.456
0.434	0.933	0.651
1.244	0.275	2.321
0.275	3.247	1.989
0.658	0.296	1.316
2.191	1.425	0.21
0.123	1.678	0.376
1.28	5.698	1.815
0.123	2.35	0.499
6.24	0.644	1.511
2.625	1.735	7.094
0.094	0.73	10.124
0.499	1.981	6.414
0.47	0.73	6.125
0.68	0.354	0.745
1.186	0.521	0.586
0.296	1.381	0.145
1.135	0.159	6.682
5.698	0.998	2.408
0.231	4.331	0.506
0.405	0.174	1.027
7.614	1.338	0.13
0.405	0.39	3.008
2.422	0.231	1.077
0.123	0.463	1.88
1.121	0.354	0.304
0.145	3.428	1.851
2.936	2.083	1.895
5.937	2.357	2.502
1.034	1.75	0.759
5.503	5.062	2.394
0.311	0.239	0.578
1.179	0.542	0.882
0.347	1.547	2.589
2.444	3.478	2.806
0.875	1.497	5.655
0.246	0.26	3.37
0.521	2.929	3.312
0.304	4.491	1.041
11.056	1.641	7.643
2.025	0.962	0.181
0.253	1.641	1.743
0.101	0.774	2.943
0.824	4.693	0.282
3.088	1.403	2.943
9.227	1.432	0.304
7.289	0.166	1.367
5.64	0.383	1.67
0.268	0.578	3.023
3.955	1.844	0.246
6.407	0.087	0.434
4.093	0.21	2.068
6.718	0.08	0.991
2.119	0.217	0.506
1.222	0.311	2.104
13.877	3.449	0.781
1.099	0.13	0.304
0.376	0.268	2.292
0.586	3.84	1.056
0.441	0.484	0.542
1.027	3.182	0.231
0.738	0.629	9.422
2.43	4.071	0.448
0.108	1.251	0.651
1.302	0.289	0.275
1.099	1.605	1.345
1.388	0.08	0.188
4.483	0.188	4.454
2.885	0.224	0.81
1.996	0.448	0.644
0.369	3.37	0.441
9.415	5.626	0.174
0.289	0.275	0.803
2.046	0.347	1.858
1.302	1.728	0.383
1.613	0.094	2.394
0.976	2.798	0.593
0.427	0.231	0.983
5.156	0.08	2.697
2.444	0.716	2.046
10.876	1.381	0.159
2.415	1.446	5.243
0.34	0.383	1.902
0.441	1.533	0.231
0.694	4.924	0.087
7.166	0.152	0.087
0.788	0.21	1.858
0.889	2.647	0.123
0.296	0.087	0.694
1.598	1.844	1.258
0.499	0.072	0.188
0.369	0.296	0.477
9.263	0.542	1.164
3.753	3.059	0.419
7.13	5.25	0.716
0.347	3.109	2.249
3.095	3.811	0.333
1.989	0.21	1.309
0.781	4.064	8.2
0.166	0.108	5.12
0.506	0.152	1.171
0.13	3.131	7.925
6.016	1.143	6.334
0.593	1.121	2.321
0.412	2.712	0.304
3.536	1.164	0.644
0.427	0.484	1.649
4.809	0.217	0.188
0.217	0.362	0.239
3.052	0.072	4.1
1.439	0.152	1.222
0.578	0.542	0.448
7.933	0.188	5.98
1.099	0.224	0.723
1.584	2.379	4.049
7.166	0.39	1.193
4.527	4.903	1.902
0.304	0.607	1.381
8.005	0.817	9.118
0.55	1.772	2.198
1.02	2.77	8.106
0.39	2.328	4.028
6.523	0.325	2.408
2.61	0.159	3.876
0.499	0.665	0.513
1.381	4.049	11.216
9.733	0.123	0.13
0.246	0.586	0.658
3.225	0.6	5.604
2.35	0.369	0.246
1.866	0.202	1.916
3.146	3.565	0.325
7.745	0.405	1.309
1.208	4.237	0.528
0.325	0.897	0.239
4.44	3.312	0.123
8.099	0.861	0.159
3.673	0.253	0.253
0.521	0.803	0.239
2.177	1.063	1.114
0.145	0.325	0.152
1.938	1.62	0.369
0.08	0.875	2.61
0.195	3.847	0.412
0.405	0.333	3.131
1.012	0.383	2.61
0.998	7.506	3.232
1.027	2.712	5.488
4.368	0.853	6.964
3.037	2.068	0.405
0.217	0.564	1.504
0.434	1.367	4.628
0.224	0.947	0.918
0.188	3.934	3.413
0.897	0.239	4.129
1.974	1.96	0.296
0.166	0.955	0.202
0.535	0.174	0.275
0.116	0.47	2.234
0.087	3.464	0.738
0.839	0.152	0.224
0.868	0.072	8.714
0.571	1.193	2.509
1.027	0.159	0.998
6.226	3.637	0.202
2.09	1.331	0.39
5.662	0.535	9.907
7.079	2.379	5.105
3.037	4.801	2.603
0.405	0.26	1.258
0.55	1.222	0.268
0.246	1.974	0.188
1.468	5.337	0.571
1.996	0.926	0.21
1.215	0.123	0.231
0.383	1.171	1.685
0.535	1.996	0.701
0.101	0.412	5.879
1.605	6.711	0.463
1.367	1.468	2.271
4.519	2.589	3.023
4.585	0.26	0.246
0.253	3.616	5.655
1.62	0.108	5.951
1.352	0.861	1.627
1.323	0.195	0.304
2.155	1.822	2.054
1.323	1.678	2.408
6.226	0.521	0.976
1.67	6.385	13.587
0.492	1.519	0.651
1.331	4.541	1.2
0.39	0.81	0.311
0.362	0.166	0.224
4.165	1.49	1.482
0.636	3.963	0.354
0.499	1.294	1.07
0.853	0.434	0.145
3.89	0.101	0.094
9.126	2.083	6.154
2.9	2.314	0.174
1.584	2.321	1.215
0.289	0.398	4.353
0.318	0.55	0.26
0.81	0.137	0.535
0.578	0.68	0.412
4.621	5.561	1.634
0.275	2.77	0.47
0.333	0.911	0.492
2.495	0.571	0.116
0.268	1.634	1.012
0.116	2.567	0.998
1.244	5.17	2.415
2.697	3.297	1.591
0.658	0.145	2.234
0.456	4.259	0.246
0.116	1.49	4.519
3.102	1.02	1.743
6.074	1.504	4.433
0.231	0.123	6.067
2.618	4.635	0.622
4.281	0.542	0.542
0.304	2.328	4.418
0.904	0.152	0.08
7.311	2.466	0.296
1.714	1.569	0.174
0.13	1.005	4.787
0.145	1.699	0.557
0.745	5.496	0.116
0.094	0.593	2.43
0.441	2.502	0.615
4.505	2.148	0.239
0.861	0.21	3.297
1.345	2.697	4.83
10.203	0.484	0.759
1.822	2.639	0.412
0.513	0.412	1.584
0.615	3.399	0.123
0.376	1.208	0.188
0.123	0.202	0.174
0.181	3.189	1.049
4.642	0.607	0.607
0.484	1.186	0.803
0.419	3.804	0.072
0.188	1.432	1.244
2.234	0.889	7.52
0.195	1.728	1.837
5.93	1.468	2.365
1.649	1.215	0.188
0.839	2.162	3.182
0.152	0.152	0.152
0.145	0.188	0.622
1.425	0.644	0.795
0.665	0.853	0.535
0.166	0.145	0.969
0.665	2.271	0.492
0.448	0.897	0.253
0.325	0.709	1.613
1.251	1.063	4.548
0.174	0.181	8.092
16.957	4.903	3.153
5.749	1.381	0.094
0.969	3.319	3.297
0.188	0.231	1.106
0.542	0.217	0.586
0.174	2.061	0.412
3.377	1.229	1.497
3.399	2.148	1.164
4.491	1.085	0.202
0.586	1.663	1.338
1.244	0.983	2.965
5.098	4.613	5.944
0.354	4.339	2.806
0.21	2.292	2.524
0.376	2.878	1.54
0.477	0.231	0.159
2.545	0.701	5.279
3.16	1.996	3.471
1.815	0.268	0.774
1.222	1.425	0.398
1.858	0.441	0.477
1.417	9.27	0.709
5.257	0.983	0.34
0.405	2.77	9.552
8.67	0.195	0.34
6.674	4.476	2.82
1.815	5.958	4.1
0.246	3.861	0.839
1.989	0.853	1.772
1.229	3.912	3.934
2.777	1.02	0.506
3.522	2.169	0.6
3.666	0.123	1.656
7.159	1.649	0.333
0.926	1.049	0.231
0.087	2.017	0.622
1.54	1.294	1.699
0.253	3.066	1.287
1.88	6.262	0.383
1.75	1.193	1.005
1.786	2.365	0.803
0.296	2.661	0.13
6.306	0.311	0.159
0.926	0.087	3.5
4.1	0.181	2.068
1.735	2.914	0.311
4.057	5.763	2.748
1.938	4.556	4.462
3.117	0.593	2.574
2.582	1.663	1.41
3.29	4.107	0.586
0.282	3.276	0.152
0.434	0.325	2.979
1.895	0.202	1.866
0.296	0.34	1.526
3.702	6.183	1.128
0.166	0.137	0.976
2.227	0.181	1.215
2.495	0.709	3.572
3.326	5.843	1.714
3.565	1.439	2.184
0.542	0.34	0.73
0.853	0.116	0.181
0.101	1.027	2.083
3.109	0.716	1.085
5.951	3.001	1.049
6.819	0.318	0.333
1.584	6.711	0.868
2.075	0.759	8.265
0.622	0.398	0.506
0.882	0.08	0.304
1.772	1.519	2.733
3.818	0.448	1.063
0.094	0.347	0.955
0.68	0.81	0.239
6.428	0.774	0.911
1.215	0.275	2.835
0.166	1.996	0.123
8.959	2.77	0.087
1.439	1.895	0.933
2.068	0.868	0.101
0.926	2.69	0.21
1.873	0.347	0.137
0.282	0.564	1.374
0.231	1.143	0.347
0.26	0.376	0.68
1.005	0.412	0.354
2.538	0.347	2.82
1.316	0.101	0.188
1.157	0.166	0.108
5.676	1.374	0.506
5.38	7.043	1.359
0.94	0.159	3.442
10.688	1.063	0.73
3.724	0.21	0.087
1.323	0.195	0.311
0.376	0.521	0.318
7.491	1.692	2.386
2.162	2.668	0.955
1.634	0.239	0.557
0.853	1.649	0.159
0.224	2.929	0.976
0.81	0.622	1.801
0.253	0.593	1.143
2.263	1.887	2.936
1.967	0.21	7.477
0.224	2.741	0.174
8.171	0.593	0.166
2.148	1.331	3.146
0.492	1.244	2.126
3.514	0.636	3.015
0.586	2.3	7.058
0.362	1.005	0.217
0.21	0.39	1.005
1.323	0.13	0.969
0.202	0.976	4.794
0.39	2.965	3.558
0.289	4.013	0.846
3.102	1.62	0.123
0.087	7.665	0.289
0.152	4.078	0.275
0.087	0.716	6.964
1.439	3.297	0.998
3.681	0.73	0.991
1.728	0.347	0.26
0.781	2.849	0.202
6.833	4.447	0.68
0.101	0.181	1.714
0.521	1.302	0.933
5.77	0.224	0.116
4.7	0.593	0.304
1.294	0.282	1.425
0.166	1.967	0.325
6.19	0.463	1.316
1.215	1.735	0.239
0.159	0.072	0.405
0.311	0.991	0.969
0.137	0.651	0.535
4.115	0.318	0.296
0.376	0.557	0.528
0.55	0.868	0.166
3.247	1.584	1.504
0.412	1.96	4.707
1.511	1.75	5.922
6.942	1.649	1.757
0.998	0.217	11.172
0.166	1.237	0.181
0.622	3.001	4.816
0.282	0.282	0.484
0.586	0.217	0.159
0.853	0.137	0.246
0.137	0.672	7.354
3.825	0.101	4.086
0.145	1.143	2.184
0.101	0.26	0.231
0.694	0.441	3.044
0.68	3.008	0.08
0.087	3.854	0.094
1.056	3.001	1.309
1.743	0.333	0.369
8.88	2.119	0.224
0.861	0.672	0.832
0.47	1.952	0.13
1.786	3.24	1.28
2.025	3.225	1.237
1.895	0.571	5.691
0.767	1.323	0.918
3.117	4.397	3.941
2.784	0.246	4.158
2.892	0.246	1.764
2.531	1.2	0.564
2.01	0.839	1.779
0.21	2.3	0.369
1.989	0.087	0.26
0.962	3.717	1.179
1.656	0.701	0.202
2.61	3.594	5.778
1.128	0.333	1.923
2.437	4.715	0.224
4.975	1.576	0.282
2.184	0.499	5.836
0.239	0.774	2.314
3.645	4.252	0.542
1.273	0.289	0.289
1.584	0.933	1.092
0.499	1.663	2.567
1.685	0.456	0.578
0.434	3.652	0.39
5.337	0.817	0.369
0.441	0.108	0.289
1.063	5.684	0.419
0.195	0.289	2.35
0.231	0.499	0.484
0.13	0.969	3.247
4.288	0.21	0.629
7.195	0.159	0.897
4.592	0.521	3.565
5.416	0.955	0.311
1.533	0.947	0.622
0.564	1.2	3.008
0.918	2.119	0.231
0.868	0.701	0.383
7.238	1.374	0.701
6.776	0.116	4.288
0.998	1.215	3.5
4.209	0.34	1.049
1.721	6.175	2.697
0.347	5.199	1.135
0.311	2.625	1.613
5.394	3.001	2.336
6.783	2.459	0.304
0.145	0.6	0.427
0.268	1.591	0.304
1.844	0.08	0.347
0.73	1.678	1.801
1.482	0.101	1.779
0.839	0.21	2.726
1.757	3.153	0.383
1.027	0.795	0.333
2.184	6.226	1.873
10.774	0.26	0.174
1.063	4.324	0.188
4.563	0.34	0.571
1.584	0.983	0.694
0.593	0.217	3.464
3.695	0.239	1.938
10.247	0.441	0.434
1.367	0.615	0.159
0.665	5.358	0.239
0.137	5.112	0.188
3.095	1.121	0.68
0.926	2.43	0.521
0.137	1.07	1.519
0.658	5.937	4.158
3.579	1.627	0.889
2.545	0.289	0.231
0.824	2.806	0.087
0.911	0.463	2.921
0.427	1.909	4.006
1.446	0.34	0.672
0.34	0.868	3.731
0.477	0.81	1.728
0.853	1.359	0.268
0.152	0.311	0.166
1.873	4.339	4.577
1.902	0.217	1.265
2.321	0.188	0.463
1.981	0.636	1.685
0.636	0.499	1.707
2.075	0.477	1.2
6.284	1.685	2.061
0.528	5.908	5.221
3.189	1.504	0.181
1.858	0.969	1.396
3.984	0.535	0.253
0.456	3.095	0.593
0.759	0.08	1.923
0.383	2.625	0.145
0.701	0.188	0.101
5.416	0.072	1.866
0.528	0.716	0.087
3.587	0.456	0.861
3.131	4.382	1.273
0.174	0.723	0.969
0.687	0.325	3.485
0.701	0.094	3.5
0.072	0.304	4.021
8.07	2.986	2.227
3.652	3.066	0.108
0.296	2.661	1.417
0.405	0.463	0.615
0.13	0.73	0.311
5.228	3.977	0.325
1.562	1.569	0.087
0.499	0.231	0.839
2.372	1.757	5.026
0.333	0.658	1.186
0.275	0.311	0.239
0.116	0.68	0.456
3.08	0.145	0.159
1.526	1.345	0.325
1.576	0.275	2.668
1.367	0.513	2.77
0.665	0.325	1.67
0.398	1.244	1.28
0.152	0.087	2.95
0.658	4.556	0.615
0.412	2.466	0.282
0.166	0.933	3.811
0.072	0.116	1.829
0.224	0.195	0.166
0.383	0.492	1.475
0.571	0.123	1.063
4.599	3.341	0.268
0.354	0.26	0.419
0.166	1.772	3.999
1.229	1.663	0.716
3.03	2.531	0.325
0.376	1.28	0.607
4.397	0.123	0.231
2.864	1.678	3.442
0.47	1.678	1.056
0.665	1.367	5.698
0.181	0.962	0.246
0.55	3.153	2.177
0.434	0.369	1.895
0.738	1.786	2.798
1.092	1.099	6.761
0.47	1.396	0.955
0.781	1.887	0.13
1.273	0.441	0.578
1.591	3.645	1.989
6.595	1.2	0.202
2.986	0.159	2.596
0.832	2.994	2.039
0.296	3.182	0.976
2.907	1.309	3.89
2.986	0.557	0.145
1.793	0.701	0.767
1.627	0.463	0.152
1.157	1.757	0.499
2.177	1.887	0.224
9.278	1.041	2.567
0.268	0.687	1.302
7.969	0.246	0.101
2.083	1.779	8.706
0.354	2.835	3.579
0.506	0.434	6.631
0.644	1.258	0.217
4.107	0.123	2.372
1.692	1.056	0.521
0.969	0.21	1.403
1.215	0.752	0.26
0.376	3.102	2.408
0.448	5.445	0.21
7.029	0.463	0.123
0.571	1.193	3.008
3.601	0.34	2.155
0.224	0.694	0.217
8.063	0.21	0.492
2.965	1.157	5.163
2.097	2.697	0.231
0.897	0.231	8.294
0.405	2.234	4.946
3.384	0.217	2.003
0.202	3.276	0.492
1.027	3.341	0.542
4.736	1.989	3.153
1.41	7.679	1.482
2.336	0.333	0.875
0.34	0.463	0.152
5.452	0.087	1.533
0.716	0.593	1.157
2.979	0.174	0.369
0.094	0.152	1.381
0.094	0.441	0.268
1.367	1.302	0.456
0.152	0.651	0.311
2.755	1.873	2.618
0.101	0.152	0.701
1.519	1.135	0.137
1.106	0.716	2.806
0.998	0.246	0.145
2.668	1.801	2.321
2.878	2.162	0.723
0.47	2.683	1.012
0.484	0.521	0.824
0.347	2.422	0.217
3.522	0.094	3.015
3.16	3.485	1.822
2.09	0.101	0.159
3.456	0.195	2.516
0.239	0.774	0.145
1.895	0.412	2.777
5.178	0.116	0.239
1.041	1.649	1.215
0.369	0.484	0.926
0.217	0.362	3.876
1.938	0.094	2.379
0.347	0.513	2.328
2.357	0.998	0.21
2.654	0.745	0.231
2.032	0.282	1.996
3.637	0.477	0.853
0.08	1.07	1.171
3.963	0.152	4.433
1.678	0.882	0.911
4.845	0.123	0.34
1.106	3.319	0.253
0.39	0.21	0.484
0.318	6.139	5.698
1.2	3.138	0.289
12.857	0.072	4.216
1.569	6.971	7.144
8.005	4.975	2.177
2.488	0.13	1.996
2.054	1.931	0.26
2.451	7.079	0.145
1.171	2.198	0.781
1.186	0.55	3.189
1.779	0.904	1.562
5.279	3.399	0.282
0.094	0.759	2.307
0.217	1.237	0.21
2.422	1.613	3.305
3.435	0.239	0.853
1.07	0.304	0.419
1.417	2.582	0.239
0.759	0.492	0.26
0.137	3.146	0.239
0.463	1.837	1.323
3.934	0.34	2.459
0.333	1.468	0.239
1.526	4.049	0.607
1.475	4.201	0.231
1.938	0.318	0.166
0.412	2.82	0.781
0.564	0.6	0.774
0.434	0.376	1.309
0.861	3.616	0.955
0.81	0.325	2.495
0.318	0.419	0.13
3.811	3.348	6.096
0.282	0.448	0.6
0.694	1.576	2.697
0.513	0.094	1.027
0.145	0.81	0.484
0.376	0.817	0.593
0.615	1.519	1.735
0.636	1.923	1.475
0.152	2.032	0.34
3.478	0.499	3.717
0.354	0.152	3.536
5.011	1.54	0.441
4.093	4.136	0.513
2.965	0.513	0.166
5.445	5.351	0.325
0.875	2.148	3.927
1.772	0.159	0.933
1.67	3.76	1.005
1.106	2.82	0.101
1.533	0.145	0.087
6.233	1.786	3.341
0.195	0.318	0.983
0.578	0.441	1.085
2.936	2.849	2.704
0.159	3.391	0.108
1.952	2.083	0.275
2.386	0.174	1.027
0.137	1.07	3.03
0.26	3.789	0.333
0.217	0.231	2.271
0.34	1.265	3.225
1.07	0.101	0.166
0.318	2.647	0.665
0.607	0.405	0.318
0.419	5.633	0.868
0.369	0.072	0.195
3.08	0.296	0.181
0.181	0.325	0.398
0.123	1.323	0.318
5.785	0.427	2.885
0.26	0.542	8.981
4.288	0.81	0.145
0.224	1.699	5.257
0.275	0.578	3.442
0.817	2.379	1.728
0.123	1.02	2.676
0.123	0.123	1.287
1.063	0.325	3.225
0.166	0.231	0.08
6.378	0.795	2.314
1.764	1.179	2.618
0.152	0.354	0.376
1.359	0.166	1.576
2.48	0.557	2.762
0.701	2.509	0.217
0.484	0.137	0.275
0.448	0.094	2.046
6.269	0.832	0.246
0.521	0.528	0.47
1.88	0.398	4.83
0.47	0.116	0.398
4.375	0.701	4.664
1.627	3.485	0.181
4.107	2.531	0.282
0.268	0.159	0.231
5.344	8.092	5.561
5.893	0.354	1.989
0.311	2.589	0.318
1.012	4.172	1.012
0.137	4.7	0.152
0.246	1.193	2.169
1.461	1.049	0.101
6.002	0.427	0.354
1.208	2.531	0.253
0.795	1.432	1.938
2.466	1.829	0.224
0.528	0.824	1.786
1.613	1.157	0.08
6.588	0.072	0.116
9.531	2.415	3.196
0.101	0.188	0.723
6.356	1.323	3.08
3.601	0.304	0.304
0.08	2.741	0.174
1.417	5.163	0.861
0.325	0.08	1.417
1.938	1.417	1.569
1.005	0.383	0.578
0.181	0.181	0.202
2.972	0.282	1.331
2.495	3.348	1.873
1.403	0.282	2.328
2.234	0.969	0.253
0.419	3.782	0.521
10.174	0.484	0.159
1.425	0.239	0.108
1.779	0.188	6.197
1.106	0.296	2.126
0.181	0.882	0.289
0.795	1.757	2.437
2.263	1.02	2.582
1.764	0.427	6.024
2.046	5.279	2.314
0.644	0.217	0.239
9.292	0.159	1.077
1.302	1.367	0.463
0.072	4.433	1.157
0.571	3.818	8.33
1.461	0.767	0.629
1.605	2.574	0.419
3.109	0.73	4.143
0.788	0.152	1.374
0.253	0.911	1.591
0.275	0.369	6.638
1.952	0.81	1.28
2.762	1.005	0.6
3.977	2.488	0.774
1.106	0.535	4.035
2.603	2.336	6.674
2.242	1.519	0.174
0.202	0.716	4.086
0.181	1.237	0.239
0.513	3.616	2.328
6.776	3.052	0.47
0.202	2.133	0.21
0.253	0.347	1.981
1.114	2.365	0.13
0.889	0.484	1.374
0.962	0.275	3.616
0.072	5.937	0.398
0.448	3.052	1.829
2.357	0.217	0.21
1.367	1.265	1.135
3.767	0.383	4.476
0.34	0.528	3.008
0.369	3.102	0.152
1.576	0.687	0.224
1.757	5.792	0.296
1.114	0.477	2.459
0.26	4.83	0.354
8.974	1.721	0.195
7.658	2.061	3.29
0.846	0.123	0.094
1.309	0.21	0.318
0.21	0.434	2.357
0.528	2.162	0.087
0.463	0.904	9.299
0.087	2.14	2.046
0.557	0.239	2.422
0.962	2.386	7.065
2.697	4.331	0.246
0.268	0.108	0.188
0.636	4.136	0.376
0.47	0.94	2.394
5.807	0.412	0.716
0.47	0.651	3.015
0.817	0.564	0.21
1.692	0.593	0.882
3.052	2.835	0.644
0.738	2.401	0.962
4.237	0.188	0.752
3.059	0.231	1.114
0.275	2.864	1.244
0.116	1.294	0.672
0.434	2.921	0.087
0.658	0.347	4.541
4.693	0.636	0.289
3.348	1.605	11.049
3.767	0.123	0.347
0.116	0.412	0.73
2.075	0.268	1.099
0.738	6.544	0.123
0.08	7.52	1.613
0.13	3.102	0.087
0.318	0.911	1.114
0.181	2.307	2.032
0.506	0.774	2.292
1.801	3.377	2.647
2.524	2.184	0.383
2.61	0.969	0.137
1.497	2.661	2.372
0.21	0.861	2.213
8.424	0.195	0.767
4.852	1.547	0.108
1.432	0.369	0.362
1.121	3.666	1.388
0.333	1.902	1.193
1.641	0.152	1.699
3.102	1.186	3.919
0.564	0.087	2.892
7.224	2.256	2.372
0.123	1.099	2.119
0.651	1.135	0.145
0.268	3.97	3.977
1.403	6.732	0.195
2.336	0.723	0.803
1.952	0.672	1.562
0.897	1.663	2.198
10.203	0.586	0.195
1.779	0.253	2.321
2.184	1.085	0.094
0.333	0.759	0.116
5.814	1.974	4.035
1.584	3.312	0.723
0.137	1.699	4.939
2.676	0.672	1.258
1.678	4.823	3.391
0.622	3.362	0.73
7.347	0.116	0.419
0.174	3.442	0.926
3.753	1.425	0.202
6.284	5.192	3.731
1.258	2.054	3.731
0.781	3.652	0.6
0.159	0.535	1.121
0.166	0.68	3.753
0.846	1.388	0.101
1.265	3.037	1.511
0.955	3.044	3.066
0.123	1.909	0.463
2.169	2.025	0.166
1.352	0.405	0.13
0.188	4.021	0.911
2.126	0.918	0.13
0.752	0.412	2.177
0.846	0.651	0.535
3.587	0.094	0.101
0.108	1.67	0.239
0.21	0.513	4.049
0.246	1.461	0.087
6.862	0.231	0.701
3.833	0.311	0.246
12.871	0.108	0.188
4.982	0.897	0.246
0.08	1.114	0.672
0.962	0.087	5.843
0.188	1.887	0.159
4.498	1.417	0.231
0.152	2.95	1.895
3.225	0.188	2.046
0.499	7.875	0.998
2.234	0.159	0.832
1.656	3.818	0.137
1.533	4.064	2.263
1.077	4.433	0.296
0.926	1.208	1.041
2.524	0.622	0.788
0.803	0.362	1.345
1.989	4.736	2.82
0.202	1.323	0.246
0.13	1.678	0.832
0.571	0.542	3.391
0.803	0.181	0.224
5.828	1.453	1.974
0.239	0.325	1.07
0.535	0.593	0.275
3.608	1.049	0.991
4.454	0.398	0.593
5.04	5.756	0.304
0.289	1.793	1.027
1.041	0.13	0.166
5.488	4.237	5.228
2.401	1.092	0.955
3.24	1.323	0.333
0.289	2.017	0.34
5.423	4.324	1.02
2.061	1.801	0.362
4.324	1.779	0.181
3.334	0.875	0.369
0.926	3.659	3.536
2.032	3.782	0.253
4.245	3.753	1.41
0.152	0.383	0.289
0.318	0.08	3.637
0.174	1.576	0.26
1.258	0.275	1.063
0.94	0.145	2.582
11.888	1.381	1.352
0.311	0.108	0.369
1.258	1.743	2.914
0.094	0.289	0.441
0.246	0.159	0.318
0.448	0.687	6.385
8.417	0.159	0.224
1.779	0.578	0.087
2.538	1.482	1.085
1.135	2.206	0.463
0.383	2.328	2.422
5.286	0.694	0.289
3.775	0.795	0.296
1.584	0.123	0.246
0.13	0.296	0.448
1.251	0.578	1.439
1.316	0.304	0.73
1.099	0.694	0.484
0.542	1.265	0.325
0.506	0.55	1.121
1.649	4.476	0.665
0.072	0.268	0.166
0.564	4.722	0.231
0.463	0.275	2.582
0.181	2.148	9.003
0.311	1.497	2.48
3.254	0.087	0.239
0.557	0.311	0.145
1.417	0.296	1.309
0.116	0.253	3.413
1.41	0.767	4.801
0.137	1.67	0.636
0.918	4.433	0.557
2.285	0.557	2.639
0.108	4.143	0.448
1.005	3.384	3.905
2.9	0.253	0.897
6.118	0.159	1.786
2.553	0.224	1.685
1.475	0.969	3.348
0.137	2.835	3.355
0.369	2.213	1.584
1.519	0.709	2.451
0.68	2.249	0.55
1.887	0.21	0.159
0.123	0.448	0.152
0.412	0.188	0.354
0.253	0.21	1.265
3.225	0.571	0.174
0.21	0.304	1.186
5.85	1.425	0.246
1.338	0.072	0.094
1.461	0.644	0.08
1.302	0.26	0.224
6.443	3.247	1.157
0.282	2.408	1.128
1.07	0.492	2.372
1.352	2.48	2.227
0.34	0.181	0.34
0.268	0.217	0.318
0.615	1.425	2.336
0.101	1.822	0.21
0.55	0.224	0.383
5.72	5.705	0.839
0.246	0.087	0.412
5.958	0.362	0.304
1.482	0.969	3.507
6.725	0.6	0.636
0.08	0.246	1.453
9.249	0.477	2.075
0.369	0.832	1.714
4.31	5.199	0.087
1.873	0.535	0.246
5.763	0.123	1.222
2.936	3.847	0.716
0.774	1.598	1.858
1.114	0.687	0.325
0.108	1.555	0.137
0.101	0.296	0.195
4.794	0.81	1.309
1.533	3.543	1.634
0.181	0.087	0.839
0.166	5.076	1.714
2.986	1.273	2.35
0.21	1.728	0.224
0.398	2.726	3.536
0.853	0.723	0.282
5.199	1.822	1.62
5.648	0.253	0.181
0.101	0.542	0.21
0.239	1.005	2.596
0.419	1.475	0.362
1.663	2.936	2.408
0.188	1.229	0.513
0.159	0.166	0.535
0.087	0.875	4.346
2.95	3.073	0.738
0.803	1.793	2.524
0.325	1.815	0.665
4.042	0.781	0.282
2.777	0.918	1.735
0.224	0.419	2.777
2.242	0.369	0.101
1.063	1.251	0.188
6.884	0.506	0.202
0.398	0.39	0.145
4.483	0.694	1.989
4.165	0.593	1.634
4.028	0.166	1.779
1.027	0.296	0.362
0.13	1.164	0.347
1.801	0.557	0.759
0.839	0.318	0.072
0.484	1.005	7.962
0.195	0.116	2.459
7.101	0.275	0.412
5.062	0.788	4.563
0.832	0.145	0.101
0.152	0.094	0.456
3.645	0.889	4.324
2.256	0.239	0.535
0.578	0.47	0.506
0.47	0.795	0.26
4.028	0.137	3.789
0.47	1.085	0.137
1.707	1.75	3.861
0.419	0.564	0.716
1.171	2.068	0.983
0.39	2.791	2.683
0.347	0.094	2.69
0.108	4.989	0.839
2.039	2.95	2.256
1.15	0.311	1.887
2.162	0.101	0.34
0.101	1.482	0.181
0.709	2.372	0.123
0.658	1.085	0.159
3.514	2.806	0.629
0.282	0.174	0.34
0.116	0.239	1.179
3.876	0.224	3.261
0.81	0.586	0.08
0.564	1.099	2.3
6.052	0.318	0.463
0.116	1.967	3.023
0.159	4.237	0.094
5.749	0.116	0.137
3.088	0.578	1.613
3.854	0.304	5.655
4.36	4.534	0.68
0.152	2.697	0.694
0.73	0.463	0.405
0.448	3.847	0.217
1.779	1.179	4.982
0.354	2.603	0.868
4.787	3.478	3.203
3.29	0.745	4.31
1.092	0.651	0.506
3.319	1.085	8.424
0.687	2.111	2.459
1.143	0.13	0.296
3.066	0.398	0.304
0.542	1.2	2.488
0.108	1.67	0.897
0.448	0.832	0.463
0.318	0.239	0.615
0.861	0.116	0.362
8.482	0.347	0.716
1.15	0.253	0.202
4.397	0.738	6.494
2.408	1.208	1.128
3.861	0.853	0.123
0.217	0.542	0.817
0.282	0.354	1.808
0.137	0.347	0.448
0.571	0.68	1.302
0.231	0.26	0.484
1.641	3.84	0.441
4.483	7.34	0.781
0.759	0.499	2.14
2.704	2.14	2.965
0.318	4.57	4.527
3.529	1.613	1.952
0.376	3.052	0.224
0.535	1.316	0.108
0.528	4.946	0.217
0.622	0.333	0.398
3.579	2.336	0.34
0.275	1.07	0.21
4.917	2.516	0.21
0.701	0.521	1.613
0.405	4.172	1.511
0.383	0.861	0.275
0.716	0.094	0.224
0.137	0.13	3.601
1.237	1.547	2.871
0.296	2.567	1.302
0.578	5.055	0.101
0.362	0.803	0.629
1.692	1.302	1.707
0.506	3.963	0.34
0.26	0.275	0.296
3.023	1.309	0.362
0.174	0.926	0.615
0.087	1.49	2.813
0.571	4.252	3.652
0.231	0.542	5.691
2.184	5.366	0.311
1.157	0.824	1.143
0.311	1.916	0.427
0.788	0.239	3.529
0.318	0.239	1.432
1.128	1.208	0.376
2.972	2.314	0.246
0.991	0.202	0.477
12.018	2.856	0.81
2.003	1.656	0.6
0.615	3.717	0.622
0.174	1.432	1.598
0.101	0.202	0.26
0.571	4.317	0.926
2.09	3.355	0.398
0.369	5.272	3.182
0.145	4.794	0.333
0.723	0.701	1.475
1.627	1.085	1.063
0.672	2.647	1.171
1.641	2.075	9.14
11.447	0.687	0.419
2.169	0.81	0.325
4.404	2.437	0.477
0.665	0.955	0.752
2.386	2.61	1.533
0.535	0.174	0.289
7.253	0.542	1.446
2.647	0.181	1.902
5.77	1.121	1.28
2.271	0.304	4.129
4.209	0.839	0.564
0.123	0.087	0.108
1.056	0.275	0.145
0.202	0.448	1.359
4.028	3.008	4.122
3.522	1.106	0.202
0.159	1.41	0.087
1.967	0.969	0.159
4.7	1.656	1.996
0.419	0.217	0.629
0.658	0.13	3.789
2.111	2.516	4.65
0.528	0.181	1.62
0.434	3.992	0.889
1.822	0.824	0.108
3.442	1.388	1.352
1.497	2.285	0.759
0.282	1.099	2.104
0.484	1.41	0.239
3.558	0.853	0.47
0.101	0.499	0.289
0.239	0.477	4.606
0.55	0.383	1.54
1.735	6.074	1.967
0.665	3.037	0.615
1.591	0.145	4.541
1.041	0.564	1.403
1.425	5.713	1.663
3.189	0.947	2.169
0.275	2.878	2.372
0.087	4.65	0.311
0.166	0.969	0.55
0.889	0.521	0.528
3.059	0.275	0.499
0.781	0.181	1.519
2.119	0.174	1.063
1.193	0.282	0.434
6.024	0.26	0.101
0.202	0.477	0.072
1.829	0.072	0.889
0.13	4.483	2.647
1.757	2.856	4.368
0.123	2.914	3.203
0.376	1.858	0.738
0.152	2.842	0.904
0.34	1.772	0.398
2.864	0.882	0.21
4.035	1.504	2.625
2.133	4.961	2.083
0.26	0.521	1.265
4.91	4.418	0.629
0.246	0.81	0.665
0.217	0.369	2.958
6.146	0.412	0.152
0.108	0.13	6.942
0.484	0.166	9.184
1.598	1.417	0.116
1.482	0.376	1.208
0.593	1.844	0.101
0.875	0.275	1.114
0.145	0.347	1.663
0.672	1.714	1.128
0.651	0.333	0.304
0.521	1.258	1.157
0.282	0.094	0.202
0.318	0.615	6.515
1.714	4.483	7.079
2.488	0.246	3.073
1.497	1.294	0.383
2.878	0.434	0.304
1.063	0.615	0.412
0.492	2.531	6.862
1.251	0.651	4.867
0.615	0.947	1.193
0.745	0.094	3.319
2.553	5.951	1.302
0.47	0.694	0.268
0.593	3.869	2.943
0.181	0.398	0.658
3.898	0.253	0.983
5.698	1.186	1.403
0.969	0.275	1.605
0.137	0.484	1.815
1.49	0.694	0.427
0.333	0.875	0.202
0.557	0.152	0.13
0.253	0.311	3.059
0.803	3.818	0.362
4.324	0.427	0.202
0.34	0.296	0.145
0.817	0.072	0.296
0.47	0.369	2.328
0.195	0.911	1.012
0.593	1.757	0.542
0.166	0.405	1.193
6.515	2.061	3.616
1.598	1.215	0.145
0.282	0.622	6.588
2.936	0.087	0.34
0.145	2.35	1.374
0.383	3.08	0.709
3.109	0.072	0.47
0.665	0.376	0.072
0.781	0.123	1.056
0.087	5.662	0.55
1.786	0.759	1.237
2.372	0.39	0.311
0.593	1.446	0.636
0.781	0.239	0.159
0.137	0.231	0.239
1.67	2.647	0.448
5.185	0.521	0.781
2.256	3.681	0.607
0.333	0.26	0.81
0.875	0.629	2.068
2.654	0.123	0.152
0.882	0.441	1.54
2.582	4.491	0.174
0.108	0.427	0.897
3.218	4.006	0.528
0.304	0.81	1.468
1.425	0.998	5.98
0.484	0.658	0.166
0.21	0.918	1.403
0.13	0.759	1.837
0.803	1.085	0.528
0.47	1.801	0.318
1.432	0.202	0.484
0.362	1.02	0.456
7.679	0.918	0.492
1.887	0.34	0.427
1.244	0.658	2.104
1.099	0.275	1.75
0.513	0.123	0.955
5.713	0.557	1.461
3.652	3.232	0.116
2.625	0.542	0.094
5.337	2.328	0.81
0.506	3.326	0.123
0.636	2.017	3.623
3.355	0.571	0.123
0.268	0.174	1.323
4.917	0.108	1.331
7.94	0.701	2.61
0.181	0.644	0.636
0.911	4.78	0.159
0.347	0.101	0.651
1.222	0.658	5.047
0.846	1.656	1.027
3.984	1.005	0.159
0.123	0.101	0.08
2.929	0.26	2.755
0.26	1.591	0.275
0.137	3.782	2.972
0.578	1.547	1.287
2.538	3.044	0.571
7.217	0.441	1.641
0.123	0.564	0.145
0.231	0.456	1.092
0.47	0.202	0.145
4.425	0.593	0.513
2.227	0.918	0.145
2.242	4.36	0.224
3.927	0.362	0.55
1.063	0.578	4.657
8.959	4.353	0.362
1.085	0.224	0.224
0.202	2.69	3.276
0.246	0.492	6.067
1.179	2.798	1.439
4.23	2.668	6.081
0.955	0.694	1.114
2.314	0.188	0.463
0.405	0.376	0.477
1.273	2.538	1.345
0.21	6.609	0.333
0.716	0.123	7.224
0.412	5.149	0.586
7.817	4.115	0.181
4.172	0.412	0.427
0.738	0.195	0.296
0.116	0.759	5.141
0.94	5.011	2.292
5.908	0.419	0.622
0.13	5.633	2.495
2.133	0.34	1.027
0.687	0.767	0.506
0.174	2.321	1.15
3.073	1.287	0.152
1.837	2.307	0.889
0.13	0.788	0.159
0.195	0.159	0.644
0.405	1.294	0.116
0.072	0.181	0.622
0.767	1.692	2.784
7.426	0.282	0.123
0.81	1.222	2.22
3.428	0.651	0.521
3.167	0.195	0.13
4.093	3.399	0.101
0.513	1.858	1.54
3.847	0.087	0.318
4.013	2.827	0.202
2.762	0.289	0.123
1.186	1.265	0.513
0.434	4.122	3.471
2.488	0.499	0.463
0.282	1.808	1.338
2.668	7.694	0.376
6.551	2.914	0.55
0.296	0.383	0.672
1.62	0.39	9.104
0.521	1.085	0.231
0.976	0.564	0.08
5.879	2.263	5.611
1.699	0.08	1.251
0.347	0.116	2.249
4.194	0.376	0.665
0.116	3.319	2.589
2.907	1.222	3.073
4.924	4.758	0.275
0.159	2.762	0.181
1.359	0.586	2.025
1.453	0.694	0.405
4.028	1.482	0.506
1.453	0.13	2.003
5.785	0.318	2.582
0.268	0.123	0.354
0.101	0.224	0.231
1.2	2.835	1.649
1.714	0.991	0.123
0.709	2.451	0.21
3.008	2.3	1.533
0.571	1.164	0.68
0.68	0.528	0.275
1.685	1.735	0.137
0.434	0.412	0.513
0.557	0.506	0.21
0.441	2.025	1.2
2.083	2.227	0.73
1.627	0.535	0.145
0.137	0.658	0.644
1.012	0.412	5.763
6.204	1.222	1.07
0.976	2.965	2.242
1.996	2.574	2.213
5.149	0.362	0.224
0.456	0.542	2.791
1.367	2.459	2.574
0.832	1.822	1.996
2.625	1.446	1.273
1.801	0.231	1.352
0.853	0.231	0.159
0.376	4.404	0.101
7.115	0.904	0.094
1.54	1.352	0.94
2.357	2.111	0.542
0.253	0.521	1.584
5.474	0.499	4.136
0.868	0.231	0.275
1.707	0.195	1.099
0.072	0.694	1.634
0.26	0.231	0.774
0.094	0.933	0.137
1.049	1.974	0.296
1.352	0.275	4.331
2.574	0.506	1.012
5.214	0.123	2.169
5.366	1.425	0.419
0.296	0.087	2.14
0.904	0.499	2.704
1.974	2.061	1.721
2.813	0.145	0.13
2.3	0.325	2.994
0.853	0.166	1.005
0.615	0.723	0.615
0.188	0.419	1.403
0.622	0.803	0.275
0.268	2.328	1.07
8.092	0.188	0.123
3.37	1.728	0.492
1.634	0.94	1.396
0.181	3.203	0.224
7.535	3.898	0.325
1.678	0.289	0.195
2.704	1.453	0.08
3.24	0.188	0.398
0.477	0.108	3.059
0.926	2.017	3.616
1.381	0.81	8.511
0.354	4.317	0.116
1.41	0.246	0.116
0.477	1.685	0.412
2.936	2.43	1.714
1.012	0.174	6.494
3.493	0.369	0.521
0.55	2.083	0.13
0.296	1.106	1.67
2.524	0.072	0.318
0.087	4.035	0.231
2.48	0.296	1.15
8.345	0.94	0.788
0.644	0.217	0.188
7.643	0.405	0.506
2.017	2.22	0.969
0.535	0.506	0.195
0.723	0.354	0.253
2.43	4.888	1.302
4.021	0.217	0.817
2.394	0.166	0.13
0.362	3.558	0.152
0.846	0.347	1.012
0.166	4.953	0.463
2.408	0.166	0.13
3.362	0.333	0.137
3.695	0.767	0.094
3.312	0.535	0.615
0.513	1.114	0.26
0.383	2.9	2.466
1.309	0.651	1.641
10.196	0.224	1.273
1.265	1.396	5.431
3.384	0.094	1.005
0.202	0.354	6.877
6.4	0.13	1.092
0.13	1.027	0.159
2.683	0.701	0.181
0.434	1.526	5.944
1.092	0.246	1.171
9.451	0.687	0.34
1.171	0.492	0.333
1.569	0.774	4.527
5.944	0.506	0.788
0.578	5.149	0.123
0.094	0.101	0.174
3.326	4.042	0.325
1.215	0.933	0.239
0.137	1.511	3.782
0.123	0.116	1.258
3.97	0.13	1.526
0.354	2.603	2.415
0.39	0.087	1.237
0.159	5.568	2.213
0.904	0.253	0.81
2.213	5.011	11.534
3.406	0.152	0.398
0.788	3.507	0.123
1.786	0.672	1.735
5.185	1.323	2.48
4.411	1.41	12.662
1.482	1.352	0.231
0.08	0.962	0.998
0.087	1.367	0.477
0.484	2.921	0.716
2.184	3.731	3.066
0.21	0.868	0.499
0.578	2.892	0.268
0.701	2.958	1.215
0.26	0.774	0.723
4.122	0.73	1.085
0.152	0.253	2.22
1.171	0.484	1.258
1.909	0.282	0.202
0.34	0.304	3.717
0.405	0.152	6.356
0.513	1.273	0.774
0.137	0.21	2.321
4.418	0.325	0.108
0.231	0.506	4.021
0.723	2.321	2.01
4.31	0.398	0.607
4.23	0.672	0.709
0.13	0.123	0.145
3.117	0.419	0.072
0.506	0.593	4.744
1.822	0.166	0.123
0.13	1.222	0.513
1.981	0.723	0.253
2.77	0.998	0.123
0.289	0.774	2.039
2.567	0.101	0.239
0.412	1.012	0.774
0.275	0.752	0.427
0.484	0.325	0.152
2.719	1.034	7.578
3.102	2.22	0.13
0.976	0.145	0.434
0.275	0.991	4.129
2.249	0.181	0.557
0.333	0.499	5.156
1.056	0.665	5.322
1.012	1.417	1.432
2.242	0.13	0.159
0.347	0.152	5.431
0.166	5.069	1.75
2.039	4.324	4.36
0.152	1.171	0.108
1.735	0.123	0.174
0.116	4.707	1.497
0.853	1.244	1.2
1.634	0.116	0.325
0.289	0.354	0.152
0.571	3.218	0.145
1.367	2.039	0.282
4.093	0.275	3.182
0.658	5.438	1.092
1.996	1.374	0.709
0.195	0.094	3.326
4.071	0.188	1.446
0.268	1.808	2.206
0.477	0.991	3.153
4.274	1.468	2.488
3.276	2.82	0.362
0.268	8.359	0.665
0.094	0.159	0.362
0.123	1.446	0.427
0.137	2.422	1.555
1.468	1.005	2.878
0.615	0.781	0.217
6.588	0.434	3.442
0.745	0.962	1.613
6.566	0.311	0.369
1.164	0.362	0.195
0.651	0.318	0.6
3.739	0.137	0.499
0.882	2.321	0.521
0.159	0.188	0.781
0.217	1.157	0.405
0.217	1.316	3.03
1.114	0.694	0.824
0.427	3.435	0.166
9.155	1.497	0.282
1.439	0.976	0.231
0.947	0.369	0.571
4.505	0.832	0.456
2.654	0.926	3.326
0.275	0.217	0.542
1.287	0.275	0.738
1.808	0.644	0.087
0.795	0.861	0.347
0.325	0.101	0.716
0.759	1.005	0.6
0.47	0.412	0.412
0.998	0.557	0.456
0.586	0.405	1.244
0.116	2.3	4.136
1.244	2.864	0.188
3.341	0.983	4.556
0.101	0.738	0.658
0.499	0.152	0.13
2.039	1.367	9.133
0.39	2.133	3.015
1.092	2.155	0.513
2.697	0.159	0.087
1.15	0.745	0.282
0.34	2.184	1.62
4.122	0.615	1.461
2.111	2.14	0.304
0.571	0.528	0.239
0.137	1.041	5.047
2.676	0.289	0.231
0.477	2.632	0.296
1.381	1.981	1.808
0.354	0.26	0.542
2.01	0.607	3.059
0.448	0.463	0.13
1.012	0.246	1.764
1.468	0.759	0.296
0.347	1.027	1.656
0.072	0.709	1.041
0.195	0.448	5.163
0.101	1.143	0.318
1.15	1.229	0.723
0.239	0.101	2.083
2.039	0.101	1.215
1.931	0.832	1.077
0.123	3.196	0.174
0.557	4.664	1.757
1.237	0.47	1.027
1.735	0.68	0.933
1.027	3.948	5.423
0.123	0.101	0.745
2.198	1.222	0.123
0.484	1.504	7.846
0.181	1.547	0.311
0.716	1.779	0.275
0.564	0.195	0.217
9.01	0.318	0.513
0.571	0.253	0.607
0.224	2.676	0.174
0.405	1.533	6.089
0.333	0.665	3.399
1.981	0.188	0.477
0.166	0.897	1.222
0.369	1.28	4.18
2.683	0.137	0.701
0.636	2.77	0.101
1.085	0.68	0.202
0.803	1.743	0.108
1.844	1.005	0.564
5.329	0.918	0.224
3.587	0.318	2.582
0.571	1.497	1.215
4.729	0.325	1.273
2.827	0.101	0.73
0.586	0.246	0.145
1.88	1.54	0.607
1.005	3.804	2.394
0.376	1.996	0.282
0.644	0.13	0.441
2.495	0.072	0.123
0.137	2.683	0.644
2.032	1.077	0.333
0.781	0.882	0.123
1.844	1.721	2.929
0.904	0.448	0.506
0.853	0.347	0.159
0.615	2.755	6.573
0.94	1.056	2.372
0.239	0.08	1.562
4.556	6.168	0.362
0.448	2.892	0.586
0.499	1.374	0.607
0.072	2.126	0.441
0.405	0.116	1.461
0.47	0.875	10.21
6.79	1.887	2.039
0.933	1.056	1.374
1.005	1.54	2.191
3.037	2.336	1.779
4.36	2.336	0.13
0.369	1.967	0.116
0.47	0.434	0.853
0.145	3.225	1.171
5.561	0.861	1.28
0.369	0.318	0.087
0.434	0.311	0.521
2.032	0.672	2.336
3.189	0.803	1.417
1.584	0.174	0.123
1.114	0.781	4.093
0.08	1.714	3.37
1.461	3.818	1.699
3.001	0.101	0.087
0.593	0.181	1.945
0.195	0.55	0.116
9.364	3.066	0.318
4.165	1.034	0.246
2.704	0.456	4.006
0.781	1.208	0.897
0.253	0.839	3.008
1.526	0.383	0.217
1.316	0.311	0.072
0.116	2.35	2.538
0.101	1.829	0.072
3.377	1.88	10.912
5.047	4.006	1.316
1.005	4.541	1.114
0.593	0.101	0.506
4.216	0.159	3.645
1.056	0.629	1.446
1.967	0.202	0.231
0.441	2.748	3.543
5.409	0.21	3.015
1.171	2.907	0.68
0.701	0.239	0.101
0.289	1.453	0.405
0.137	0.419	4.107
6.428	0.897	2.054
5.77	5.431	1.049
3.283	0.607	0.723
8.15	0.116	1.027
0.369	0.362	1.099
2.119	0.687	0.542
0.246	4.028	1.468
1.345	1.012	1.707
0.832	4.331	0.571
1.822	0.578	0.463
1.511	0.521	0.463
0.116	3.297	0.39
0.427	0.282	0.282
2.755	0.665	0.694
1.28	0.824	0.231
0.832	0.224	0.21
0.282	1.331	0.311
0.795	1.584	0.224
8.034	0.68	0.145
0.325	1.041	4.375
0.296	2.524	4.657
0.513	0.542	0.347
0.383	0.955	1.403
1.692	1.981	6.696
0.174	0.275	0.861
2.017	0.521	1.2
0.694	0.774	0.376
0.116	1.569	0.347
0.398	0.253	1.75
0.108	0.318	0.39
0.123	0.21	0.296
0.788	2.813	2.321
0.246	0.991	0.492
1.005	1.981	0.484
1.692	0.412	0.571
1.15	1.678	0.145
3.825	2.133	0.593
0.217	0.296	0.47
3.399	0.072	0.152
2.603	0.217	0.282
0.217	0.506	3.362
0.108	0.716	2.285
0.268	0.542	0.311
0.593	0.405	0.622
1.265	0.564	0.564
1.287	2.965	6.407
3.861	2.603	0.477
0.39	1.613	6.067
0.398	0.347	2.032
0.535	0.087	0.13
0.282	3.782	0.434
2.191	2.582	0.73
0.094	0.123	0.072
2.198	0.282	0.354
0.571	2.155	0.123
6.689	0.492	0.275
2.61	0.123	5.554
2.379	0.296	0.383
1.135	0.528	5.199
1.497	3.854	0.347
0.101	2.82	2.618
5.221	0.383	1.215
3.232	0.434	4.158
4.397	0.528	0.803
0.21	0.897	1.576
0.427	0.665	3.037
0.094	4.447	0.369
1.714	1.931	0.108
2.321	6.421	2.386
0.174	0.123	1.135
0.202	0.687	0.803
1.801	1.938	0.282
1.743	0.991	13.566
2.48	0.398	0.188
2.907	5.915	1.222
0.231	0.275	0.166
9.538	1.916	2.697
3.55	1.338	1.331
3.225	0.166	0.253
4.194	0.174	0.159
0.434	0.383	0.94
2.936	5.373	0.159
0.564	1.656	0.441
0.181	0.369	0.593
1.417	2.444	1.656
1.186	0.419	0.13
2.56	0.998	0.434
0.253	0.564	2.444
0.47	3.811	0.188
9.104	0.166	1.591
1.157	0.094	0.824
3.673	0.239	0.362
0.282	1.367	0.174
0.304	1.403	0.658
0.072	0.159	0.434
0.195	0.723	0.347
0.231	1.743	0.962
0.607	2.437	0.506
3.905	0.593	3.449
0.116	0.557	6.327
2.9	1.222	0.347
0.21	0.289	2.097
0.318	0.557	1.685
0.94	0.817	0.231
1.887	0.224	0.412
1.685	0.427	0.513
0.419	0.578	1.678
2.914	3.666	0.239
0.738	0.34	0.275
0.289	0.824	0.615
0.47	1.981	1.62
0.759	4.1	0.217
3.117	0.904	0.152
1.265	0.672	0.875
0.21	0.586	0.239
5.112	0.687	1.526
3.109	4.606	0.615
1.801	0.159	3.066
1.208	5.264	1.331
1.439	3.905	2.061
1.012	2.314	9.791
0.21	1.634	0.738
8.909	2.234	2.798
1.403	4.425	0.795
4.939	1.309	1.576
0.072	0.622	2.415
1.352	0.427	0.304
0.398	0.398	0.275
1.179	2.632	1.374
2.842	0.991	1.171
0.506	1.96	0.123
0.484	0.926	0.311
0.369	1.2	1.526
0.6	0.47	2.502
6.718	3.55	3.999
0.788	0.918	0.947
0.137	0.405	0.398
0.969	0.145	8.67
1.772	0.231	0.325
0.166	0.607	1.056
2.444	0.998	6.233
[truncated: 2,604 more rows]
